# Supplementary material for: Nuclear RNA transcript levels modulate nucleocytoplasmic distribution of ALS/FTD-associated protein FUS
Source: Sci Rep. 2022 May 17;12:8180. doi: 10.1038/s41598-022-12098-4 (PMC9114323; doi:10.1038/s41598-022-12098-4)
Supplement: Supplementary file 1 — Supplementary Table 1. [file 41598_2022_12098_MOESM1_ESM.xlsx]

## Sheet: Ctrl_peaks_anno
PeakID (cmd=annotatePeaks.pl /HD6T/TAG/Ctrl_Peaks.txt hg19)	Chr	Start	End	Strand	Peak Score	Focus Ratio/Region Size	Surface_Binding_Score	Annotation	Detailed Annotation	Distance to TSS	Nearest PromoterID	Entrez ID	Nearest Unigene	Nearest Refseq	Nearest Ensembl	Gene Name	Gene Alias	Gene Description	Gene Type
chr18-1018-1	chr18	3765251	4421259	-	0.332	656008	17.7326	intron (NM_001242761, intron 2 of 11)	intron (NM_001242761, intron 2 of 11)	130902	NR_102696	101410534	Hs.141055	NR_102696	ENSG00000263878	DLGAP1-AS4	-	DLGAP1 antisense RNA 4	ncRNA
chr14-320-0	chr14	33583608	34216085	+	0.251	632477	17.2764	intron (NM_173159, intron 4 of 11)	intron (NM_173159, intron 4 of 11)	-278297	NR_132771	106635522		NR_132771		SNORA89	-	small nucleolar RNA, H/ACA box 89	snoRNA
chr13-1089-0	chr13	94533078	95024627	+	0.225	491549	16.755	intron (NM_005708, intron 4 of 8)	intron (NM_005708, intron 4 of 8)	61393	NR_046535	100873972	Hs.670344	NR_046535	ENSG00000236520	GPC6-AS1	-	GPC6 antisense RNA 1	ncRNA
chr5-2367-0	chr5	142151248	142609172	+	0.161	457924	16.1699	intron (NR_146198, intron 11 of 22)	L1PA8|LINE|L1	-131735	NR_046680	100874239	Hs.570896	NR_046680	ENSG00000226272	ARHGAP26-AS1	-	ARHGAP26 antisense RNA 1	ncRNA
chr7-1207-0	chr7	70650893	71081688	+	0.33	430795	17.1172	intron (NM_022479, intron 3 of 10)	AluSx1|SINE|Alu	-93534	NR_037477	100500836		NR_037477	ENSG00000265878	MIR3914-1	-	microRNA 3914-1	ncRNA
chr4-1841-0	chr4	113888517	114309813	+	0.745	421296	18.2598	intron (NM_001354265, intron 2 of 44)	intron (NM_001354265, intron 2 of 44)	25727	NR_107049	102465878		NR_107049	ENSG00000275810	MIR8082	hsa-mir-8082	microRNA 8082	ncRNA
chr3-1137-0	chr3	61658819	62063822	+	0.399	405003	17.302	intron (NM_002841, intron 2 of 29)	(CA)n|Simple_repeat|Simple_repeat	314075	NM_002841	5793	Hs.595541	NM_002841	ENSG00000144724	PTPRG	HPTPG|PTPG|R-PTP-GAMMA|RPTPG	protein tyrosine phosphatase receptor type G	protein-coding
chr3-2332-1	chr3	56074633	56469179	-	0.438	394546	17.3988	intron (NR_132749, intron 3 of 17)	intron (NR_132749, intron 3 of 17)	230589	NR_132749	26059	Hs.476389	NM_015576	ENSG00000187672	ERC2	CAST|CAST1|ELKSL|SPBC110|Spc110	ELKS/RAB6-interacting/CAST family member 2	protein-coding
chr1-2229-1	chr1	108114105	108507025	-	0.112	392920	15.4254	intron (NM_006113, intron 7 of 26)	intron (NM_006113, intron 7 of 26)	-79444	NM_001079874	10451	Hs.267659	NM_006113	ENSG00000134215	VAV3	-	vav guanine nucleotide exchange factor 3	protein-coding
chr3-2879-0	chr3	171758828	172127189	+	0.355	368361	16.9967	intron (NM_022763, intron 3 of 25)	AluJo|SINE|Alu	184687	NM_001135095	64778	Hs.744888	NM_022763	ENSG00000075420	FNDC3B	FAD104|PRO4979|YVTM2421	fibronectin type III domain containing 3B	protein-coding
chr18-318-1	chr18	52886178	53254380	-	0.899	368202	18.3365	intron (NM_001369572, intron 6 of 19)	intron (NM_001369572, intron 6 of 19)	947	NM_001243232	6925	Hs.605153	NM_003199	ENSG00000196628	TCF4	E2-2|FECD3|ITF-2|ITF2|PTHS|SEF-2|SEF2|SEF2-1|SEF2-1A|SEF2-1B|SEF2-1D|TCF-4|bHLHb19	transcription factor 4	protein-coding
chr3-1613-0	chr3	99537143	99903011	+	0.436	365868	17.2834	intron (NM_182909, intron 1 of 5)	MER58A|DNA|hAT-Charlie	-36835	NR_037486	100500859		NR_037486	ENSG00000264897	MIR3921	-	microRNA 3921	ncRNA
chr12-1136-1	chr12	67098088	67462149	-	0.122	364061	15.4388	Intergenic	Intergenic	-82069	NM_001366724	23426	Hs.505946	NM_021150	ENSG00000155974	GRIP1	FRASRS3|GRIP	glutamate receptor interacting protein 1	protein-coding
chr6-352-0	chr6	20890409	21248118	+	0.164	357709	15.8402	intron (NM_017774, intron 12 of 15)	L1ME3A|LINE|L1	442860	NR_103790	100874531	Hs.112750	NR_103790	ENSG00000280989	LINC00581	linc-MBOAT1-4	long intergenic non-protein coding RNA 581	ncRNA
chr3-530-1	chr3	168791812	169134665	-	0.183	342853	15.9371	intron (NM_001205194, intron 1 of 15)	intron (NM_001205194, intron 1 of 15)	-97979	NM_001366470	2122	Hs.656395	NM_004991	ENSG00000085276	MECOM	AML1-EVI-1|EVI1|KMT8E|MDS1|MDS1-EVI1|PRDM3|RUSAT2	MDS1 and EVI1 complex locus	protein-coding
chr4-2873-1	chr4	16559034	16900162	-	0.282	341128	16.5537	intron (NM_001290, intron 2 of 7)	MIR3|SINE|MIR	170670	NM_001304434	9079	Hs.714330	NM_001290	ENSG00000169744	LDB2	CLIM1|LDB-2|LDB1	LIM domain binding 2	protein-coding
chr11-304-1	chr11	115038867	115373283	-	0.151	334416	15.6239	intron (NR_135108, intron 1 of 1)	Charlie1a|DNA|hAT-Charlie	1779	NR_135108	105369509	Hs.736064	NR_135108		LOC105369509	-	uncharacterized LOC105369509	ncRNA
chr7-2322-0	chr7	133209626	133541887	+	0.248	332261	16.3304	intron (NM_021807, intron 10 of 17)	MER34A|LTR|ERV1	133885	NR_120513	101928861	Hs.675747	NR_120513		LOC101928861	-	uncharacterized LOC101928861	ncRNA
chr8-432-1	chr8	118796463	119123770	-	0.671	327307	17.7447	intron (NM_000127, intron 1 of 10)	intron (NM_000127, intron 1 of 10)	-26964	NR_145799	109623457		NR_145799		SNORD168	-	small nucleolar RNA, C/D box 168	snoRNA
chr8-112-1	chr8	141665039	141988088	-	0.324	323049	16.6755	intron (NR_148037, intron 11 of 34)	intron (NR_148037, intron 11 of 34)	-83811	NR_029892	442893		NR_029892	ENSG00000254324	MIR151A	MIR151|MIRN151|hsa-mir-151|hsa-mir-151a	microRNA 151a	ncRNA
chr13-1086-0	chr13	94148900	94470244	+	0.295	321344	16.5325	intron (NM_005708, intron 2 of 8)	L1PREC2|LINE|L1	201154	NR_046536	100873973	Hs.615939	NR_046536		GPC6-AS2	-	GPC6 antisense RNA 2	ncRNA
chr12-2166-1	chr12	10983376	11300420	-	0.459	317044	17.1509	intron (NM_001291314, intron 2 of 6)	L1ME3B|LINE|L1	-2387	NM_176890	259296	Hs.688194	NM_176890	ENSG00000212126	TAS2R50	T2R50|T2R51|TAS2R51	taste 2 receptor member 50	protein-coding
chr15-1495-0	chr15	99194254	99508847	+	0.712	314593	17.7731	intron (NM_000875, intron 2 of 20)	intron (NM_000875, intron 2 of 20)	23895	NR_039864	100616432		NR_039864	ENSG00000264480	MIR4714	-	microRNA 4714	ncRNA
chr8-2036-0	chr8	128807279	129119053	+	0.89	311774	18.082	intron (NR_003367, intron 3 of 8)	AluSg|SINE|Alu	-2197	NR_103558	641384	Hs.629674	NM_001037234	ENSG00000280055	TMEM75	-	transmembrane protein 75	ncRNA
chr11-600-1	chr11	95774976	96076244	-	0.378	301268	16.7971	intron (NM_032427, intron 1 of 4)	intron (NM_032427, intron 1 of 4)	-148992	NR_036125	100422991		NR_036125	ENSG00000266192	MIR1260B	mir-1260b	microRNA 1260b	ncRNA
chr3-298-0	chr3	18047466	18346709	+	0.125	299243	15.191	intron (NR_161333, intron 4 of 4)	intron (NR_161333, intron 4 of 4)	193043	NR_161333	339862	Hs.652981	NR_046199		LOC339862	-	uncharacterized LOC339862	ncRNA
chr18-747-1	chr18	22631367	22929226	-	0.223	297859	16.0194	intron (NM_001308225, intron 3 of 6)	intron (NM_001308225, intron 3 of 6)	151834	NM_001308225	25925	Hs.116935	NM_015461	ENSG00000198795	ZNF521	EHZF|Evi3	zinc finger protein 521	protein-coding
chr8-1222-1	chr8	71018415	71313896	-	0.345	295481	16.6374	intron (NM_001321703, intron 2 of 22)	L1MB3|LINE|L1	149470	NM_001321713	10499	Hs.446678	NM_006540	ENSG00000140396	NCOA2	GRIP1|KAT13C|NCoA-2|SRC2|TIF2|bHLHe75	nuclear receptor coactivator 2	protein-coding
chr3-384-0	chr3	23310780	23604923	+	0.191	294143	15.7778	intron (NM_001370225, intron 3 of 5)	L1P3|LINE|L1	213033	NM_001370228	7325	Hs.475688	NM_152653	ENSG00000182247	UBE2E2	UBCH8	ubiquitin conjugating enzyme E2 E2	protein-coding
chr1-2911-0	chr1	164529318	164823249	+	0.792	293931	17.8287	intron (NM_001204963, intron 2 of 8)	intron (NM_001204963, intron 2 of 8)	67595	NR_038072	100505795	Hs.661039	NR_038072	ENSG00000233693	LOC100505795	-	uncharacterized LOC100505795	ncRNA
chr22-360-1	chr22	33864874	34157417	-	0.441	292543	16.9771	intron (NM_001362949, intron 5 of 15)	intron (NM_001362949, intron 5 of 15)	89761	NR_145833	109616998		NR_145833	ENSG00000253007	SNORA50B	-	small nucleolar RNA, H/ACA box 50B	snoRNA
chr12-321-1	chr12	116387149	116677830	-	0.301	290681	16.4169	intron (NM_015335, intron 4 of 30)	intron (NM_015335, intron 4 of 30)	53970	NR_030351	693205		NR_030351	ENSG00000207967	MIR620	MIRN620|hsa-mir-620	microRNA 620	ncRNA
chr8-1113-0	chr8	68865551	69152513	+	0.394	286962	16.7868	intron (NM_025170, intron 21 of 23)	intron (NM_025170, intron 21 of 23)	144751	NM_025170	80243	Hs.169943	NM_024870	ENSG00000046889	PREX2	DEP.2|DEPDC2|P-REX2|PPP1R129	phosphatidylinositol-3,4,5-trisphosphate dependent Rac exchange factor 2	protein-coding
chr17-1461-0	chr17	64300280	64584313	+	0.168	284033	15.5422	intron (NM_002737, intron 2 of 16)	intron (NM_002737, intron 2 of 16)	-29324	NR_110822	101928001	Hs.650730	NR_110822		PRKCA-AS1	-	PRKCA antisense RNA 1	ncRNA
chr13-1019-1	chr13	42165666	42445267	-	0.162	279601	15.4671	intron (NM_001009814, intron 22 of 25)	intron (NM_001009814, intron 22 of 25)	-162935	NR_049803	100847026		NR_049803	ENSG00000284584	MIR5006	-	microRNA 5006	ncRNA
chr11-288-0	chr11	12696975	12972487	+	0.684	275512	17.5238	intron (NM_021961, intron 3 of 12)	intron (NM_021961, intron 3 of 12)	138763	NM_021961	7003	Hs.655331	NM_021961	ENSG00000187079	TEAD1	AA|NTEF-1|REF1|TCF-13|TCF13|TEAD-1|TEF-1	TEA domain transcription factor 1	protein-coding
chr8-2100-1	chr8	18454986	18725577	-	0.375	270591	16.6307	intron (NM_001362819, intron 8 of 14)	intron (NM_001362819, intron 8 of 14)	76096	NM_206909	23362	Hs.434255	NM_015310	ENSG00000156011	PSD3	EFA6D|EFA6R|HCA67	pleckstrin and Sec7 domain containing 3	protein-coding
chr11-2017-0	chr11	108556679	108827175	+	0.269	270496	16.1509	intron (NM_004398, intron 13 of 17)	intron (NM_004398, intron 13 of 17)	156131	NM_004398	1662	Hs.591931	NM_004398	ENSG00000178105	DDX10	Dbp4|HRH-J8	DEAD-box helicase 10	protein-coding
chr15-699-0	chr15	57234371	57501389	+	0.843	267018	17.7802	intron (NM_001322156, intron 5 of 21)	intron (NM_001322156, intron 5 of 21)	-143748	NM_207040	6938	Hs.511504	NM_003205	ENSG00000140262	TCF12	CRS3|HEB|HTF4|HsT17266|TCF-12|bHLHb20|p64	transcription factor 12	protein-coding
chr10-141-0	chr10	11060979	11325883	+	0.147	264904	15.249	intron (NM_001326334, intron 2 of 14)	intron (NM_001326334, intron 2 of 14)	-13413	NM_001326348	10659	Hs.309288	NM_006561	ENSG00000048740	CELF2	BRUNOL3|CELF-2|CUG-BP2|CUGBP2|ETR-3|ETR3|NAPOR	CUGBP Elav-like family member 2	protein-coding
chr1-3184-1	chr1	51088648	51351794	-	0.294	263146	16.2394	intron (NM_007051, intron 4 of 18)	intron (NM_007051, intron 4 of 18)	205718	NM_007051	11124	Hs.530402	NM_007051	ENSG00000185104	FAF1	CGI-03|HFAF1s|UBXD12|UBXN3A|hFAF1	Fas associated factor 1	protein-coding
chr14-1065-0	chr14	71948212	72210764	+	0.349	262552	16.4835	intron (NM_001354287, intron 5 of 23)	intron (NM_001354287, intron 5 of 23)	26473	NM_001284246	26037	Hs.654657	NM_015556	ENSG00000197555	SIPA1L1	E6TP1|SPAR1	signal induced proliferation associated 1 like 1	protein-coding
chrY-222-1	chrY	15330631	15591772	-	0.287	261141	16.1936	intron (NR_047632, intron 16 of 29)	L1MCa|LINE|L1	-129856	NR_162134	113219468		NR_162134		MIR12120	-	microRNA 12120	ncRNA
chr3-30-1	chr3	196763164	197024254	-	0.762	261090	17.6021	intron (NM_001366214, intron 5 of 25)	AluSq2|SINE|Alu	17034	NR_158766	1739	Hs.292549	NM_004087	ENSG00000075711	DLG1	DLGH1|SAP-97|SAP97|hdlg	discs large MAGUK scaffold protein 1	protein-coding
chr1-1418-0	chr1	64393203	64653055	+	0.644	259852	17.3525	intron (NM_005012, intron 4 of 8)	MLT2C1|LTR|ERVL	54759	NR_110666	101927034	Hs.680824	NR_110665	ENSG00000223949	ROR1-AS1	-	ROR1 antisense RNA 1	ncRNA
chr5-902-1	chr5	130711056	130970831	-	0.31	259775	16.2972	intron (NM_001164387, intron 10 of 28)	intron (NM_001164387, intron 10 of 28)	129979	NM_001164386	51735	Hs.483329	NM_016340	ENSG00000158987	RAPGEF6	KIA001LB|PDZ-GEF2|PDZGEF2|RA-GEF-2|RAGEF2	Rap guanine nucleotide exchange factor 6	protein-coding
chr10-2124-1	chr10	7192986	7452257	-	0.103	259271	14.7048	intron (NM_001029880, intron 6 of 20)	intron (NM_001029880, intron 6 of 20)	-93875	NR_132972	106635547		NR_132972		SNORD129	-	small nucleolar RNA, C/D box 129	snoRNA
chr16-1399-0	chr16	81479538	81737912	+	0.258	258374	16.0245	intron (NM_030629, intron 1 of 20)	MIR|SINE|MIR	-36228	NR_106759	102465251		NR_106759	ENSG00000275109	MIR6504	hsa-mir-6504	microRNA 6504	ncRNA
chr12-1207-1	chr12	63069840	63328014	-	0.158	258174	15.316	intron (NM_020700, intron 2 of 9)	L1MA9|LINE|L1	130003	NM_020700	57460	Hs.435479	NM_020700	ENSG00000111110	PPM1H	ARHCL1|NERPP-2C|URCC2	protein phosphatase, Mg2+/Mn2+ dependent 1H	protein-coding
chr5-167-0	chr5	14145437	14403607	+	0.219	258170	15.787	intron (NR_134469, intron 2 of 56)	L1MC5|LINE|L1	131071	NR_134469	7204	Hs.130031	NM_007118	ENSG00000038382	TRIO	ARHGEF23|MEBAS|MRD44|tgat	trio Rho guanine nucleotide exchange factor	protein-coding
chr7-374-0	chr7	20875162	21130560	+	0.161	255398	15.3275	intron (NR_126381, intron 2 of 4)	intron (NR_126381, intron 2 of 4)	127811	NR_126381	104355138	Hs.650722	NR_126381	ENSG00000232790	LINC01162	-	long intergenic non-protein coding RNA 1162	ncRNA
chr18-718-1	chr18	24510553	24764376	-	0.148	253823	15.1971	intron (NM_001256316, intron 2 of 4)	intron (NM_001256316, intron 2 of 4)	127808	NM_001256316	83539	Hs.44584	NM_031422	ENSG00000154080	CHST9	GALNAC4ST-2|GalNAc4ST2	carbohydrate sulfotransferase 9	protein-coding
chr4-2509-1	chr4	42404722	42658178	-	0.181	253456	15.4854	intron (NM_006095, intron 20 of 36)	HERVL-int|LTR|ERVL	127672	NM_006095	10396	Hs.435052	NM_006095	ENSG00000124406	ATP8A1	ATPASEII|ATPIA|ATPP2	ATPase phospholipid transporting 8A1	protein-coding
chr1-240-1	chr1	233179718	233430754	-	1.2	251036	18.2006	intron (NM_014801, intron 17 of 33)	AluYg6|SINE|Alu	126235	NM_014801	80003	Hs.370605	NM_014801	ENSG00000135749	PCNX2	PCNXL2	pecanex 2	protein-coding
chr4-1506-0	chr4	94031884	94282078	+	0.979	250194	17.9021	intron (NM_001510, intron 7 of 15)	intron (NM_001510, intron 7 of 15)	-592923	NM_005172	474	Hs.532680	NM_005172	ENSG00000172238	ATOH1	ATH1|HATH1|MATH-1|bHLHa14	atonal bHLH transcription factor 1	protein-coding
chr2-2438-0	chr2	148952407	149199960	+	0.216	247553	15.7065	intron (NM_018328, intron 4 of 14)	L1PB4|LINE|L1	-297010	NM_181742	5000	Hs.558364	NM_002552	ENSG00000115947	ORC4	ORC4L|ORC4P	origin recognition complex subunit 4	protein-coding
chr1-304-0	chr1	14926235	15171750	+	0.188	245515	15.4943	intron (NM_201628, intron 1 of 14)	intron (NM_201628, intron 1 of 14)	123779	NM_015209	23254	Hs.368823	NM_015209	ENSG00000189337	KAZN	KAZ	kazrin, periplakin interacting protein	protein-coding
chr1-3254-0	chr1	184357432	184601895	+	0.276	244463	16.042	intron (NM_030806, intron 3 of 5)	L2c|LINE|L2	123500	NM_030806	81563	Hs.497159	NM_030806	ENSG00000116667	C1orf21	PIG13	chromosome 1 open reading frame 21	protein-coding
chr2-2342-1	chr2	98367924	98611592	-	0.393	243668	16.5472	intron (NM_015348, intron 4 of 40)	L1PA7|LINE|L1	122653	NM_015348	23505	Hs.469376	NM_015348	ENSG00000075568	TMEM131	CC28|PRO1048|RW1|YR-23	transmembrane protein 131	protein-coding
chr10-1671-1	chr10	34397749	34641158	-	0.472	243409	16.8099	intron (NM_001184791, intron 18 of 20)	intron (NM_001184791, intron 18 of 20)	-457845	NR_038932	100505583	Hs.568804	NR_038932	ENSG00000261683	LINC00838	-	long intergenic non-protein coding RNA 838	ncRNA
chr9-1687-1	chr9	23577157	23820364	-	1	243207	17.8918	intron (NM_001351462, intron 7 of 8)	intron (NM_001351462, intron 7 of 8)	-26363	NR_121602	101929563	Hs.533220	NR_121602	ENSG00000283982	LOC101929563	-	uncharacterized LOC101929563	ncRNA
chr7-910-1	chr7	104731989	104974124	-	0.194	242135	15.5196	intron (NM_001350741, intron 2 of 16)	intron (NM_001350741, intron 2 of 16)	56468	NM_001350739	6733	Hs.285197	NM_182691	ENSG00000135250	SRPK2	SFRSK2	SRSF protein kinase 2	protein-coding
chr6-2786-0	chr6	157101718	157343083	+	1.05	241365	17.9512	intron (NM_020732, intron 3 of 19)	intron (NM_020732, intron 3 of 19)	-121535	NR_039676	100616154		NR_039676	ENSG00000271899	MIR4466	mir-4466	microRNA 4466	ncRNA
chr6-1833-1	chr6	56447488	56688768	-	0.219	241280	15.6894	intron (NM_001144769, intron 6 of 96)	intron (NM_001144769, intron 6 of 96)	-60441	NM_015548	667	Hs.604915	NM_001723	ENSG00000151914	DST	BP240|BPA|BPAG1|CATX-15|CATX15|D6S1101|DMH|DT|EBSB2|HSAN6|MACF2	dystonin	protein-coding
chr2-2586-0	chr2	159860531	160099205	+	0.34	238674	16.3083	intron (NM_001350063, intron 4 of 24)	intron (NM_001350063, intron 4 of 24)	-63478	NR_106948	102465535		NR_106948	ENSG00000275141	MIR6888	hsa-mir-6888	microRNA 6888	ncRNA
chr16-1123-1	chr16	17326103	17563333	-	0.115	237230	14.7356	intron (NM_022166, intron 2 of 11)	intron (NM_022166, intron 2 of 11)	120099	NM_022166	64131	Hs.22907	NM_022166	ENSG00000103489	XYLT1	DBQD2|PXYLT1|XT-I|XT1|XTI|XYLTI|xylT-I	xylosyltransferase 1	protein-coding
chr4-1497-0	chr4	93225627	93462676	+	0.483	237049	16.8049	intron (NM_001510, intron 1 of 15)	LTR8|LTR|ERV1	118601	NM_001286838	2895	Hs.162727	NM_001510	ENSG00000152208	GRID2	GluD2|SCAR18	glutamate ionotropic receptor delta type subunit 2	protein-coding
chr13-558-1	chr13	74244875	74481691	-	0.305	236816	16.1403	intron (NM_007249, intron 5 of 7)	intron (NM_007249, intron 5 of 7)	224902	NR_047009	100874155	Hs.672679	NR_047009		LINC00392	-	long intergenic non-protein coding RNA 392	ncRNA
chr1-246-1	chr1	232529375	232764893	-	0.117	235518	14.7501	intron (NM_020808, intron 1 of 20)	intron (NM_020808, intron 1 of 20)	4220	NM_020808	57568	Hs.745009	NM_020808	ENSG00000116991	SIPA1L2	SPAL2|SPAR2	signal induced proliferation associated 1 like 2	protein-coding
chr13-1153-0	chr13	98796388	99031304	+	0.285	234916	16.0308	intron (NM_001286839, intron 2 of 27)	intron (NM_001286839, intron 2 of 27)	53068	NR_036129	100422881		NR_036129	ENSG00000263399	MIR3170	mir-3170	microRNA 3170	ncRNA
chr9-125-0	chr9	6950018	7183613	+	0.283	233595	16.0125	intron (NM_001304339, intron 17 of 21)	intron (NM_001304339, intron 17 of 21)	309465	NR_148680	23081	Hs.709425	NM_015061	ENSG00000107077	KDM4C	GASC1|JHDM3C|JMJD2C|TDRD14C	lysine demethylase 4C	protein-coding
chr9-848-1	chr9	94476811	94710342	-	0.257	233531	15.8731	intron (NM_001318204, intron 1 of 7)	intron (NM_001318204, intron 1 of 7)	118934	NM_004560	4920	Hs.98255	NM_004560	ENSG00000169071	ROR2	BDB|BDB1|NTRKR2	receptor tyrosine kinase like orphan receptor 2	protein-coding
chr7-1166-1	chr7	92230940	92463165	-	0.116	232225	14.7174	intron (NM_001145306, intron 4 of 7)	intron (NM_001145306, intron 4 of 7)	116221	NM_001259	1021	Hs.119882	NM_001259	ENSG00000105810	CDK6	MCPH12|PLSTIRE	cyclin dependent kinase 6	protein-coding
chr15-827-1	chr15	59431870	59663568	-	0.234	231698	15.7265	intron (NM_004998, intron 4 of 27)	AluSx|SINE|Alu	48677	NM_033195	92483	Hs.307052	NM_033195	ENSG00000171989	LDHAL6B	LDH6B|LDHAL6|LDHL	lactate dehydrogenase A like 6B	protein-coding
chr14-1256-1	chr14	37411053	37641095	-	0.174	230042	15.2887	intron (NM_030631, intron 1 of 9)	intron (NM_030631, intron 1 of 9)	-104478	NR_039725	100616280		NR_039725	ENSG00000266327	MIR4503	-	microRNA 4503	ncRNA
chr3-1138-0	chr3	62063772	62291561	+	0.653	227789	17.1825	intron (NM_002841, intron 9 of 29)	intron (NM_002841, intron 9 of 29)	126956	NR_038282	100506994	Hs.656620	NR_038281	ENSG00000241472	PTPRG-AS1	-	PTPRG antisense RNA 1	ncRNA
chr13-557-1	chr13	74481810	74708191	-	0.16	226381	15.1445	intron (NM_007249, intron 1 of 7)	AluY|SINE|Alu	113066	NM_007249	11278	Hs.373857	NM_007249	ENSG00000118922	KLF12	AP-2rep|AP2REP|HSPC122	Kruppel like factor 12	protein-coding
chr8-581-0	chr8	35430686	35656969	+	0.971	226283	17.7453	intron (NM_001322818, intron 6 of 16)	intron (NM_001322818, intron 6 of 16)	24011	NR_125819	101929550	Hs.583803	NR_125819		LOC101929550	-	uncharacterized LOC101929550	ncRNA
chr1-261-0	chr1	12335900	12561141	+	0.216	225241	15.5702	intron (NM_015378, intron 60 of 69)	AluSz|SINE|Alu	-118780	NR_003022	677882	Hs.658450	NR_003022	ENSG00000266079	SNORA59B	ACA59	small nucleolar RNA, H/ACA box 59B	snoRNA
chr5-2218-1	chr5	53203447	53427419	-	0.186	223972	15.3463	intron (NM_019087, intron 4 of 4)	intron (NM_019087, intron 4 of 4)	-68004	NR_030307	693166		NR_030307	ENSG00000207627	MIR581	MIRN581|hsa-mir-581	microRNA 581	ncRNA
chr9-330-1	chr9	126344773	126567534	-	0.161	222761	15.1303	intron (NM_001352968, intron 4 of 18)	AluSc|SINE|Alu	-208252	NR_106972	102465688		NR_106972	ENSG00000274932	MIR7150	hsa-mir-7150	microRNA 7150	ncRNA
chr12-2139-0	chr12	111473410	111695277	+	0.164	221867	15.1511	intron (NM_001370598, intron 1 of 21)	intron (NM_001370598, intron 1 of 21)	46535	NM_001370598	23316	Hs.124953	NM_015267	ENSG00000111249	CUX2	CDP2|CUTL2|EIEE67	cut like homeobox 2	protein-coding
chr3-3107-1	chr3	17496900	17717835	-	0.161	220935	15.1184	intron (NM_001349089, intron 1 of 20)	intron (NM_001349089, intron 1 of 20)	134145	NM_001134381	9779	Hs.475629	NM_014744	ENSG00000131374	TBC1D5	-	TBC1 domain family member 5	protein-coding
chr11-1886-0	chr11	100651138	100871728	+	0.176	220590	15.2447	intron (NM_152432, intron 4 of 23)	intron (NM_152432, intron 4 of 23)	-43572	NR_145747	109616988		NR_145747		SNORD13I	-	small nucleolar RNA, C/D box 13I	snoRNA
chr4-621-1	chr4	153236818	153456358	-	0.377	219540	16.3368	intron (NM_001349798, intron 2 of 13)	intron (NM_001349798, intron 2 of 13)	-42907	NM_001013415	55294	Hs.561245	NM_018315	ENSG00000109670	FBXW7	AGO|CDC4|FBW6|FBW7|FBX30|FBXO30|FBXW6|SEL-10|SEL10|hAgo|hCdc4	F-box and WD repeat domain containing 7	protein-coding
chr10-1935-0	chr10	114710115	114929559	+	1.03	219444	17.7861	intron (NM_001146284, intron 4 of 12)	intron (NM_001146284, intron 4 of 12)	14723	NR_132769	106635520		NR_132769		SNORA87	-	small nucleolar RNA, H/ACA box 87	snoRNA
chr14-981-0	chr14	67304430	67523588	+	0.197	219158	15.3979	intron (NM_020806, intron 8 of 22)	L2c|LINE|L2	-242148	NM_173526	161142	Hs.412818	NM_173526	ENSG00000172717	FAM71D	C14orf54	family with sequence similarity 71 member D	protein-coding
chr6-2685-1	chr6	17757686	17975891	-	0.278	218205	15.8885	intron (NM_001105567, intron 4 of 36)	MIRb|SINE|MIR	121078	NM_001105566	63971	Hs.94499	NM_022113	ENSG00000137177	KIF13A	RBKIN|bA500C11.2	kinesin family member 13A	protein-coding
chr14-765-0	chr14	56586550	56804143	+	0.259	217593	15.7823	intron (NM_021255, intron 2 of 5)	intron (NM_021255, intron 2 of 5)	110217	NM_021255	57161	Hs.657926	NM_021255	ENSG00000139946	PELI2	-	pellino E3 ubiquitin protein ligase family member 2	protein-coding
chr1-4025-0	chr1	230204210	230421087	+	0.239	216877	15.6616	intron (NM_004481, intron 1 of 15)	intron (NM_004481, intron 1 of 15)	109663	NM_004481	2590	Hs.743964	NM_004481	ENSG00000143641	GALNT2	GalNAc-T2	polypeptide N-acetylgalactosaminyltransferase 2	protein-coding
chr2-1268-1	chr2	168874774	169091120	-	0.192	216346	15.3422	intron (NM_013233, intron 10 of 17)	intron (NM_013233, intron 10 of 17)	121158	NM_013233	27347	Hs.276271	NM_013233	ENSG00000198648	STK39	DCHT|PASK|SPAK	serine/threonine kinase 39	protein-coding
chr5-1237-0	chr5	79989802	80205552	+	0.252	215750	15.7305	intron (NM_002439, intron 19 of 23)	MIR3|SINE|MIR	-146875	NR_110936	1719	Hs.592364	NM_000791	ENSG00000228716	DHFR	DHFRP1|DYR	dihydrofolate reductase	protein-coding
chr6-2759-0	chr6	155055688	155271161	+	1.13	215473	17.8935	Intergenic	Intergenic	-11070	NR_036100	100422821		NR_036100	ENSG00000264814	MIR1273C	-	microRNA 1273c	ncRNA
chr14-1158-0	chr14	76128079	76341922	+	0.189	213843	15.3027	intron (NM_015072, intron 20 of 31)	intron (NM_015072, intron 20 of 31)	107411	NM_015072	23093	Hs.709609	NM_015072	ENSG00000119685	TTLL5	CORD19|KIAA0998|STAMP	tubulin tyrosine ligase like 5	protein-coding
chr9-1929-1	chr9	8643604	8857097	-	0.355	213493	16.2097	intron (NM_002839, intron 11 of 45)	AluSz|SINE|Alu	-16404	NM_001040712	5789	Hs.446083	NM_002839	ENSG00000153707	PTPRD	HPTP|HPTPD|HPTPDELTA|PTPD|RPTPDELTA	protein tyrosine phosphatase receptor type D	protein-coding
chr3-716-0	chr3	42056164	42269464	+	0.147	213300	14.9364	intron (NM_001042646, intron 1 of 15)	AluY|SINE|Alu	-27913	NM_001265609	22906	Hs.535711	NM_014965	ENSG00000182606	TRAK1	EIEE68|MILT1|OIP106	trafficking kinesin protein 1	protein-coding
chr6-827-0	chr6	37803692	38016600	+	0.472	212908	16.6167	intron (NM_021943, intron 2 of 5)	intron (NM_021943, intron 2 of 5)	122643	NM_021943	60685	Hs.36959	NM_021943	ENSG00000156639	ZFAND3	TEX27	zinc finger AN1-type containing 3	protein-coding
chr6-1292-1	chr6	89423847	89636590	-	0.254	212743	15.7217	intron (NM_003800, intron 11 of 15)	L1MC|LINE|L1	143119	NM_001286426	8732	Hs.567378	NM_003800	ENSG00000111880	RNGTT	CAP1A|HCE|HCE1|hCAP	RNA guanylyltransferase and 5'-phosphatase	protein-coding
chr7-1990-1	chr7	41997734	42209177	-	0.2	211443	15.368	intron (NM_000168, intron 4 of 14)	MIRb|SINE|MIR	173353	NM_000168	2737	Hs.21509	NM_000168	ENSG00000106571	GLI3	ACLS|GCPS|GLI3-190|GLI3FL|PAP-A|PAPA|PAPA1|PAPB|PHS|PPDIV	GLI family zinc finger 3	protein-coding
chr9-1182-0	chr9	90113958	90325341	+	0.693	211383	17.1604	intron (NM_001288729, intron 2 of 25)	intron (NM_001288729, intron 2 of 25)	51280	NR_146781	100506897	Hs.656160	NR_146781	ENSG00000236709	DAPK1-IT1	-	DAPK1 intronic transcript 1	ncRNA
chr6-2665-0	chr6	149200036	149411215	+	0.146	211179	14.9121	intron (NM_005715, intron 5 of 7)	intron (NM_005715, intron 5 of 7)	-19805	NR_038408	100128176	Hs.557541	NR_038408		UST-AS1	-	UST antisense RNA 1	ncRNA
chr8-248-0	chr8	15439984	15650908	+	0.272	210924	15.808	intron (NM_178234, intron 6 of 9)	intron (NM_178234, intron 6 of 9)	147674	NM_001356429	7991	Hs.426324	NM_006765	ENSG00000104723	TUSC3	D8S1992|M33|MRT22|MRT7|MagT2|N33|OST3A|SLC58A2	tumor suppressor candidate 3	protein-coding
chr16-677-1	chr16	49661706	49872002	-	0.133	210296	14.7716	intron (NM_001271620, intron 2 of 7)	intron (NM_001271620, intron 2 of 7)	-68619	NM_001330533	23090	Hs.443715	NM_015069	ENSG00000102935	ZNF423	Ebfaz|JBTS19|NPHP14|OAZ|Roaz|ZFP423|Zfp104|hOAZ	zinc finger protein 423	protein-coding
chr3-2171-1	chr3	67495893	67704463	-	0.407	208570	16.3733	intron (NM_003848, intron 2 of 10)	intron (NM_003848, intron 2 of 10)	104860	NM_001177599	8801	Hs.644919	NM_003848	ENSG00000172340	SUCLG2	G-SCS|GBETA|GTPSCS	succinate-CoA ligase GDP-forming beta subunit	protein-coding
chr5-93-0	chr5	7397185	7604878	+	1	207693	17.6641	intron (NM_020546, intron 2 of 24)	L1MC4a|LINE|L1	104780	NM_020546	108	Hs.481545	NM_020546	ENSG00000078295	ADCY2	AC2|HBAC2	adenylate cyclase 2	protein-coding
chr3-1444-1	chr3	119538181	119745161	-	0.228	206980	15.5262	intron (NM_001354596, intron 4 of 9)	intron (NM_001354596, intron 4 of 9)	140114	NM_022002	8856	Hs.7303	NM_003889	ENSG00000144852	NR1I2	BXR|ONR1|PAR|PAR1|PAR2|PARq|PRR|PXR|SAR|SXR	nuclear receptor subfamily 1 group I member 2	protein-coding
chr18-821-0	chr18	55712709	55919156	+	0.204	206447	15.3621	promoter-TSS (NM_001144968)	promoter-TSS (NM_001144968)	-620	NM_001144969	23327	Hs.185677	NM_015277	ENSG00000049759	NEDD4L	NEDD4-2|NEDD4.2|PVNH7|RSP5|hNEDD4-2	NEDD4 like E3 ubiquitin protein ligase	protein-coding
chr17-1289-0	chr17	55334720	55537520	+	0.479	202800	16.5678	intron (NM_001322250, intron 5 of 13)	X7A_LINE|LINE|CR1	101740	NM_170721	124540	Hs.658922	NM_138962	ENSG00000153944	MSI2	MSI2H	musashi RNA binding protein 2	protein-coding
chr11-1969-0	chr11	105650936	105853102	+	0.129	202166	14.6706	intron (NR_046356, intron 4 of 16)	LTR16C|LTR|ERVL	140948	NM_032424	84437	Hs.266782	NM_032424	ENSG00000170903	MSANTD4	KIAA1826	Myb/SANT DNA binding domain containing 4 with coiled-coils	protein-coding
chr10-337-0	chr10	21832937	22035101	+	1.16	202164	17.8393	intron (NM_001195626, intron 8 of 22)	intron (NM_001195626, intron 8 of 22)	110918	NM_001195626	8028	Hs.30385	NM_004641	ENSG00000078403	MLLT10	AF10	MLLT10 histone lysine methyltransferase DOT1L cofactor	protein-coding
chr3-1682-1	chr3	105384459	105586537	-	0.239	202078	15.5596	intron (NR_135806, intron 4 of 20)	Tigger1|DNA|TcMar-Tigger	100937	NM_001321813	868	Hs.430589	NM_170662	ENSG00000114423	CBLB	Cbl-b|Nbla00127|RNF56	Cbl proto-oncogene B	protein-coding
chr12-292-0	chr12	11803409	12004272	+	0.226	200863	15.4702	intron (NM_001987, intron 1 of 7)	intron (NM_001987, intron 1 of 7)	101052	NM_001987	2120	Hs.504765	NM_001987	ENSG00000139083	ETV6	TEL|TEL/ABL|THC5	ETS variant 6	protein-coding
chr11-658-0	chr11	35966035	36166323	+	0.145	200288	14.8258	intron (NM_174902, intron 2 of 5)	intron (NM_174902, intron 2 of 5)	33272	NR_135064	101928510	Hs.675857	NR_135064		LOC101928510	-	uncharacterized LOC101928510	ncRNA
chr2-3840-0	chr2	236674766	236874730	+	0.321	199964	15.97	intron (NM_014914, intron 9 of 16)	intron (NM_014914, intron 9 of 16)	302281	NM_001485	2637	Hs.184945	NM_001485	ENSG00000168505	GBX2	-	gastrulation brain homeobox 2	protein-coding
chr7-2063-0	chr7	116672445	116871959	+	0.184	199514	15.1639	intron (NR_161419, intron 6 of 15)	intron (NR_161419, intron 6 of 15)	13444	NR_109981	93654	Hs.628891	NR_002331	ENSG00000226367	ST7-AS2	ST7AS2|ST7OT2	ST7 antisense RNA 2	ncRNA
chr15-87-0	chr15	25200210	25399259	+	0.29	199049	15.8169	TTS (NR_003317)	TTS (NR_003317)	378	NR_003317	100033414		NR_003317	ENSG00000207001	SNORD116-2	HBII-85-2	small nucleolar RNA, C/D box 116-2	snoRNA
chr9-1760-1	chr9	19506806	19705216	-	0.15	198410	14.8612	intron (NM_020344, intron 3 of 9)	intron (NM_020344, intron 3 of 9)	181006	NM_020344	25769	Hs.283014	NM_020344	ENSG00000155886	SLC24A2	NCKX2	solute carrier family 24 member 2	protein-coding
chr7-2032-1	chr7	38750166	38948499	-	0.364	198333	16.1396	intron (NM_014396, intron 7 of 28)	intron (NM_014396, intron 7 of 28)	99459	NM_014396	27072	Hs.592184	NM_014396	ENSG00000006715	VPS41	HVPS41|HVSP41|hVps41p	VPS41 subunit of HOPS complex	protein-coding
chr2-3724-1	chr2	15483789	15681502	-	0.162	197713	14.9671	intron (NR_052013, intron 21 of 50)	L1PA3|LINE|L1	118813	NM_015909	51594	Hs.467759	NM_015909	ENSG00000151779	NBAS	ILFS2|NAG|SOPH	neuroblastoma amplified sequence	protein-coding
chr7-2194-1	chr7	28021209	28218632	-	0.189	197423	15.1874	intron (NM_175061, intron 1 of 4)	Tigger1|DNA|TcMar-Tigger	-100156	NR_034097	100128081	Hs.434307	NR_034097		JAZF1-AS1	-	JAZF1 antisense RNA 1	ncRNA
chr1-1424-0	chr1	64972122	65167075	+	0.363	194953	16.1108	intron (NM_020925, intron 4 of 26)	MIR3|SINE|MIR	24068	NR_039957	100616338		NR_039957	ENSG00000264470	MIR4794	-	microRNA 4794	ncRNA
chr6-688-1	chr6	128646267	128841159	-	0.213	194892	15.3412	intron (NM_001291981, intron 1 of 32)	intron (NM_001291981, intron 1 of 32)	98031	NM_001291983	5796	Hs.155919	NM_002844	ENSG00000152894	PTPRK	R-PTP-kappa	protein tyrosine phosphatase receptor type K	protein-coding
chr4-1499-1	chr4	102072150	102266948	-	0.405	194798	16.2676	intron (NM_001130691, intron 1 of 12)	intron (NM_001130691, intron 1 of 12)	-7520	NR_107033	102465868		NR_107033	ENSG00000273882	MIR8066	hsa-mir-8066	microRNA 8066	ncRNA
chr7-2334-0	chr7	134464559	134658651	+	0.894	194092	17.4047	intron (NM_033138, intron 3 of 14)	intron (NM_033138, intron 3 of 14)	-14546	NM_033139	800	Hs.490203	NM_004342	ENSG00000122786	CALD1	CDM|H-CAD|HCAD|L-CAD|LCAD|NAG22	caldesmon 1	protein-coding
chr13-1198-0	chr13	101001988	101195693	+	0.355	193705	16.0694	intron (NM_001352605, intron 20 of 22)	intron (NM_001352605, intron 20 of 22)	34429	NR_047686	100885777	Hs.662554	NR_047686		PCCA-AS1	-	PCCA antisense RNA 1	ncRNA
chr4-1528-0	chr4	95403578	95597045	+	0.216	193467	15.3508	intron (NM_001256428, intron 4 of 11)	intron (NM_001256428, intron 4 of 11)	127218	NM_001256428	10611	Hs.480311	NM_006457	ENSG00000163110	PDLIM5	ENH|ENH1|L9|LIM	PDZ and LIM domain 5	protein-coding
chr8-1955-0	chr8	123795801	123988385	+	0.228	192584	15.4222	intron (NM_001362797, intron 3 of 4)	MIRb|SINE|MIR	98199	NM_014943	22882	Hs.377090	NM_014943	ENSG00000178764	ZHX2	AFR1|RAF	zinc fingers and homeoboxes 2	protein-coding
chr4-1222-0	chr4	79275623	79467994	+	0.569	192371	16.74	intron (NM_025074, intron 45 of 73)	intron (NM_025074, intron 45 of 73)	-101116	NM_005139	306	Hs.480042	NM_005139	ENSG00000138772	ANXA3	ANX3	annexin A3	protein-coding
chr4-117-0	chr4	4544407	4736742	+	0.277	192335	15.7012	intron (NR_037888, intron 2 of 5)	AluSx1|SINE|Alu	-25479	NR_145783	109623454		NR_145783		SNORD162	-	small nucleolar RNA, C/D box 162	snoRNA
chr4-1507-0	chr4	94282291	94474516	+	0.589	192225	16.7888	intron (NM_001510, intron 11 of 15)	L2c|LINE|L2	-371501	NM_005172	474	Hs.532680	NM_005172	ENSG00000172238	ATOH1	ATH1|HATH1|MATH-1|bHLHa14	atonal bHLH transcription factor 1	protein-coding
chr11-1757-0	chr11	92439357	92631093	+	0.48	191736	16.4899	intron (NM_001008781, intron 9 of 24)	intron (NM_001008781, intron 9 of 24)	113569	NR_135091	105369431	Hs.532389	NR_135091		LINC02746	-	long intergenic non-protein coding RNA 2746	ncRNA
chr4-2538-1	chr4	40859117	41050553	-	0.164	191436	14.9383	intron (NM_004307, intron 6 of 17)	intron (NM_004307, intron 6 of 17)	-95626	NM_001166054	323	Hs.479602	NM_004307	ENSG00000163697	APBB2	FE65L|FE65L1	amyloid beta precursor protein binding family B member 2	protein-coding
chr7-813-1	chr7	111361544	111552520	-	0.162	190976	14.9171	intron (NM_001363540, intron 27 of 52)	intron (NM_001363540, intron 27 of 52)	8471	NR_103806	100506413	Hs.677513	NR_103806	ENSG00000225572	DOCK4-AS1	-	DOCK4 antisense RNA 1	ncRNA
chr2-749-1	chr2	200131418	200322348	-	0.112	190930	14.3843	intron (NM_001172509, intron 6 of 10)	intron (NM_001172509, intron 6 of 10)	95779	NM_001172509	23314	Hs.516617	NM_015265	ENSG00000119042	SATB2	GLSS	SATB homeobox 2	protein-coding
chr17-1091-0	chr17	44450832	44639192	+	0.263	188360	15.5963	Intergenic	Intergenic	-45064	NM_001006607	474170	Hs.646568	NM_001006607	ENSG00000238083	LRRC37A2	LRRC37	leucine rich repeat containing 37 member A2	protein-coding
chr9-1873-1	chr9	13090246	13278506	-	0.197	188260	15.1786	intron (NM_001261406, intron 18 of 45)	intron (NM_001261406, intron 18 of 45)	95187	NM_001261406	8777	Hs.169378	NM_003829	ENSG00000107186	MPDZ	HYC2|MUPP1	multiple PDZ domain crumbs cell polarity complex component	protein-coding
chr6-2910-1	chr6	3267524	3455635	-	0.317	188111	15.8638	intron (NM_015482, intron 3 of 9)	intron (NM_015482, intron 3 of 9)	83668	NM_001286455	63027	Hs.713588	NM_015482	ENSG00000137266	SLC22A23	C6orf85	solute carrier family 22 member 23	protein-coding
chr15-703-0	chr15	57669409	57856955	+	0.177	187546	15.0187	intron (NM_032866, intron 8 of 18)	intron (NM_032866, intron 8 of 18)	94479	NM_032866	84952	Hs.148989	NM_032866	ENSG00000128849	CGNL1	JACOP|PCING	cingulin like 1	protein-coding
chr5-1242-0	chr5	80331441	80517978	+	0.128	186537	14.5433	intron (NM_006909, intron 17 of 26)	AluSx|SINE|Alu	-104430	NM_001825	1160	Hs.80691	NM_001825	ENSG00000131730	CKMT2	SMTCK	creatine kinase, mitochondrial 2	protein-coding
chr11-1800-0	chr11	94474979	94660833	+	0.146	185854	14.7279	intron (NM_130847, intron 6 of 12)	intron (NM_130847, intron 6 of 12)	66384	NM_001301007	154810	Hs.503594	NM_130847	ENSG00000166025	AMOTL1	JEAP	angiomotin like 1	protein-coding
chr2-1137-1	chr2	175683984	175869324	-	0.537	185340	16.6028	intron (NM_001025201, intron 6 of 12)	intron (NM_001025201, intron 6 of 12)	-64308	NM_001206602	1123	Hs.380138	NM_001822	ENSG00000128656	CHN1	ARHGAP2|CHN|DURS2|NC|RHOGAP2	chimerin 1	protein-coding
chr5-1711-1	chr5	80702622	80887656	-	0.201	185034	15.1827	intron (NM_001256734, intron 4 of 15)	intron (NM_001256734, intron 4 of 15)	-105186	NM_130767	134526	Hs.591756	NM_130767	ENSG00000172497	ACOT12	CACH-1|Cach|STARD15|THEAL	acyl-CoA thioesterase 12	protein-coding
chr5-1402-0	chr5	90226034	90410813	+	0.78	184779	17.137	intron (NM_032119, intron 85 of 89)	intron (NM_032119, intron 85 of 89)	291796	NR_103548	100505994	Hs.628363	NR_103548	ENSG00000248323	LUCAT1	SCAL1|SCAT5	lung cancer associated transcript 1	ncRNA
chr7-1268-1	chr7	86466965	86651361	-	0.306	184396	15.7841	intron (NM_001291991, intron 7 of 20)	MSTA|LTR|ERVL-MaLR	36052	NM_152748	222223	Hs.208093	NM_152748	ENSG00000164659	KIAA1324L	EIG121L	KIAA1324 like	protein-coding
chr6-1768-1	chr6	62479134	62663492	-	0.165	184358	14.8927	intron (NM_001350622, intron 6 of 9)	L1PA12|LINE|L1	287278	NM_001190706	100463487		NM_001190706		MTRNR2L9	HN9	MT-RNR2 like 9	protein-coding
chr9-1823-1	chr9	16480451	16664601	-	0.632	184150	16.8285	intron (NM_001317940, intron 3 of 5)	intron (NM_001317940, intron 3 of 5)	-154286	NR_151723	111216284	Hs.609218	NR_151723	ENSG00000234779	BNC2-AS1	-	BNC2 antisense RNA 1	ncRNA
chr5-1933-1	chr5	69401713	69585835	-	0.445	184122	16.3222	intron (NR_029426, intron 6 of 9)	intron (NR_029426, intron 6 of 9)	27848	NR_024054	11039	Hs.582500	NM_006780		SMA4	SMA3|b55C20.2	glucuronidase beta pseudogene	pseudo
chr9-437-1	chr9	119265055	119449085	-	0.107	184030	14.2653	intron (NM_014010, intron 18 of 21)	intron (NM_014010, intron 18 of 21)	90508	NR_033973	100128505	Hs.675821	NR_033973	ENSG00000229105	ASTN2-AS1	-	ASTN2 antisense RNA 1	ncRNA
chr10-1897-1	chr10	22818836	23002135	-	0.349	183299	15.9651	intron (NM_005028, intron 1 of 9)	intron (NM_005028, intron 1 of 9)	92552	NM_001330062	5305	Hs.57079	NM_005028	ENSG00000150867	PIP4K2A	PI5P4KA|PIP5K2A|PIP5KII-alpha|PIP5KIIA|PIPK	phosphatidylinositol-5-phosphate 4-kinase type 2 alpha	protein-coding
chr4-648-1	chr4	151606570	151789463	-	0.529	182893	16.562	intron (NM_006726, intron 34 of 57)	intron (NM_006726, intron 34 of 57)	194713	NM_006439	10586	Hs.584852	NM_006439	ENSG00000181541	MAB21L2	MCOPS14|MCSKS14	mab-21 like 2	protein-coding
chr6-1478-0	chr6	77271182	77453803	+	0.93	182621	17.3738	Intergenic	(TAGA)n|Simple_repeat|Simple_repeat	-59152	NR_149101	105377860	Hs.544542	NR_149101	ENSG00000236635	LINC02540	-	long intergenic non-protein coding RNA 2540	ncRNA
chr6-2596-0	chr6	144817038	144999558	+	0.269	182520	15.5834	intron (NM_007124, intron 50 of 73)	intron (NM_007124, intron 50 of 73)	181507	NR_132778	106635530		NR_132778		SNORA98	-	small nucleolar RNA, H/ACA box 98	snoRNA
chr2-1212-1	chr2	171833645	172016091	-	0.662	182446	16.882	intron (NM_001136554, intron 3 of 20)	FLAM_A|SINE|Alu	-1385	NM_001136555	9874	Hs.744917	NM_012290	ENSG00000198586	TLK1	PKU-beta	tousled like kinase 1	protein-coding
chr4-1370-0	chr4	87561024	87743094	+	0.35	182070	15.9596	intron (NM_080684, intron 10 of 44)	L1PA6|LINE|L1	118478	NM_197965	345274	Hs.452996	NM_197965	ENSG00000145283	SLC10A6	SOAT	solute carrier family 10 member 6	protein-coding
chr2-45-1	chr2	240140272	240321751	-	0.273	181479	15.5964	intron (NM_006037, intron 2 of 26)	intron (NM_006037, intron 2 of 26)	3854	NR_036229	100423043		NR_036229	ENSG00000265215	MIR4269	-	microRNA 4269	ncRNA
chr9-1650-0	chr9	116639293	116820443	+	0.725	181150	17.0029	intron (NM_001318042, intron 1 of 14)	MIRb|SINE|MIR	91279	NM_001318042	114991	Hs.349208	NM_133374	ENSG00000157657	ZNF618	FP13169|NEDD10	zinc finger protein 618	protein-coding
chr2-2288-0	chr2	136289812	136470849	+	0.542	181037	16.5823	intron (NM_001354200, intron 7 of 25)	intron (NM_001354200, intron 7 of 25)	36408	NM_001282800	23518	Hs.412462	NM_015361	ENSG00000048991	R3HDM1	R3HDM	R3H domain containing 1	protein-coding
chr20-857-1	chr20	13361062	13541967	-	0.197	180905	15.1211	intron (NM_001323604, intron 12 of 14)	intron (NM_001323604, intron 12 of 14)	168065	NM_017714	55617	Hs.348297	NM_017714	ENSG00000089123	TASP1	C20orf13|dJ585I14.2	taspase 1	protein-coding
chr9-1626-1	chr9	27320084	27500285	-	0.286	180201	15.6533	intron (NM_024761, intron 2 of 3)	intron (NM_024761, intron 2 of 3)	-113036	NM_020641	54586	Hs.163070	NM_020641	ENSG00000120160	EQTN	AFAF|C9orf11|SPACA8	equatorin	protein-coding
chr4-1500-0	chr4	93574804	93754316	+	1.8	179512	18.3017	intron (NM_001286838, intron 2 of 14)	intron (NM_001286838, intron 2 of 14)	439010	NM_001286838	2895	Hs.162727	NM_001510	ENSG00000152208	GRID2	GluD2|SCAR18	glutamate ionotropic receptor delta type subunit 2	protein-coding
chr2-3098-1	chr2	51074594	51253664	-	0.143	179070	14.6443	intron (NM_004801, intron 2 of 21)	intron (NM_004801, intron 2 of 21)	95141	NM_001330078	9378	Hs.637685	NM_004801	ENSG00000179915	NRXN1	Hs.22998|PTHSL2|SCZD17	neurexin 1	protein-coding
chr14-1276-1	chr14	36087081	36265785	-	0.175	178704	14.9326	intron (NM_001346247, intron 16 of 40)	L1MC2|LINE|L1	55704	NR_135620	107399303	Hs.742611	NR_135620		SNORA101B	ZL4	small nucleolar RNA, H/ACA box 101B	snoRNA
chrX-2839-1	chrX	10410701	10588550	-	0.351	177849	15.9298	intron (NM_001193280, intron 1 of 5)	intron (NM_001193280, intron 1 of 5)	36018	NM_001193281	4281	Hs.27695	NM_000381	ENSG00000101871	MID1	BBBG1|FXY|GBBB1|MIDIN|OGS1|OS|OSX|RNF59|TRIM18|XPRF|ZNFXY	midline 1	protein-coding
chr7-223-0	chr7	11035783	11213553	+	0.605	177770	16.7147	intron (NR_033436, intron 15 of 16)	intron (NR_033436, intron 15 of 16)	111169	NM_001007157	9678	Hs.655688	NM_014660	ENSG00000106443	PHF14	-	PHD finger protein 14	protein-coding
chr2-579-0	chr2	36583578	36761192	+	0.112	177614	14.28	intron (NM_016441, intron 4 of 16)	intron (NM_016441, intron 4 of 16)	89464	NM_016441	51232	Hs.699247	NM_016441	ENSG00000150938	CRIM1	CRIM-1|S52	cysteine rich transmembrane BMP regulator 1	protein-coding
chr3-2072-0	chr3	127872878	128049529	+	0.149	176651	14.6839	intron (NM_021937, intron 1 of 6)	L1PA11|LINE|L1	-88446	NM_001319086	8607	Hs.272822	NM_003707	ENSG00000175792	RUVBL1	ECP-54|ECP54|INO80H|NMP 238|NMP238|PONTIN|Pontin52|RVB1|TIH1|TIP49|TIP49A	RuvB like AAA ATPase 1	protein-coding
chr7-74-0	chr7	3342428	3518358	+	0.13	175930	14.4812	intron (NM_152744, intron 1 of 44)	MLT1C|LTR|ERVL-MaLR	89509	NM_152744	221935	Hs.653013	NM_152744	ENSG00000146555	SDK1	-	sidekick cell adhesion molecule 1	protein-coding
chr6-65-1	chr6	166864417	167039832	-	0.323	175415	15.79	intron (NM_001006932, intron 3 of 21)	intron (NM_001006932, intron 3 of 21)	6054	NM_001318938	6196	Hs.655277	NM_021135	ENSG00000071242	RPS6KA2	HU-2|MAPKAPK1C|RSK|RSK3|S6K-alpha|S6K-alpha2|p90-RSK3|p90RSK2|pp90RSK3	ribosomal protein S6 kinase A2	protein-coding
chr10-1232-0	chr10	76619495	76794805	+	0.277	175310	15.5675	intron (NM_001370144, intron 3 of 15)	intron (NM_001370144, intron 3 of 15)	34606	NR_134476	101929165	Hs.670533	NR_134476		LOC101929165	-	uncharacterized LOC101929165	ncRNA
chr16-877-0	chr16	53190037	53365187	+	0.47	175150	16.329	intron (NM_025134, intron 13 of 38)	intron (NM_025134, intron 13 of 38)	35249	NM_001352158	80205	Hs.59159	NM_015287	ENSG00000177200	CHD9	AD013|CHD-9|CReMM|KISH2|PRIC320	chromodomain helicase DNA binding protein 9	protein-coding
chr4-1140-1	chr4	121668048	121842728	-	0.497	174680	16.4057	intron (NM_001300824, intron 3 of 13)	MLT1A0|LTR|ERVL-MaLR	88633	NM_001300824	11107	Hs.666782	NM_018699	ENSG00000138738	PRDM5	BCS2|PFM2	PR/SET domain 5	protein-coding
chr21-55-0	chr21	17103449	17277894	+	0.79	174445	17.0723	intron (NM_001352561, intron 8 of 23)	L2c|LINE|L2	88370	NM_001352560	29761	Hs.743994	NM_013396	ENSG00000155313	USP25	USP21	ubiquitin specific peptidase 25	protein-coding
chr2-2718-0	chr2	169313652	169487989	+	0.315	174337	15.7449	intron (NM_203463, intron 1 of 9)	intron (NM_203463, intron 1 of 9)	-38633	NR_039933	100616356		NR_039933	ENSG00000265694	MIR4774	-	microRNA 4774	ncRNA
chr7-2213-0	chr7	127292332	127466538	+	0.601	174206	16.6759	intron (NM_014390, intron 10 of 23)	intron (NM_014390, intron 10 of 23)	87187	NM_014390	27044	Hs.122523	NM_014390	ENSG00000197157	SND1	TDRD11|Tudor-SN|p100	staphylococcal nuclease and tudor domain containing 1	protein-coding
chr9-982-0	chr9	78505711	78679302	+	0.128	173591	14.4395	intron (NR_120409, intron 2 of 19)	intron (NR_120409, intron 2 of 19)	86917	NM_006200	5125	Hs.368542	NM_006200	ENSG00000099139	PCSK5	PC5|PC6|PC6A|SPC6	proprotein convertase subtilisin/kexin type 5	protein-coding
chr22-306-0	chr22	29280815	29454151	+	0.445	173336	16.2351	intron (NM_032173, intron 1 of 8)	intron (NM_032173, intron 1 of 8)	54106	NM_032173	84133	Hs.604200	NM_032173	ENSG00000183579	ZNRF3	BK747E2.3|RNF203	zinc and ring finger 3	protein-coding
chr11-420-0	chr11	19954754	20127985	+	0.219	173231	15.2113	intron (NM_001244963, intron 12 of 39)	L2b|LINE|L2	-2733	NM_001111019	89797	Hs.64341	NM_145117	ENSG00000166833	NAV2	HELAD1|POMFIL2|RAINB1|STEERIN2|UNC53H2	neuron navigator 2	protein-coding
chr11-85-1	chr11	128825458	128998368	-	0.139	172910	14.5528	intron (NM_001142685, intron 9 of 21)	intron (NM_001142685, intron 9 of 21)	-17830	NM_014715	9743	Hs.440379	NM_014715	ENSG00000134909	ARHGAP32	GC-GAP|GRIT|PX-RICS|RICS|p200RhoGAP|p250GAP	Rho GTPase activating protein 32	protein-coding
chr3-528-1	chr3	169206731	169379279	-	0.33	172548	15.7972	intron (NM_001366473, intron 1 of 15)	intron (NM_001366473, intron 1 of 15)	88495	NM_004991	2122	Hs.656395	NM_004991	ENSG00000085276	MECOM	AML1-EVI-1|EVI1|KMT8E|MDS1|MDS1-EVI1|PRDM3|RUSAT2	MDS1 and EVI1 complex locus	protein-coding
chr3-2883-1	chr3	31738974	31911221	-	0.522	172247	16.4562	intron (NM_001174060, intron 3 of 10)	AluSx1|SINE|Alu	79392	NR_049771	100874206	Hs.662428	NR_049771	ENSG00000232490	OSBPL10-AS1	-	OSBPL10 antisense RNA 1	ncRNA
chr1-2013-0	chr1	100819292	100991521	+	0.385	172229	16.0169	intron (NM_003672, intron 5 of 15)	intron (NM_003672, intron 5 of 15)	87344	NM_001319210	8556	Hs.127411	NM_003672	ENSG00000079335	CDC14A	DFNB105|DFNB32|DFNB35|cdc14|hCDC14	cell division cycle 14A	protein-coding
chr9-1623-0	chr9	115278215	115450289	+	0.435	172074	16.1918	intron (NM_133465, intron 2 of 3)	intron (NM_133465, intron 2 of 3)	-114328	NM_001350649	100133204	Hs.662552	NM_001350649		C9orf147	-	chromosome 9 open reading frame 147	protein-coding
chrX-2785-1	chrX	13784216	13956082	-	0.624	171866	16.7105	intron (NM_001318729, intron 1 of 6)	intron (NM_001318729, intron 1 of 6)	-34671	NM_001001996	2824	Hs.495710	NM_005278	ENSG00000046653	GPM6B	M6B	glycoprotein M6B	protein-coding
chr2-3787-0	chr2	233562817	233734645	+	0.801	171828	17.0705	intron (NM_001103147, intron 10 of 30)	intron (NM_001103147, intron 10 of 30)	-7456	NM_001172416	3769	Hs.467338	NM_002242	ENSG00000115474	KCNJ13	KIR1.4|KIR7.1|LCA16|SVD	potassium voltage-gated channel subfamily J member 13	protein-coding
chr10-1289-0	chr10	80831112	81002820	+	0.184	171708	14.9474	intron (NM_020338, intron 3 of 24)	MIRb|SINE|MIR	88243	NM_020338	57178	Hs.193118	NM_020338	ENSG00000108175	ZMIZ1	MIZ|RAI17|TRAFIP10|ZIMP10	zinc finger MIZ-type containing 1	protein-coding
chr1-3107-1	chr1	54699197	54870839	-	0.114	171642	14.2561	intron (NM_001009955, intron 4 of 16)	intron (NM_001009955, intron 4 of 16)	82902	NR_103541	619518	Hs.591438	NM_001034847	ENSG00000198711	SSBP3-AS1	C1orf191|MST128|MSTP128	SSBP3 antisense RNA 1	ncRNA
chr14-384-1	chr14	80916881	81088382	-	0.156	171501	14.7075	intron (NM_152446, intron 21 of 24)	intron (NM_152446, intron 21 of 24)	-305231	NM_000793	1734	Hs.202354	NM_000793	ENSG00000211448	DIO2	5DII|D2|DIOII|SelY|TXDI2	iodothyronine deiodinase 2	protein-coding
chr7-1339-1	chr7	81568754	81740116	-	0.405	171362	16.0827	intron (NR_110077, intron 3 of 3)	L1MB1|LINE|L1	15942	NR_110076	101927356	Hs.571348	NR_110076	ENSG00000223770	LOC101927356	-	uncharacterized LOC101927356	ncRNA
chr4-2850-1	chr4	17851074	18022402	-	0.285	171328	15.5754	intron (NR_158563, intron 4 of 5)	intron (NR_158563, intron 4 of 5)	86640	NR_136669	254251	Hs.446201	NM_153686	ENSG00000178177	LCORL	MLR1	ligand dependent nuclear receptor corepressor like	protein-coding
chr2-3036-0	chr2	189297673	189467861	+	1.02	170188	17.4053	intron (NM_001252669, intron 4 of 8)	intron (NM_001252669, intron 4 of 8)	220548	NR_030287	693146		NR_030287	ENSG00000207951	MIR561	MIRN561|hsa-mir-561|mir-561	microRNA 561	ncRNA
chrX-1846-0	chrX	96579032	96749098	+	0.228	170066	15.2428	intron (NM_007309, intron 25 of 26)	intron (NM_007309, intron 25 of 26)	155469	NR_125391	10824	Hs.654372	NR_125391	ENSG00000236256	DIAPH2-AS1	EPAG	DIAPH2 antisense RNA 1	ncRNA
chr4-939-0	chr4	62067173	62237004	+	0.15	169831	14.6368	intron (NM_001371342, intron 1 of 20)	intron (NM_001371342, intron 1 of 20)	84198	NM_001371342
chr10-1998-1	chr10	15242707	15412319	-	0.241	169612	15.319	intron (NM_001010924, intron 1 of 7)	L2|LINE|L2	85775	NM_001010924	221061	Hs.66762	NM_001010924	ENSG00000148468	FAM171A1	APCN|C10orf38	family with sequence similarity 171 member A1	protein-coding
chr10-1284-1	chr10	62229220	62398715	-	0.118	169495	14.2877	intron (NM_001204403, intron 2 of 43)	intron (NM_001204403, intron 2 of 43)	18747	NM_001204404	288	Hs.499725	NM_001149	ENSG00000151150	ANK3	ANKYRIN-G|MRT37	ankyrin 3	protein-coding
chr8-1426-1	chr8	59862299	60031689	-	0.113	169390	14.2244	intron (NM_014729, intron 1 of 8)	C-rich|Low_complexity|Low_complexity	84712	NM_014729	9760	Hs.491805	NM_014729	ENSG00000198846	TOX	TOX1	thymocyte selection associated high mobility group box	protein-coding
chr18-124-0	chr18	7718541	7887885	+	0.108	169344	14.1587	intron (NM_001105244, intron 2 of 32)	MLT1D|LTR|ERVL-MaLR	235899	NM_002845	5797	Hs.49774	NM_002845	ENSG00000173482	PTPRM	PTPRL1|R-PTP-MU|RPTPM|RPTPU|hR-PTPu	protein tyrosine phosphatase receptor type M	protein-coding
chr6-2886-0	chr6	163837293	164006615	+	0.707	169322	16.8692	intron (NM_206853, intron 3 of 6)	intron (NM_206853, intron 3 of 6)	86204	NM_206853	9444	Hs.510324	NM_006775	ENSG00000112531	QKI	Hqk|QK|QK1|QK3|hqkI	QKI, KH domain containing RNA binding	protein-coding
chr4-535-0	chr4	37979676	38148812	+	0.288	169136	15.572	intron (NM_001253912, intron 14 of 20)	intron (NM_001253912, intron 14 of 20)	-47558	NM_001253913	23216	Hs.176503	NM_015173	ENSG00000065882	TBC1D1	TBC|TBC1	TBC1 domain family member 1	protein-coding
chr10-1221-0	chr10	76164288	76333395	+	0.327	169107	15.7549	intron (NM_001369124, intron 6 of 9)	intron (NM_001369124, intron 6 of 9)	40241	NR_120673	102723439		NR_120673		LOC102723439	-	uncharacterized LOC102723439	ncRNA
chr22-692-0	chr22	46092031	46260125	+	0.371	168094	15.9284	intron (NM_001167621, intron 8 of 10)	AluSz|SINE|Alu	19674	NR_039919	100616253		NR_039919	ENSG00000264160	MIR4762	-	microRNA 4762	ncRNA
chr10-304-0	chr10	20416024	20584015	+	0.302	167991	15.6306	intron (NM_032812, intron 9 of 13)	MER77|LTR|ERVL	-340880	NR_039822	100616383		NR_039822	ENSG00000265372	MIR4675	-	microRNA 4675	ncRNA
chr16-310-0	chr16	12996303	13163991	+	0.137	167688	14.4877	intron (NM_001145204, intron 2 of 4)	CT-rich|Low_complexity|Low_complexity	84692	NM_001145204	729993	Hs.130661	NM_001145204	ENSG00000237515	SHISA9	CKAMP44	shisa family member 9	protein-coding
chr2-685-0	chr2	42397503	42565157	+	0.606	167654	16.6325	intron (NM_019063, intron 2 of 22)	AluJb|SINE|Alu	-83959	NR_110584	102723824	Hs.639826	NR_110584		LOC102723824	-	uncharacterized LOC102723824	ncRNA
chr22-259-0	chr22	25961694	26129346	+	0.197	167652	15.0114	intron (NM_005160, intron 3 of 20)	intron (NM_005160, intron 3 of 20)	84878	NM_001362778	157	Hs.657494	NM_005160	ENSG00000100077	GRK3	ADRBK2|BARK2	G protein-coupled receptor kinase 3	protein-coding
chr7-2298-1	chr7	22144368	22311535	-	0.193	167167	14.9776	intron (NM_001367603, intron 1 of 5)	intron (NM_001367603, intron 1 of 5)	5412	NM_001367603	9771	Hs.174768	NM_012294	ENSG00000136237	RAPGEF5	GFR|MR-GEF|REPAC	Rap guanine nucleotide exchange factor 5	protein-coding
chr3-1088-0	chr3	57994290	58161394	+	0.174	167104	14.8275	intron (NM_001164317, intron 4 of 46)	L1MD1|LINE|L1	78520	NR_135534	105377105	Hs.613914	NR_135534	ENSG00000244161	FLNB-AS1	-	FLNB antisense RNA 1	ncRNA
chrX-1751-0	chrX	91131584	91298171	+	0.246	166587	15.3226	intron (NM_001168362, intron 2 of 4)	L1MA9|LINE|L1	124417	NM_001168360	27328	Hs.655673	NM_014522	ENSG00000102290	PCDH11X	PCDH-X|PCDH-Y|PCDH11|PCDH11Y|PCDH22|PCDHX|PPP1R119	protocadherin 11 X-linked	protein-coding
chr7-875-1	chr7	106825140	106991570	-	0.267	166430	15.4395	intron (NM_006348, intron 14 of 21)	intron (NM_006348, intron 14 of 21)	98907	NM_012257	26959	Hs.162032	NM_012257	ENSG00000105856	HBP1	-	HMG-box transcription factor 1	protein-coding
chr15-1116-1	chr15	44201483	44367847	-	0.194	166364	14.9781	intron (NM_001322949, intron 1 of 15)	AluSx|SINE|Alu	-114296	NR_003571	728758	Hs.658099	NR_003571		PIN4P1	-	peptidylprolyl cis/trans isomerase, NIMA-interacting 4 pseudogene 1	pseudo
chr5-461-0	chr5	34657486	34823419	+	0.352	165933	15.8339	intron (NM_001145525, intron 4 of 19)	intron (NM_001145525, intron 4 of 19)	52788	NM_001145523	26064	Hs.431400	NM_015577	ENSG00000039560	RAI14	NORPEG|RAI13	retinoic acid induced 14	protein-coding
chr3-484-1	chr3	170770673	170936431	-	0.312	165758	15.6583	intron (NM_015028, intron 15 of 32)	intron (NM_015028, intron 15 of 32)	-29004	NR_030295	693154		NR_030295	ENSG00000207963	MIR569	MIRN569|hsa-mir-569	microRNA 569	ncRNA
chr13-540-1	chr13	75889171	76054799	-	0.225	165628	15.1856	intron (NM_014832, intron 1 of 20)	MLT1H1|LTR|ERVL-MaLR	84319	NM_001286659	9882	Hs.210891	NM_014832	ENSG00000136111	TBC1D4	AS160|NIDDM5	TBC1 domain family member 4	protein-coding
chr8-241-1	chr8	131062119	131227030	-	0.397	164911	15.9985	intron (NM_018482, intron 15 of 29)	intron (NM_018482, intron 15 of 29)	-47560	NR_045385	100507117	Hs.106015	NR_045385	ENSG00000280543	ASAP1-IT2	-	ASAP1 intronic transcript 2	ncRNA
chr10-1670-1	chr10	34641163	34806070	-	0.534	164907	16.4262	intron (NM_001184791, intron 4 of 20)	L2c|LINE|L2	380608	NM_019619	56288	Hs.131489	NM_019619	ENSG00000148498	PARD3	ASIP|Baz|PAR3|PAR3alpha|PARD-3|PARD3A|PPP1R118|SE2-5L16|SE2-5LT1|SE2-5T2	par-3 family cell polarity regulator	protein-coding
chr9-659-0	chr9	37200227	37365045	+	0.498	164818	16.3247	intron (NM_032226, intron 2 of 8)	AluJo|SINE|Alu	-140057	NM_012203	9380	Hs.155742	NM_012203	ENSG00000137106	GRHPR	GLXR|GLYD|PH2	glyoxylate and hydroxypyruvate reductase	protein-coding
chrX-300-0	chrX	18495780	18660551	+	0.117	164771	14.2347	intron (NM_003159, intron 3 of 20)	L1PA3|LINE|L1	112058	NM_000330	6247	Hs.715725	NM_000330	ENSG00000102104	RS1	RS|XLRS1	retinoschisin 1	protein-coding
chr11-2180-1	chr11	8727452	8891978	-	0.134	164526	14.4283	intron (NR_120590, intron 4 of 4)	intron (NR_120590, intron 4 of 4)	19390	NR_120590	102724784	Hs.613276	NR_120590		LOC102724784	-	uncharacterized LOC102724784	ncRNA
chr14-857-0	chr14	61205670	61369858	+	0.694	164188	16.798	intron (NM_002431, intron 6 of 7)	intron (NM_002431, intron 6 of 7)	86285	NM_002431	4331	Hs.509523	NM_002431	ENSG00000020426	MNAT1	CAP35|MAT1|RNF66|TFB3	MNAT1 component of CDK activating kinase	protein-coding
chr11-1029-1	chr11	70627152	70791314	-	0.213	164162	15.0937	intron (NR_073536, intron 1 of 2)	intron (NR_073536, intron 1 of 2)	338	NR_073536	220070	Hs.326766	NM_145308	ENSG00000171671	SHANK2-AS3	C11orf76	SHANK2 antisense RNA 3	ncRNA
chr6-349-0	chr6	20617267	20781388	+	0.142	164121	14.5084	intron (NM_017774, intron 5 of 15)	intron (NM_017774, intron 5 of 15)	164639	NM_017774	54901	Hs.657604	NM_017774	ENSG00000145996	CDKAL1	-	CDK5 regulatory subunit associated protein 1 like 1	protein-coding
chr22-333-1	chr22	36251831	36415882	-	0.426	164051	16.0927	intron (NM_001349990, intron 2 of 13)	AluSg|SINE|Alu	23822	NM_001349994	23543	Hs.282998	NM_014309	ENSG00000100320	RBFOX2	FOX2|Fox-2|HNRBP2|HRNBP2|RBM9|RTA|dJ106I20.3|fxh	RNA binding fox-1 homolog 2	protein-coding
chr11-876-1	chr11	77964035	78127842	-	0.156	163807	14.6413	intron (NM_080491, intron 1 of 9)	L1MA2|LINE|L1	6988	NM_012296	9846	Hs.429434	NM_012296	ENSG00000033327	GAB2	-	GRB2 associated binding protein 2	protein-coding
chr5-68-0	chr5	5141213	5304882	+	0.157	163669	14.6493	intron (NR_136935, intron 11 of 21)	intron (NR_136935, intron 11 of 21)	82604	NR_136935	170690	Hs.661915	NM_139056	ENSG00000145536	ADAMTS16	ADAMTS16s	ADAM metallopeptidase with thrombospondin type 1 motif 16	protein-coding
chr3-2194-1	chr3	65854165	66017741	-	0.318	163576	15.6667	intron (NR_145422, intron 1 of 2)	intron (NR_145422, intron 1 of 2)	4280	NR_145422	151877	Hs.476636	NR_145422	ENSG00000272610	MAGI1-IT1	-	MAGI1 intronic transcript 1	ncRNA
chr9-333-1	chr9	125865447	126028887	-	0.599	163440	16.579	intron (NR_033234, intron 1 of 18)	intron (NR_033234, intron 1 of 18)	-69411	NR_026677	81571	Hs.708072	NM_030814	ENSG00000236901	MIR600HG	C9orf45|GL012|NCRNA00287	MIR600 host gene	ncRNA
chr11-770-0	chr11	44118580	44281685	+	0.125	163105	14.3154	intron (NM_001178083, intron 9 of 14)	intron (NM_001178083, intron 9 of 14)	82385	NM_000401	2132	Hs.368404	NM_000401	ENSG00000151348	EXT2	SOTV|SSMS	exostosin glycosyltransferase 2	protein-coding
chr6-690-1	chr6	128454576	128617552	-	0.462	162976	16.2003	intron (NM_001291981, intron 6 of 32)	intron (NM_001291981, intron 6 of 32)	187054	NR_125849	101928140	Hs.656779	NR_125849		LOC101928140	-	uncharacterized LOC101928140	ncRNA
chr8-1677-0	chr8	102520565	102683488	+	0.714	162923	16.8278	intron (NM_024915, intron 7 of 15)	intron (NM_024915, intron 7 of 15)	97359	NM_001330593	79977	Hs.661088	NM_024915	ENSG00000083307	GRHL2	BOM|DFNA28|ECTDS|PPCD4|TFCP2L3	grainyhead like transcription factor 2	protein-coding
chr1-88-1	chr1	243660316	243823203	-	0.111	162887	14.1421	intron (NM_001370074, intron 8 of 13)	L1PA10|LINE|L1	232281	NR_039824	100616343		NR_039824	ENSG00000265201	MIR4677	mir-4677	microRNA 4677	ncRNA
chr14-383-1	chr14	81089098	81251823	-	0.28	162725	15.4756	intron (NM_152446, intron 19 of 24)	intron (NM_152446, intron 19 of 24)	237622	NR_157142	145508	Hs.162889	NM_152446	ENSG00000100629	CEP128	C14orf145|C14orf61|LEDP/132	centrosomal protein 128	protein-coding
chr12-424-0	chr12	19284145	19446610	+	0.744	162465	16.8831	intron (NM_001256787, intron 1 of 25)	AluSx1|SINE|Alu	7118	NM_001256787	54477	Hs.188614	NM_019012	ENSG00000052126	PLEKHA5	PEPP-2|PEPP2	pleckstrin homology domain containing A5	protein-coding
chr5-1915-1	chr5	70423074	70585356	-	0.437	162282	16.1138	Intergenic	AluSc8|SINE|Alu	50907	NR_033968	100049076	Hs.665231	NR_033968		GUSBP9	-	GUSB pseudogene 9	pseudo
chr4-2919-1	chr4	13322955	13485234	-	0.377	162279	15.9008	intron (NM_001017979, intron 4 of 6)	L1ME3F|LINE|L1	81870	NM_001017979	9364	Hs.656060	NM_004249	ENSG00000157869	RAB28	CORD18	RAB28, member RAS oncogene family	protein-coding
chr8-392-0	chr8	25101449	25262827	+	0.136	161378	14.4218	intron (NM_024940, intron 17 of 51)	intron (NM_024940, intron 17 of 51)	-20780	NR_106936	102465527		NR_106936	ENSG00000274988	MIR6876	hsa-mir-6876	microRNA 6876	ncRNA
chr15-749-1	chr15	63896507	64057792	-	0.211	161285	15.0546	intron (NM_003922, intron 34 of 77)	AluSx1|SINE|Alu	-84123	NR_034080	100130855	Hs.631163	NR_034080	ENSG00000259248	USP3-AS1	-	USP3 antisense RNA 1	ncRNA
chr4-2426-1	chr4	48496010	48657199	-	0.294	161189	15.5323	intron (NM_015030, intron 25 of 63)	intron (NM_015030, intron 25 of 63)	84335	NM_175619	326340	Hs.276457	NM_175619	ENSG00000182223	ZAR1	Z3CXXC6	zygote arrest 1	protein-coding
chr7-2325-0	chr7	133622705	133783813	+	0.266	161108	15.3872	intron (NM_021807, intron 17 of 17)	intron (NM_021807, intron 17 of 17)	-108834	NM_144648	136332	Hs.149774	NM_144648	ENSG00000155530	LRGUK	CFAP246	leucine rich repeats and guanylate kinase domain containing	protein-coding
chr8-1710-0	chr8	104912320	105073221	+	0.275	160901	15.4333	intron (NR_145711, intron 13 of 21)	L1MA2|LINE|L1	161322	NM_001348501	9699	Hs.655271	NM_014677	ENSG00000176406	RIMS2	OBOE|RAB3IP3|RIM2	regulating synaptic membrane exocytosis 2	protein-coding
chr5-1234-1	chr5	112470388	112630171	-	0.268	159783	15.3861	intron (NM_001085377, intron 3 of 18)	intron (NM_001085377, intron 3 of 18)	80356	NM_002387	4163	Hs.593171	NM_002387	ENSG00000171444	MCC	MCC1	MCC regulator of WNT signaling pathway	protein-coding
chr10-2071-1	chr10	11493453	11652927	-	0.487	159474	16.245	intron (NM_014688, intron 2 of 14)	intron (NM_014688, intron 2 of 14)	1089	NM_001080491	9712	Hs.498661	NM_014688	ENSG00000148429	USP6NL	RNTRE|TRE2NL|USP6NL-IT1	USP6 N-terminal like	protein-coding
chr16-322-0	chr16	14166082	14325538	+	0.349	159456	15.7641	3' UTR (NM_001365420, exon 5 of 5)	3' UTR (NM_001365420, exon 5 of 5)	-34733	NM_001365415	57496	Hs.49143	NM_014048	ENSG00000186260	MRTFB	MKL2|MRTF-B|NPD001	myocardin related transcription factor B	protein-coding
chr10-957-1	chr10	79525675	79684983	-	0.442	159308	16.1036	intron (NM_004747, intron 5 of 31)	intron (NM_004747, intron 5 of 31)	81184	NM_004747	9231	Hs.652690	NM_004747	ENSG00000151208	DLG5	LP-DLG|P-DLG5|PDLG	discs large MAGUK scaffold protein 5	protein-coding
chr9-1509-0	chr9	108008033	108166747	+	0.723	158714	16.8081	intron (NM_001330731, intron 3 of 15)	L1MB8|LINE|L1	80458	NM_080546	23446	Hs.573495	NM_022109	ENSG00000070214	SLC44A1	CD92|CDW92|CHTL1|CTL1	solute carrier family 44 member 1	protein-coding
chr1-2429-0	chr1	145210434	145369046	+	1.22	158612	17.562	promoter-TSS (NR_104217)	promoter-TSS (NR_104217)	-30	NR_104217	101929780	Hs.534675	NR_104217	ENSG00000272150	NBPF25P	WI2-925H4.1	NBPF member 25, pseudogene	pseudo
chr12-856-1	chr12	86361282	86519227	-	0.198	157945	14.9326	intron (NM_001351283, intron 2 of 5)	MLT1H|LTR|ERVL-MaLR	172181	NM_006183	4922	Hs.80962	NM_006183	ENSG00000133636	NTS	NMN-125|NN|NT|NT/N|NTS1	neurotensin	protein-coding
chrX-1853-1	chrX	62846859	63004377	-	0.119	157518	14.1942	intron (NM_001369045, intron 4 of 11)	MER5A|DNA|hAT-Charlie	-34236	NR_138419	100874355	Hs.671524	NR_138419	ENSG00000231729	ARHGEF9-IT1	-	ARHGEF9 intronic transcript 1	ncRNA
chr1-3135-0	chr1	178132407	178289923	+	0.266	157516	15.3546	intron (NM_170692, intron 1 of 17)	L1MDb|LINE|L1	-99421	NM_004841	9462	Hs.496139	NM_004841	ENSG00000075391	RASAL2	NGAP	RAS protein activator like 2	protein-coding
chr18-161-0	chr18	9708970	9865994	+	0.114	157024	14.1277	intron (NM_006868, intron 2 of 6)	intron (NM_006868, intron 2 of 6)	79184	NM_006868	11031	Hs.99528	NM_006868	ENSG00000168461	RAB31	Rab22B	RAB31, member RAS oncogene family	protein-coding
chr12-2148-1	chr12	12262363	12419297	-	0.378	156934	15.8563	intron (NM_002336, intron 3 of 22)	intron (NM_002336, intron 3 of 22)	75944	NR_036262	100422885		NR_036262	ENSG00000283498	MIR1244-2	-	microRNA 1244-2	ncRNA
chr1-1095-0	chr1	46348362	46505274	+	0.367	156912	15.8134	intron (NM_001324320, intron 5 of 29)	intron (NM_001324320, intron 5 of 29)	96798	NM_001324321	23139	Hs.319481	NM_015112	ENSG00000086015	MAST2	MAST205|MTSSK	microtubule associated serine/threonine kinase 2	protein-coding
chr2-2581-0	chr2	159385182	159542094	+	0.242	156912	15.2127	intron (NM_001304969, intron 4 of 21)	L1ME4a|LINE|L1	127876	NR_135242	100129029	Hs.630724	NR_135242	ENSG00000204380	PKP4-AS1	-	PKP4 antisense RNA 1	ncRNA
chr6-2582-0	chr6	143999616	144156266	+	0.567	156650	16.4386	intron (NM_001100166, intron 4 of 11)	AluSq2|SINE|Alu	78839	NM_001100165	9749	Hs.102471	NM_014721	ENSG00000112419	PHACTR2	C6orf56	phosphatase and actin regulator 2	protein-coding
chr7-2349-1	chr7	17809782	17965976	-	0.431	156194	16.0387	intron (NM_001350862, intron 11 of 25)	LTR1D|LTR|ERV1	92238	NM_001350863	23161	Hs.487648	NM_015132	ENSG00000071189	SNX13	RGS-PX1	sorting nexin 13	protein-coding
chr17-1481-0	chr17	65375303	65531330	+	0.425	156027	16.017	intron (NM_181671, intron 1 of 9)	7SLRNA|srpRNA|srpRNA	-14289	NR_037517	100500895		NR_037517	ENSG00000207688	MIR548AA2	-	microRNA 548aa-2	ncRNA
chr2-3574-1	chr2	25600804	25756831	-	0.132	156027	14.33	intron (NM_183360, intron 10 of 19)	intron (NM_183360, intron 10 of 19)	-113358	NM_175629	1788	Hs.515840	NM_022552	ENSG00000119772	DNMT3A	DNMT3A2|M.HsaIIIA|TBRS	DNA methyltransferase 3 alpha	protein-coding
chr3-1348-1	chr3	124937383	125093298	-	0.335	155915	15.6726	intron (NM_001348426, intron 3 of 7)	intron (NM_001348426, intron 3 of 7)	60784	NM_001348433	7707	Hs.592591	NM_021964	ENSG00000163848	ZNF148	BERF-1|BFCOL1|GDACCF|HT-BETA|ZBP-89|ZFP148|pHZ-52	zinc finger protein 148	protein-coding
chr17-351-0	chr17	13980094	14135765	+	0.581	155671	16.4648	intron (NM_001303, intron 4 of 6)	intron (NM_001303, intron 4 of 6)	82250	NM_001348781	146822	Hs.447556	NM_001007530	ENSG00000223510	CDRT15	-	CMT1A duplicated region transcript 15	protein-coding
chr2-1028-0	chr2	63091700	63247352	+	0.216	155652	15.0371	intron (NM_001354215, intron 11 of 24)	intron (NM_001354215, intron 11 of 24)	105320	NR_027069	100132215	Hs.656781	NR_027069	ENSG00000231609	LOC100132215	-	uncharacterized LOC100132215	ncRNA
chr3-2514-0	chr3	150804531	150960110	+	0.143	155579	14.4414	intron (NM_053002, intron 8 of 42)	L1PA4|LINE|L1	38683	NM_013308	29909	Hs.549152	NM_013308	ENSG00000174946	GPR171	H963	G protein-coupled receptor 171	protein-coding
chr12-31-0	chr12	1247785	1403315	+	0.164	155530	14.6386	intron (NR_027948, intron 12 of 19)	intron (NR_027948, intron 12 of 19)	188636	NM_001301248	23085	Hs.601216	NM_178039	ENSG00000082805	ERC1	Cast2|ELKS|ERC-1|RAB6IP2	ELKS/RAB6-interacting/CAST family member 1	protein-coding
chr2-1719-0	chr2	102367401	102522847	+	0.417	155446	15.9842	intron (NM_145686, intron 5 of 30)	intron (NM_145686, intron 5 of 30)	130955	NM_001242559	9448	Hs.701013	NM_004834	ENSG00000071054	MAP4K4	FLH21957|HEL-S-31|HGK|MEKKK4|NIK	mitogen-activated protein kinase kinase kinase kinase 4	protein-coding
chr6-1038-1	chr6	106617667	106773079	-	0.401	155412	15.9274	intron (NR_104403, intron 3 of 4)	MER82|DNA|TcMar-Tigger	68768	NR_104402	9474	Hs.486063	NM_004849	ENSG00000057663	ATG5	APG5|APG5-LIKE|APG5L|ASP|SCAR25|hAPG5	autophagy related 5	protein-coding
chr14-964-0	chr14	65880391	66035500	+	0.252	155109	15.2544	intron (NM_004480, intron 2 of 9)	intron (NM_004480, intron 2 of 9)	20125	NR_030355	693210		NR_030355	ENSG00000207781	MIR625	MIRN625|hsa-mir-625	microRNA 625	ncRNA
chr5-1018-0	chr5	69140813	69295825	+	0.4	155012	15.9201	intron (NR_146391, intron 8 of 10)	AluSx3|SINE|Alu	-18472	NR_157804	101929599	Hs.634013	NR_157804		LOC101929599	-	putative POM121-like protein 1-like pseudogene	pseudo
chr7-387-1	chr7	137531816	137686693	-	0.306	154877	15.5324	intron (NM_001318246, intron 2 of 11)	intron (NM_001318246, intron 2 of 11)	8480	NM_001318246	64764	Hs.490273	NM_194071	ENSG00000182158	CREB3L2	BBF2H7	cAMP responsive element binding protein 3 like 2	protein-coding
chr5-1028-0	chr5	70015932	70170407	+	0.425	154475	16.0025	intron (NR_146391, intron 8 of 10).2	intron (NR_146391, intron 8 of 10).2	-18256	NR_157804	101929599	Hs.634013	NR_157804		LOC101929599	-	putative POM121-like protein 1-like pseudogene	pseudo
chr1-4203-1	chr1	8562201	8716327	-	0.99	154126	17.2193	intron (NM_012102, intron 5 of 23)	intron (NM_012102, intron 5 of 23)	-84291	NR_132752	106632271		NR_132752		SNORD128	ZL43	small nucleolar RNA, C/D box 128	snoRNA
chr7-114-1	chr7	151860487	152014554	-	0.415	154067	15.9644	intron (NM_170606, intron 14 of 58)	L2a|LINE|L2	165398	NM_001371474
chr6-371-0	chr6	21852907	22006570	+	0.592	153663	16.4731	intron (NR_015410, intron 5 of 11)	intron (NR_015410, intron 5 of 11)	217684	NR_034143	729177	Hs.730673	NR_034143	ENSG00000260455	NBAT1	CASC14|NBAT-1	neuroblastoma associated transcript 1	ncRNA
chr2-1413-1	chr2	158557122	158710709	-	0.212	153587	14.9908	intron (NM_001111067, intron 5 of 10)	MER33|DNA|hAT-Charlie	61227	NM_001347667	90	Hs.470316	NM_001105	ENSG00000115170	ACVR1	ACTRI|ACVR1A|ACVRLK2|ALK2|FOP|SKR1|TSRI	activin A receptor type 1	protein-coding
chr15-1420-1	chr15	26863161	27016647	-	0.734	153486	16.7816	intron (NM_001278631, intron 3 of 9)	L1MCa|LINE|L1	22008	NM_001191320	2562	Hs.302352	NM_000814	ENSG00000166206	GABRB3	ECA5|EIEE43	gamma-aminobutyric acid type A receptor beta3 subunit	protein-coding
chr1-3137-0	chr1	178302534	178455987	+	0.181	153453	14.7615	intron (NM_004841, intron 2 of 15)	intron (NM_004841, intron 2 of 15)	68674	NM_004841	9462	Hs.496139	NM_004841	ENSG00000075391	RASAL2	NGAP	RAS protein activator like 2	protein-coding
chr5-2810-0	chr5	167720355	167873219	+	0.222	152864	15.0505	intron (NM_001161662, intron 1 of 22)	intron (NM_001161662, intron 1 of 22)	78137	NM_015238	23286	Hs.484047	NM_015238	ENSG00000113645	WWC1	HBEBP3|HBEBP36|KIBRA|MEMRYQTL|PPP1R168	WW and C2 domain containing 1	protein-coding
chr2-3293-1	chr2	39510943	39663421	-	0.962	152478	17.1624	intron (NM_001270425, intron 2 of 32)	THE1C-int|LTR|ERVL-MaLR	77244	NM_003618	8491	Hs.655750	NM_003618	ENSG00000011566	MAP4K3	GLK|MAPKKKK3|MEKKK 3|MEKKK3|RAB8IPL1	mitogen-activated protein kinase kinase kinase kinase 3	protein-coding
chr15-1506-0	chr15	100107156	100259575	+	0.393	152419	15.8703	intron (NM_001365209, intron 3 of 10)	intron (NM_001365209, intron 3 of 10)	10182	NM_001130928	4205	Hs.268675	NM_005587	ENSG00000068305	MEF2A	ADCAD1|RSRFC4|RSRFC9|mef2	myocyte enhancer factor 2A	protein-coding
chr6-2055-0	chr6	111414621	111566965	+	0.375	152344	15.8019	intron (NM_018593, intron 1 of 5)	intron (NM_018593, intron 1 of 5)	55756	NR_145796	109623478		NR_145796		SNORD166	-	small nucleolar RNA, C/D box 166	snoRNA
chr2-3076-0	chr2	192111208	192262740	+	0.562	151532	16.3779	intron (NM_001330237, intron 3 of 29)	intron (NM_001330237, intron 3 of 29)	76844	NM_012223	4430	Hs.439620	NM_012223	ENSG00000128641	MYO1B	MMI-alpha|MMIa|MYH-1c|myr1	myosin IB	protein-coding
chr6-2878-1	chr6	5090726	5242243	-	0.355	151517	15.715	intron (NM_001164841, intron 2 of 3)	intron (NM_001164841, intron 2 of 3)	-17928	NR_037462	100500900		NR_037462	ENSG00000265083	MIR3691	mir-3691	microRNA 3691	ncRNA
chrX-1633-1	chrX	71558038	71709346	-	0.168	151308	14.6337	intron (NR_051952, intron 8 of 9)	THE1C|LTR|ERVL-MaLR	-106685	NM_001144886	4435	Hs.40403	NM_004143	ENSG00000125931	CITED1	MSG1	Cbp/p300 interacting transactivator with Glu/Asp rich carboxy-terminal domain 1	protein-coding
chr6-1184-1	chr6	97579233	97730273	-	0.411	151040	15.9218	intron (NM_001350599, intron 14 of 24)	intron (NM_001350599, intron 14 of 24)	76339	NM_198468	253714	Hs.444292	NM_198468	ENSG00000146263	MMS22L	C6orf167|dJ39B17.2	MMS22 like, DNA repair protein	protein-coding
chr4-2893-0	chr4	183083343	183234287	+	0.307	150944	15.5	Intergenic	MER46C|DNA|TcMar-Tigger	-5740	NM_001080477	55714	Hs.130438	NM_001080477	ENSG00000218336	TENM3	MCOPCB9|ODZ3|TNM3|Ten-m3|ten-3	teneurin transmembrane protein 3	protein-coding
chr17-1701-0	chr17	75955602	76106535	+	0.28	150933	15.367	intron (NM_001142640, intron 3 of 21)	intron (NM_001142640, intron 3 of 21)	30750	NM_018996	57690	Hs.406810	NM_018996	ENSG00000078687	TNRC6C	-	trinucleotide repeat containing adaptor 6C	protein-coding
chr3-773-1	chr3	155259724	155410467	-	0.181	150743	14.7358	intron (NM_001349251, intron 2 of 22)	HERV35I-int|LTR|ERV1	59037	NM_001130960	23007	Hs.567423	NM_014996	ENSG00000114805	PLCH1	PLCL3	phospholipase C eta 1	protein-coding
chr2-2023-0	chr2	120771444	120922110	+	0.419	150666	15.946	intron (NM_001330310, intron 11 of 24)	intron (NM_001330310, intron 11 of 24)	76124	NM_001184937	57669	Hs.369232	NM_020909	ENSG00000115109	EPB41L5	BE37|YMO1|YRT	erythrocyte membrane protein band 4.1 like 5	protein-coding
chr1-1417-0	chr1	64241141	64391692	+	0.989	150551	17.1839	intron (NM_005012, intron 1 of 8)	intron (NM_005012, intron 1 of 8)	76728	NM_005012	4919	Hs.128753	NM_005012	ENSG00000185483	ROR1	NTRKR1|dJ537F10.1	receptor tyrosine kinase like orphan receptor 1	protein-coding
chr9-624-1	chr9	107539798	107690321	-	0.217	150523	14.9954	intron (NM_005502, intron 7 of 49)	intron (NM_005502, intron 7 of 49)	75377	NM_005502	19	Hs.659274	NM_005502	ENSG00000165029	ABCA1	ABC-1|ABC1|CERP|HDLDT1|TGD	ATP binding cassette subfamily A member 1	protein-coding
chr3-3184-0	chr3	186649132	186799603	+	0.457	150471	16.0694	intron (NM_173216, intron 2 of 7)	MIR|SINE|MIR	-15276	NM_003032	6480	Hs.207459	NM_003032	ENSG00000073849	ST6GAL1	SIAT1|ST6GalI|ST6N	ST6 beta-galactoside alpha-2,6-sialyltransferase 1	protein-coding
chr2-2455-0	chr2	150188285	150338742	+	0.17	150457	14.6426	intron (NM_194317, intron 1 of 4)	L1PA3|LINE|L1	76412	NM_194317	130574	Hs.21929	NM_194317	ENSG00000187123	LYPD6	-	LY6/PLAUR domain containing 6	protein-coding
chr8-565-1	chr8	110143971	110293806	-	0.45	149835	16.041	Intergenic	L1MEf|LINE|L1	120031	NM_003301	7201	Hs.3022	NM_003301	ENSG00000174417	TRHR	TRH-R	thyrotropin releasing hormone receptor	protein-coding
chr3-3291-1	chr3	8855014	9004788	-	0.303	149774	15.4698	intron (NM_020165, intron 12 of 12)	MER74B|LTR|ERVL	75255	NM_020165	56852	Hs.375684	NM_020165	ENSG00000070950	RAD18	RNF73	RAD18 E3 ubiquitin protein ligase	protein-coding
chr2-924-1	chr2	189894668	190044380	-	0.175	149712	14.6773	intron (NM_000393, intron 2 of 53)	intron (NM_000393, intron 2 of 53)	28313	NR_036076	100422908		NR_036076	ENSG00000264725	MIR3129	mir-3129	microRNA 3129	ncRNA
chr9-1845-0	chr9	128582297	128731885	+	0.548	149588	16.3229	intron (NR_024122, intron 2 of 7)	intron (NR_024122, intron 2 of 7)	146629	NM_001134778	5090	Hs.428027	NM_006195	ENSG00000167081	PBX3	-	PBX homeobox 3	protein-coding
chr18-379-0	chr18	23830767	23980331	+	0.276	149564	15.3331	intron (NR_121653, intron 12 of 15)	intron (NR_121653, intron 12 of 15)	-97410	NR_110762	100506787	Hs.734746	NR_110762		LINC01543	-	long intergenic non-protein coding RNA 1543	ncRNA
chr3-2653-1	chr3	43400234	43549745	-	0.21	149511	14.9384	intron (NM_001346468, intron 11 of 12)	intron (NM_001346468, intron 11 of 12)	-81535	NR_046757	100873954	Hs.600984	NR_046757		SNRK-AS1	-	SNRK antisense RNA 1	ncRNA
chr20-386-1	chr20	40027646	40177112	-	0.298	149466	15.4428	intron (NM_032221, intron 16 of 36)	(CAAAA)n|Simple_repeat|Simple_repeat	-106921	NM_052846	90187	Hs.726525	NM_052846	ENSG00000183798	EMILIN3	C20orf130|EMILIN5|dJ620E11.4	elastin microfibril interfacer 3	protein-coding
chr7-1125-1	chr7	95801069	95950493	-	0.477	149424	16.1211	intron (NM_001160210, intron 3 of 17)	intron (NM_001160210, intron 3 of 17)	-26713	NR_030322	693176		NR_030322	ENSG00000208025	MIR591	MIRN591|hsa-mir-591	microRNA 591	ncRNA
chr8-1634-0	chr8	100556886	100706020	+	0.126	149134	14.1977	intron (NM_152564, intron 33 of 61)	intron (NM_152564, intron 33 of 61)	-82364	NR_030596	100126309		NR_030596	ENSG00000216069	MIR875	MIRN875|hsa-mir-875	microRNA 875	ncRNA
chr2-2022-0	chr2	120603529	120752648	+	0.206	149119	14.9068	intron (NM_002830, intron 12 of 26)	intron (NM_002830, intron 12 of 26)	-92565	NM_001330310	57669	Hs.369232	NM_020909	ENSG00000115109	EPB41L5	BE37|YMO1|YRT	erythrocyte membrane protein band 4.1 like 5	protein-coding
chr6-2812-0	chr6	158787810	158936844	+	0.294	149034	15.4192	intron (NM_001007466, intron 3 of 12)	AluSq2|SINE|Alu	-95141	NM_020823	57583	Hs.99145	NM_020823	ENSG00000146433	TMEM181	GPR178|KIAA1423	transmembrane protein 181	protein-coding
chr11-1031-1	chr11	70349699	70498667	-	0.118	148968	14.1015	intron (NM_133266, intron 2 of 10)	MLT1B|LTR|ERVL-MaLR	-53016	NR_046567	100874198	Hs.656610	NR_046567	ENSG00000226627	SHANK2-AS1	-	SHANK2 antisense RNA 1	ncRNA
chr15-183-0	chr15	30918750	31067682	+	0.628	148932	16.5131	intron (NR_038255, intron 1 of 3)	intron (NR_038255, intron 1 of 3)	42296	NR_038255	100288637	Hs.668950	NR_038253	ENSG00000187951	LOC100288637	-	OTU deubiquitinase 7A pseudogene	pseudo
chr12-102-0	chr12	4758818	4907725	+	0.829	148907	16.9135	intron (NM_017417, intron 1 of 10)	AluY|SINE|Alu	3705	NM_017417	26290	Hs.511985	NM_017417	ENSG00000130035	GALNT8	GALNAC-T8	polypeptide N-acetylgalactosaminyltransferase 8	protein-coding
chr6-2593-0	chr6	144606689	144754997	+	0.21	148308	14.9267	intron (NM_007124, intron 1 of 73)	intron (NM_007124, intron 1 of 73)	-45948	NR_132778	106635530		NR_132778		SNORA98	-	small nucleolar RNA, H/ACA box 98	snoRNA
chr2-2703-0	chr2	168151231	168299391	+	0.575	148160	16.3784	Intergenic	Intergenic	181429	NM_001199145	129446	Hs.73680	NM_152381	ENSG00000163092	XIRP2	CMYA3	xin actin binding repeat containing 2	protein-coding
chrX-538-1	chrX	123949514	124097666	-	0.133	148152	14.2662	intron (NM_014253, intron 3 of 30)	L1MA2|LINE|L1	74076	NM_014253	10178	Hs.23796	NM_014253	ENSG00000009694	TENM1	ODZ1|ODZ3|TEN-M1|TNM|TNM1|ten-1	teneurin transmembrane protein 1	protein-coding
chr6-1330-0	chr6	71124344	71272481	+	0.664	148137	16.5858	intron (NM_020819, intron 9 of 20)	Tigger2b|DNA|TcMar-Tigger	-74751	NR_147708	105377849	Hs.669000	NR_147708	ENSG00000224349	LOC105377849	-	uncharacterized LOC105377849	ncRNA
chr17-1078-1	chr17	35437877	35585706	-	0.408	147829	15.8802	intron (NM_198838, intron 42 of 54)	L1ME4a|LINE|L1	-89926	NR_132772	106635523		NR_132772		SNORA90	-	small nucleolar RNA, H/ACA box 90	snoRNA
chr9-1164-1	chr9	73588653	73736294	-	0.24	147641	15.1128	intron (NM_001366143, intron 1 of 25)	intron (NM_001366143, intron 1 of 25)	74064	NM_001366153	80036	Hs.47288	NM_020952	ENSG00000083067	TRPM3	GON-2|LTRPC3|MLSN2	transient receptor potential cation channel subfamily M member 3	protein-coding
chr1-2991-1	chr1	62968557	63116038	-	0.248	147481	15.1586	intron (NM_001272001, intron 18 of 47)	intron (NM_001272001, intron 18 of 47)	-20894	NM_014495	27329	Hs.209153	NM_014495	ENSG00000132855	ANGPTL3	ANG-5|ANGPT5|ANL3|FHBL2	angiopoietin like 3	protein-coding
chr16-370-0	chr16	16098138	16245350	+	0.103	147212	13.8883	intron (NM_004996, intron 15 of 30)	AluSz6|SINE|Alu	128271	NM_004996	4363	Hs.391464	NM_004996	ENSG00000103222	ABCC1	ABC29|ABCC|GS-X|MRP|MRP1	ATP binding cassette subfamily C member 1	protein-coding
chr10-1668-1	chr10	34946875	35094042	-	0.414	147167	15.8948	intron (NM_001184791, intron 1 of 20)	intron (NM_001184791, intron 1 of 20)	83766	NM_019619	56288	Hs.131489	NM_019619	ENSG00000148498	PARD3	ASIP|Baz|PAR3|PAR3alpha|PARD-3|PARD3A|PPP1R118|SE2-5L16|SE2-5LT1|SE2-5T2	par-3 family cell polarity regulator	protein-coding
chr1-360-1	chr1	227172734	227319734	-	0.259	147000	15.2165	intron (NM_003607, intron 21 of 35)	intron (NM_003607, intron 21 of 35)	118239	NM_020247	56997	Hs.118241	NM_020247	ENSG00000163050	COQ8A	ADCK3|ARCA2|CABC1|COQ10D4|COQ8|SCAR9	coenzyme Q8A	protein-coding
chr10-494-1	chr10	103615125	103761954	-	0.175	146829	14.6492	intron (NM_024541, intron 23 of 25)	AluSq2|SINE|Alu	-84862	NM_173197	30819	Hs.97044	NM_014591	ENSG00000120049	KCNIP2	KCHIP2	potassium voltage-gated channel interacting protein 2	protein-coding
chr7-1571-0	chr7	90411882	90558677	+	0.469	146795	16.0711	intron (NM_001287136, intron 4 of 13)	intron (NM_001287136, intron 4 of 13)	146149	NM_001287137	5218	Hs.258576	NM_012395	ENSG00000058091	CDK14	PFTAIRE1|PFTK1	cyclin dependent kinase 14	protein-coding
chr15-339-1	chr15	82407405	82554172	-	0.288	146767	15.3673	intron (NM_001322844, intron 14 of 18)	L1M6|LINE|L1	74081	NM_001322845	79631	Hs.459114	NM_024580	ENSG00000140598	EFL1	EFTUD1|FAM42A|HsT19294|RIA1|SDS2	elongation factor like GTPase 1	protein-coding
chr4-2744-0	chr4	174105932	174252487	+	1.22	146555	17.448	intron (NM_017423, intron 2 of 11)	intron (NM_017423, intron 2 of 11)	-10102	NR_036093	100422849		NR_036093	ENSG00000221296	MIR548T	-	microRNA 548t	ncRNA
chr11-900-1	chr11	77037548	77184026	-	0.684	146478	16.6124	intron (NM_002576, intron 1 of 14)	AluYa5|SINE|Alu	74321	NM_002576	5058	Hs.435714	NM_002576	ENSG00000149269	PAK1	IDDMSSD|PAKalpha	p21 (RAC1) activated kinase 1	protein-coding
chr15-1324-1	chr15	34183959	34330408	-	0.238	146449	15.0891	intron (NM_020371, intron 2 of 5)	MIR|SINE|MIR	-3515	NM_001320917	1133	Hs.584747	NM_012125	ENSG00000184984	CHRM5	HM5	cholinergic receptor muscarinic 5	protein-coding
chr1-3942-1	chr1	19664181	19810607	-	0.415	146426	15.891	intron (NM_001206541, intron 3 of 8)	intron (NM_001206541, intron 3 of 8)	73395	NM_001282162	832	Hs.432760	NM_004930	ENSG00000077549	CAPZB	CAPB|CAPPB|CAPZ	capping actin protein of muscle Z-line subunit beta	protein-coding
chr7-1995-0	chr7	111846872	111992938	+	0.149	146066	14.4096	intron (NM_021994, intron 1 of 11)	Tigger2|DNA|TcMar-Tigger	73155	NM_021994	11179	Hs.655904	NM_021994	ENSG00000198839	ZNF277	NRIF4|ZNF277P	zinc finger protein 277	protein-coding
chr7-1338-1	chr7	81774549	81919653	-	0.525	145104	16.2171	intron (NM_001302890, intron 3 of 10)	intron (NM_001302890, intron 3 of 10)	208608	NR_110076	101927356	Hs.571348	NR_110076	ENSG00000223770	LOC101927356	-	uncharacterized LOC101927356	ncRNA
chr11-875-1	chr11	78128978	78273848	-	0.195	144870	14.7859	intron (NM_001243251, intron 7 of 13)	intron (NM_001243251, intron 7 of 13)	-42809	NR_120566	101928896	Hs.659055	NR_120566	ENSG00000255084	LOC101928896	-	uncharacterized LOC101928896	ncRNA
chr4-2271-0	chr4	144259304	144404119	+	0.349	144815	15.6252	intron (NM_207123, intron 1 of 10)	intron (NM_207123, intron 1 of 10)	67098	NR_036091	100423017		NR_036091	ENSG00000265623	MIR3139	-	microRNA 3139	ncRNA
chr10-939-1	chr10	81441353	81585262	-	0.391	143909	15.78	intron (NR_120613, intron 6 of 6)	L1PA14|LINE|L1	50324	NM_001278495	729262	Hs.742755	NM_001278495	ENSG00000188199	NUTM2B	FAM22B|bA119F19.1	NUT family member 2B	protein-coding
chr1-53-1	chr1	246526218	246669930	-	0.123	143712	14.1096	intron (NM_001167740, intron 1 of 11)	L1PA16|LINE|L1	-17360	NM_022743	64754	Hs.567571	NM_022743	ENSG00000185420	SMYD3	KMT3E|ZMYND1|ZNFN3A1|bA74P14.1	SET and MYND domain containing 3	protein-coding
chr3-3207-0	chr3	188358606	188502197	+	0.147	143591	14.3655	intron (NM_005578, intron 7 of 10)	intron (NM_005578, intron 7 of 10)	23832	NR_029502	407020		NR_029502	ENSG00000207651	MIR28	MIRN28|hsa-mir-28|miR-28	microRNA 28	ncRNA
chr6-124-0	chr6	7109974	7253421	+	0.433	143447	15.9226	intron (NM_001003699, intron 3 of 12)	intron (NM_001003699, intron 3 of 12)	73503	NM_001003699	6239	Hs.298248	NM_002955	ENSG00000124782	RREB1	FINB|HNT|LZ321|RREB-1|Zep-1	ras responsive element binding protein 1	protein-coding
chr22-226-0	chr22	24408545	24551956	+	0.281	143411	15.2984	intron (NM_012295, intron 20 of 36)	AluSg4|SINE|Alu	72430	NM_001199281	23523	Hs.517478	NM_012295	ENSG00000099991	CABIN1	CAIN|KB-318B8.7|PPP3IN	calcineurin binding protein 1	protein-coding
chr5-2710-1	chr5	18530980	18674333	-	0.357	143353	15.6432	Intergenic	Intergenic	795273	NR_134287	646241	Hs.407197	NR_134286		LINC02223	-	long intergenic non-protein coding RNA 2223	ncRNA
chr1-910-1	chr1	196195054	196337965	-	0.296	142911	15.3684	intron (NR_146057, intron 21 of 26)	intron (NR_146057, intron 21 of 26)	-208664	NR_146895	105371673		NR_146895		LINC01724	-	long intergenic non-protein coding RNA 1724	ncRNA
chr3-2896-0	chr3	173322113	173464953	+	0.181	142840	14.6581	intron (NM_001365925, intron 3 of 6)	L1MD2|LINE|L1	91309	NM_001365934	22871	Hs.478289	NM_014932	ENSG00000169760	NLGN1	NL1	neuroligin 1	protein-coding
chr2-3298-1	chr2	39204039	39346857	-	0.738	142818	16.6855	intron (NM_005633, intron 6 of 22)	L1MEg|LINE|L1	72156	NM_005633	6654	Hs.709893	NM_005633	ENSG00000115904	SOS1	GF1|GGF1|GINGF|HGF|NS4|SOS-1	SOS Ras/Rac guanine nucleotide exchange factor 1	protein-coding
chr6-1977-0	chr6	107813208	107956026	+	0.298	142818	15.3772	intron (NM_018013, intron 4 of 6)	intron (NM_018013, intron 4 of 6)	73296	NM_018013	55084	Hs.445244	NM_018013	ENSG00000112320	SOBP	JXC1|MRAMS	sine oculis binding protein homolog	protein-coding
chr6-436-0	chr6	25279902	25422678	+	0.108	142776	13.9125	intron (NM_017640, intron 2 of 36)	intron (NM_017640, intron 2 of 36)	71688	NM_017640	55604	Hs.649550	NM_017640	ENSG00000079691	CARMIL1	CARMIL|CARMIL1a|LRRC16|LRRC16A|dJ501N12.1|dJ501N12.5	capping protein regulator and myosin 1 linker 1	protein-coding
chr4-1381-0	chr4	87929055	88071686	+	1.06	142631	17.206	intron (NM_005935, intron 3 of 19)	intron (NM_005935, intron 3 of 19)	72217	NM_005935	4299	Hs.480190	NM_005935	ENSG00000172493	AFF1	AF4|MLLT2|PBM1	AF4/FMR2 family member 1	protein-coding
chr2-1147-0	chr2	69279582	69422124	+	0.253	142542	15.1382	intron (NM_032208, intron 11 of 17)	intron (NM_032208, intron 11 of 17)	20039	NR_036073	100423030		NR_036073	ENSG00000266649	MIR3126	mir-3126	microRNA 3126	ncRNA
chr6-2706-1	chr6	16617551	16760040	-	0.109	142489	13.9229	intron (NM_001357857, intron 3 of 8)	intron (NM_001357857, intron 3 of 8)	71620	NR_152114	6310	Hs.434961	NM_000332	ENSG00000124788	ATXN1	ATX1|D6S504E|SCA1	ataxin 1	protein-coding
chr13-805-0	chr13	73453283	73595769	+	0.263	142486	15.1936	intron (NR_146206, intron 14 of 16)	intron (NR_146206, intron 14 of 16)	-104588	NM_001286818	688	Hs.508234	NM_001730	ENSG00000102554	KLF5	BTEB2|CKLF|IKLF	Kruppel like factor 5	protein-coding
chr7-899-1	chr7	105374199	105516332	-	0.485	142133	16.0729	intron (NM_152749, intron 2 of 3)	MIRb|SINE|MIR	71766	NM_020725	222255	Hs.745056	NM_020725	ENSG00000146776	ATXN7L1	ATXN7L4	ataxin 7 like 1	protein-coding
chr3-1030-0	chr3	54157613	54299743	+	0.235	142130	15.0276	intron (NM_018398, intron 2 of 37)	MLT1A1|LTR|ERVL-MaLR	72099	NM_018398	55799	Hs.656687	NM_018398	ENSG00000157445	CACNA2D3	HSA272268	calcium voltage-gated channel auxiliary subunit alpha2delta 3	protein-coding
chr6-2307-0	chr6	126112590	126254704	+	0.218	142114	14.9191	intron (NM_001199619, intron 4 of 16)	intron (NM_001199619, intron 4 of 16)	-43643	NR_126386	104355145	Hs.590370	NR_126386	ENSG00000232131	NCOA7-AS1	-	NCOA7 antisense RNA 1	ncRNA
chr6-524-1	chr6	138737178	138879063	-	0.286	141885	15.3084	intron (NM_020464, intron 2 of 6)	L2c|LINE|L2	12511	NM_001144060	57224	Hs.652741	NM_020464	ENSG00000135540	NHSL1	C6orf63	NHS like 1	protein-coding
chr16-679-1	chr16	49518400	49660173	-	0.213	141773	14.8821	intron (NM_001330533, intron 3 of 5)	MIR|SINE|MIR	-36790	NR_144553	1596	Hs.684517	NR_144553	ENSG00000260089	ADAM3B	CYRN2	ADAM metallopeptidase domain 3B (pseudogene)	pseudo
chr6-2401-0	chr6	132272768	132414158	+	0.328	141390	15.5011	Intergenic	Intergenic	-70951	NM_001901	1490	Hs.410037	NM_001901	ENSG00000118523	CCN2	CTGF|HCS24|IGFBP8|NOV2	cellular communication network factor 2	protein-coding
chr18-884-1	chr18	12441908	12583152	-	0.266	141244	15.1973	exon (NM_020148, exon 5 of 16)	exon (NM_020148, exon 5 of 16)	79757	NR_136514	105371998	Hs.515283	NR_136514		LOC105371998	-	uncharacterized LOC105371998	ncRNA
chr2-1616-1	chr2	144749059	144890243	-	0.149	141184	14.3606	intron (NM_001354355, intron 7 of 13)	LTR1B|LTR|ERV1	125017	NR_110237	101928386	Hs.668251	NR_110237	ENSG00000232377	LOC101928386	-	uncharacterized LOC101928386	ncRNA
chr9-983-0	chr9	78679918	78820857	+	0.295	140939	15.3435	intron (NM_006200, intron 10 of 20)	intron (NM_006200, intron 10 of 20)	244798	NM_006200	5125	Hs.368542	NM_006200	ENSG00000099139	PCSK5	PC5|PC6|PC6A|SPC6	proprotein convertase subtilisin/kexin type 5	protein-coding
chr5-1773-0	chr5	112044127	112184720	+	0.525	140593	16.1716	intron (NM_001354899, intron 5 of 14)	AluSc8|SINE|Alu	40841	NM_001354906	324	Hs.158932	NM_000038	ENSG00000134982	APC	BTPS2|DP2|DP2.5|DP3|GS|PPP1R46	APC regulator of WNT signaling pathway	protein-coding
chr2-2706-0	chr2	168525551	168666138	+	0.381	140587	15.709	Intergenic	Intergenic	-79338	NM_020981	8708	Hs.735833	NM_020981	ENSG00000172318	B3GALT1	beta3Gal-T1	beta-1,3-galactosyltransferase 1	protein-coding
chr8-871-1	chr8	92966920	93107383	-	0.874	140463	16.9055	intron (NM_001198633, intron 1 of 10)	intron (NM_001198633, intron 1 of 10)	-7243	NM_175636	862	Hs.368431	NM_004349	ENSG00000079102	RUNX1T1	AML1-MTG8|AML1T1|CBFA2T1|CDR|ETO|MTG8|ZMYND2	RUNX1 partner transcriptional co-repressor 1	protein-coding
chr8-2098-1	chr8	18730289	18870621	-	0.347	140332	15.5715	intron (NM_015310, intron 1 of 15)	intron (NM_015310, intron 1 of 15)	-55888	NM_001362819	23362	Hs.434255	NM_015310	ENSG00000156011	PSD3	EFA6D|EFA6R|HCA67	pleckstrin and Sec7 domain containing 3	protein-coding
chr10-1669-1	chr10	34806023	34946337	-	0.472	140314	16.0152	intron (NM_001184791, intron 2 of 20)	AluSg4|SINE|Alu	228044	NM_019619	56288	Hs.131489	NM_019619	ENSG00000148498	PARD3	ASIP|Baz|PAR3|PAR3alpha|PARD-3|PARD3A|PPP1R118|SE2-5L16|SE2-5LT1|SE2-5T2	par-3 family cell polarity regulator	protein-coding
chr2-1364-1	chr2	161123313	161263443	-	0.406	140130	15.796	intron (NM_002897, intron 2 of 13)	intron (NM_002897, intron 2 of 13)	-64972	NR_103775	100505984	Hs.729532	NR_103775	ENSG00000285373	LINC02478	-	long intergenic non-protein coding RNA 2478	ncRNA
chrX-1690-0	chrX	86788794	86928771	+	0.169	139977	14.5299	intron (NM_057162, intron 1 of 10)	L1MA6|LINE|L1	85977	NM_019117	56062	Hs.49075	NM_019117	ENSG00000102271	KLHL4	DKELCHL|KHL4	kelch like family member 4	protein-coding
chr12-572-0	chr12	28517453	28657334	+	0.156	139881	14.4135	intron (NM_001352081, intron 9 of 13)	L1MD3|LINE|L1	-243722	NR_148936	729291	Hs.129278	NR_148936		LOC729291	-	uncharacterized LOC729291	ncRNA
chr2-1821-0	chr2	109169352	109309010	+	0.232	139658	14.9837	intron (NM_001193484, intron 1 of 9)	intron (NM_001193484, intron 1 of 9)	1474	NM_001193484	3987	Hs.597715	NM_004987	ENSG00000169756	LIMS1	PINCH|PINCH-1|PINCH1	LIM zinc finger domain containing 1	protein-coding
chr2-3035-0	chr2	189158045	189297589	+	0.957	139544	17.027	intron (NR_045563, intron 2 of 12)	intron (NR_045563, intron 2 of 12)	65598	NR_030287	693146		NR_030287	ENSG00000207951	MIR561	MIRN561|hsa-mir-561|mir-561	microRNA 561	ncRNA
chr18-584-0	chr18	39535684	39675155	+	0.192	139471	14.7088	intron (NM_002647, intron 13 of 24)	intron (NM_002647, intron 13 of 24)	70220	NM_002647	5289	Hs.464971	NM_002647	ENSG00000078142	PIK3C3	VPS34|Vps34|hVps34	phosphatidylinositol 3-kinase catalytic subunit type 3	protein-coding
chr7-2745-0	chr7	155438223	155577529	+	1.02	139306	17.1165	intron (NM_053043, intron 8 of 17)	intron (NM_053043, intron 8 of 17)	70521	NM_053043	155435	Hs.591815	NM_053043	ENSG00000184863	RBM33	PRR8	RNA binding motif protein 33	protein-coding
chr17-502-0	chr17	20060103	20199337	+	0.581	139234	16.3038	intron (NM_001033553, intron 4 of 14)	L1ME3C|LINE|L1	70335	NM_001033554	92521	Hs.431045	NM_152904	ENSG00000128487	SPECC1	CYTSB|HCMOGT-1|HCMOGT1|NSP	sperm antigen with calponin homology and coiled-coil domains 1	protein-coding
chr5-514-0	chr5	37622960	37762155	+	0.227	139195	14.9475	intron (NM_001345999, intron 9 of 16)	L1PA6|LINE|L1	142367	NM_001278098	2668	Hs.248114	NM_000514	ENSG00000168621	GDNF	ATF|ATF1|ATF2|HFB1-GDNF|HSCR3	glial cell derived neurotrophic factor	protein-coding
chr4-2895-0	chr4	183370550	183509553	+	0.526	139003	16.1579	intron (NM_001080477, intron 3 of 27)	intron (NM_001080477, intron 3 of 27)	275496	NM_001080477	55714	Hs.130438	NM_001080477	ENSG00000218336	TENM3	MCOPCB9|ODZ3|TNM3|Ten-m3|ten-3	teneurin transmembrane protein 3	protein-coding
chr2-2033-0	chr2	121500305	121639140	+	0.796	138835	16.7539	intron (NM_001371271, intron 2 of 13)	intron (NM_001371271, intron 2 of 13)	19865	NM_005270	2736	Hs.111867	NM_005270	ENSG00000074047	GLI2	CJS|HPE9|PHS2|THP1|THP2	GLI family zinc finger 2	protein-coding
chr7-1717-0	chr7	98477356	98616099	+	0.139	138743	14.2352	intron (NM_003496, intron 33 of 70)	AluJr|SINE|Alu	-64061	NR_110102	101927550	Hs.636663	NR_110102		LOC101927550	-	uncharacterized LOC101927550	ncRNA
chr5-44-1	chr5	179359780	179498041	-	0.445	138261	15.9089	intron (NM_018434, intron 3 of 8)	L1M2a|LINE|L1	13487	NR_029885	442908		NR_029885	ENSG00000198995	MIR340	MIRN340|hsa-mir-340|mir-340	microRNA 340	ncRNA
chr6-1834-1	chr6	56309443	56447435	-	0.274	137992	15.2065	intron (NM_001144769, intron 66 of 96)	AluSp|SINE|Alu	-119513	NM_001318752	81578	Hs.47629	NM_030820	ENSG00000124749	COL21A1	COLA1L|FP633	collagen type XXI alpha 1 chain	protein-coding
chrX-2278-1	chrX	41495271	41633255	-	0.215	137984	14.8566	intron (NM_003688, intron 5 of 26)	intron (NM_003688, intron 5 of 26)	16037	NM_005300	2857	Hs.495989	NM_005300	ENSG00000171659	GPR34	LYPSR1	G protein-coupled receptor 34	protein-coding
chr7-2214-0	chr7	127466421	127604382	+	0.562	137961	16.2425	intron (NM_014390, intron 13 of 23)	intron (NM_014390, intron 13 of 23)	-102161	NR_027330	27099	Hs.657377	NM_014411	ENSG00000279078	SND1-IT1	C7orf54|NAG8|NSG-X	SND1 intronic transcript 1	ncRNA
chr12-1272-0	chr12	62654699	62792592	+	0.331	137893	15.4781	intron (NR_147082, intron 6 of 21)	L1M5|LINE|L1	69460	NM_001351159	9958	Hs.434951	NM_006313	ENSG00000135655	USP15	UNPH-2|UNPH4	ubiquitin specific peptidase 15	protein-coding
chr7-2474-0	chr7	140998321	141136109	+	0.185	137788	14.6377	intron (NM_001195278, intron 2 of 3)	AluSz6|SINE|Alu	-183995	NM_018238	55750	Hs.685880	NM_018238	ENSG00000006530	AGK	CATC5|CTRCT38|MTDPS10|MULK	acylglycerol kinase	protein-coding
chr2-3415-0	chr2	210464058	210601698	+	0.225	137640	14.9185	intron (NM_001039538, intron 5 of 14)	intron (NM_001039538, intron 5 of 14)	88475	NM_001363911	4133	Hs.368281	NM_002374	ENSG00000078018	MAP2	MAP-2|MAP2A|MAP2B|MAP2C	microtubule associated protein 2	protein-coding
chr8-481-0	chr8	30295693	30433306	+	1.37	137613	17.5244	intron (NM_001008710, intron 5 of 8)	intron (NM_001008710, intron 5 of 8)	-121582	NR_046205	100128750	Hs.126813	NR_046205	ENSG00000254109	RBPMS-AS1	-	RBPMS antisense RNA 1	ncRNA
chr10-1928-0	chr10	114460190	114597758	+	0.222	137568	14.8984	intron (NM_001365713, intron 8 of 8)	intron (NM_001365713, intron 8 of 8)	-54281	NR_120684	103344931	Hs.458447	NR_120684	ENSG00000260917	LOC103344931	-	uncharacterized LOC103344931	ncRNA
chr11-1756-0	chr11	92301211	92438761	+	0.41	137550	15.7833	intron (NM_001008781, intron 2 of 24)	intron (NM_001008781, intron 2 of 24)	278808	NR_135091	105369431	Hs.532389	NR_135091		LINC02746	-	long intergenic non-protein coding RNA 2746	ncRNA
chr20-316-0	chr20	18587557	18724487	+	0.153	136930	14.3547	non-coding (NR_109955, exon 4 of 4)	non-coding (NR_109955, exon 4 of 4)	23330	NR_109955	101929526	Hs.639402	NR_109955	ENSG00000233993	LOC101929526	-	uncharacterized LOC101929526	ncRNA
chr11-759-0	chr11	43381542	43518114	+	0.625	136572	16.3812	intron (NM_018259, intron 16 of 23)	intron (NM_018259, intron 16 of 23)	69358	NM_018259	55761	Hs.191186	NM_018259	ENSG00000052841	TTC17	-	tetratricopeptide repeat domain 17	protein-coding
chr2-3841-0	chr2	236908748	237045244	+	0.217	136496	14.8543	intron (NM_014914, intron 15 of 16)	intron (NM_014914, intron 15 of 16)	100033	NM_001485	2637	Hs.184945	NM_001485	ENSG00000168505	GBX2	-	gastrulation brain homeobox 2	protein-coding
chr22-193-0	chr22	23523708	23659805	+	0.172	136097	14.5148	intron (NM_004327, intron 1 of 22)	AluJb|SINE|Alu	-13198	NR_033408	26226	Hs.729589	NR_033408	ENSG00000230701	FBXW4P1	FBW3|FBXW3|SHFM3P1	F-box and WD repeat domain containing 4 pseudogene 1	pseudo
chr1-3947-1	chr1	19399990	19535853	-	0.678	135863	16.4912	exon (NM_020765, exon 57 of 106)	exon (NM_020765, exon 57 of 106)	68839	NM_020765	23352	Hs.148078	NM_020765	ENSG00000127481	UBR4	RBAF600|ZUBR1|p600	ubiquitin protein ligase E3 component n-recognin 4	protein-coding
chr2-1156-1	chr2	174932269	175068116	-	0.359	135847	15.5737	intron (NM_001011708, intron 4 of 9)	L2|LINE|L2	110184	NR_136175	100128905	Hs.456944	NR_136175	ENSG00000260868	LINC01960	-	long intergenic non-protein coding RNA 1960	ncRNA
chr13-1351-1	chr13	21340417	21476183	-	0.61	135766	16.3376	intron (NM_022459, intron 6 of 22)	intron (NM_022459, intron 6 of 22)	-60200	NM_001318939	221143	Hs.26674	NM_174928	ENSG00000150456	EEF1AKMT1	ESP13|N6AMT2	EEF1A lysine methyltransferase 1	protein-coding
chr13-1079-0	chr13	93880943	94016675	+	0.745	135732	16.6257	intron (NM_005708, intron 1 of 8)	MLT1M|LTR|ERVL-MaLR	69749	NM_005708	10082	Hs.444329	NM_005708	ENSG00000183098	GPC6	OMIMD1	glypican 6	protein-coding
chr2-448-0	chr2	28114103	28249682	+	0.114	135579	13.9159	intron (NM_199194, intron 4 of 12)	intron (NM_199194, intron 4 of 12)	-37342	NR_036230	100422965		NR_036230	ENSG00000265321	MIR4263	-	microRNA 4263	ncRNA
chr1-1628-0	chr1	77335040	77470612	+	0.186	135572	14.6221	intron (NM_001320274, intron 2 of 2)	intron (NM_001320274, intron 2 of 2)	69661	NM_001320274	81849	Hs.149201	NM_030965	ENSG00000117069	ST6GALNAC5	SIAT7-E|SIAT7E|ST6GalNAcV	ST6 N-acetylgalactosaminide alpha-2,6-sialyltransferase 5	protein-coding
chr22-359-1	chr22	34180839	34316257	-	0.2	135418	14.7251	intron (NM_001362953, intron 1 of 14)	intron (NM_001362953, intron 1 of 14)	67868	NM_133642	9215	Hs.474667	NM_004737	ENSG00000133424	LARGE1	LARGE|MDC1D|MDDGA6|MDDGB6	LARGE xylosyl- and glucuronyltransferase 1	protein-coding
chr18-619-0	chr18	42260977	42396293	+	0.105	135316	13.7944	intron (NM_001130110, intron 2 of 3)	intron (NM_001130110, intron 2 of 3)	67782	NM_015559	26040	Hs.435458	NM_015559	ENSG00000152217	SETBP1	MRD29|SEB	SET binding protein 1	protein-coding
chr2-2879-1	chr2	64110239	64245324	-	0.234	135085	14.9481	intron (NM_016516, intron 7 of 22)	Tigger2|DNA|TcMar-Tigger	68781	NM_001005739	51542	Hs.48499	NM_016516	ENSG00000143952	VPS54	HCC8|PPP1R164|SLP-8p|VPS54L|WR|hVps54L	VPS54 subunit of GARP complex	protein-coding
chr6-2086-1	chr6	42254039	42389099	-	0.296	135060	15.2869	intron (NM_001297573, intron 3 of 17)	L1ME4a|LINE|L1	98220	NM_001297573	55809	Hs.485392	NM_018415	ENSG00000124496	TRERF1	BCAR2|HSA277276|RAPA|TREP132|TReP-132|dJ139D8.5	transcriptional regulating factor 1	protein-coding
chr18-460-1	chr18	44361629	44496677	-	0.554	135048	16.1911	intron (NR_148699, intron 4 of 11)	intron (NR_148699, intron 4 of 11)	68317	NM_001324047	9063	Hs.57769	NM_004671	ENSG00000078043	PIAS2	ARIP3|DIP|MIZ1|PIASX|SIZ2|ZMIZ4	protein inhibitor of activated STAT 2	protein-coding
chr21-279-1	chr21	32557949	32692912	-	0.165	134963	14.4427	intron (NM_001353687, intron 4 of 26)	intron (NM_001353687, intron 4 of 26)	91239	NM_001353686	7074	Hs.517228	NM_003253	ENSG00000156299	TIAM1	TIAM-1	T cell lymphoma invasion and metastasis 1	protein-coding
chr8-903-0	chr8	56793533	56928471	+	0.196	134938	14.6909	intron (NM_002350, intron 4 of 12)	intron (NM_002350, intron 4 of 12)	-45588	NR_145767	109617001		NR_145767	ENSG00000199405	SNORA1B	-	small nucleolar RNA, H/ACA box 1B	snoRNA
chr14-925-0	chr14	64518274	64653114	+	0.706	134840	16.5386	intron (NM_015180, intron 66 of 114)	MIR|SINE|MIR	-23851	NR_031677	100313830		NR_031677	ENSG00000221537	MIR548H1	MIR548H-1|MIRN548H1	microRNA 548h-1	ncRNA
chr10-773-0	chr10	49515686	49650513	+	0.632	134827	16.3787	intron (NM_001323302, intron 3 of 13)	L1PA7|LINE|L1	-26556	NM_001278548	5599	Hs.138211	NM_002750	ENSG00000107643	MAPK8	JNK|JNK-46|JNK1|JNK1A2|JNK21B1/2|PRKM8|SAPK1|SAPK1c	mitogen-activated protein kinase 8	protein-coding
chr19-1117-0	chr19	38398320	38532728	+	0.209	134408	14.7778	intron (NM_015073, intron 1 of 21)	intron (NM_015073, intron 1 of 21)	67676	NM_015073	23094	Hs.655502	NM_015073	ENSG00000105738	SIPA1L3	CTRCT45|SPAL3|SPAR3	signal induced proliferation associated 1 like 3	protein-coding
chr4-1500-1	chr4	101937841	102072153	-	0.418	134312	15.7768	intron (NM_001130691, intron 6 of 12)	intron (NM_001130691, intron 6 of 12)	157032	NR_107033	102465868		NR_107033	ENSG00000273882	MIR8066	hsa-mir-8066	microRNA 8066	ncRNA
chr6-523-1	chr6	138879021	139013290	-	0.266	134269	15.1243	Intergenic	Intergenic	-52449	NM_020464	57224	Hs.652741	NM_020464	ENSG00000135540	NHSL1	C6orf63	NHS like 1	protein-coding
chr13-180-0	chr13	28713816	28848046	+	0.58	134230	16.2485	intron (NM_175854, intron 5 of 18)	L2|LINE|L2	-67620	NR_029383	100288730	Hs.123191	NR_029383		PAN3-AS1	-	PAN3 antisense RNA 1	ncRNA
chr13-729-1	chr13	60424137	60558122	-	0.343	133985	15.488	intron (NM_001042517, intron 18 of 27)	intron (NM_001042517, intron 18 of 27)	-95723	NR_109838	100874195	Hs.664101	NR_046539	ENSG00000227528	DIAPH3-AS1	-	DIAPH3 antisense RNA 1	ncRNA
chr5-1171-1	chr5	115776205	115910171	-	1.32	133966	17.432	intron (NM_020796, intron 1 of 18)	intron (NM_020796, intron 1 of 18)	59994	NR_109879	101927233	Hs.732850	NR_109879	ENSG00000248445	SEMA6A-AS1	CTB-118N6.3	SEMA6A antisense RNA 1	ncRNA
chr2-3056-1	chr2	53880006	54013889	-	0.497	133883	16.0219	intron (NM_001164165, intron 5 of 9)	LTR19A|LTR|ERV1	-47973	NM_001346127	494143	Hs.585944	NM_001008708	ENSG00000143942	CHAC2	GCG1	ChaC cation transport regulator homolog 2	protein-coding
chr1-3371-0	chr1	193131988	193265821	+	0.398	133833	15.7009	intron (NM_024529, intron 13 of 16)	L1ME2|LINE|L1	-43161	NM_003783	8707	Hs.518834	NM_003783	ENSG00000162630	B3GALT2	BETA3GALT2|GLCT2|beta3Gal-T2	beta-1,3-galactosyltransferase 2	protein-coding
chr10-1886-0	chr10	111768546	111902230	+	0.484	133684	15.9815	intron (NM_001320594, intron 1 of 15)	intron (NM_001320594, intron 1 of 15)	-67249	NR_038943	100505933	Hs.604103	NR_038943		ADD3-AS1	-	ADD3 antisense RNA 1	ncRNA
chr13-1053-1	chr13	41104422	41238086	-	0.803	133664	16.7117	intron (NM_002015, intron 1 of 2)	intron (NM_002015, intron 1 of 2)	69524	NM_002015	2308	Hs.370666	NM_002015	ENSG00000150907	FOXO1	FKH1|FKHR|FOXO1A	forkhead box O1	protein-coding
chr5-1757-1	chr5	78675236	78808865	-	0.603	133629	16.2981	intron (NM_004272, intron 4 of 8)	MER74B|LTR|ERVL	67609	NM_001277077	9456	Hs.591761	NM_004272	ENSG00000152413	HOMER1	HOMER|HOMER1A|HOMER1B|HOMER1C|SYN47|Ves-1	homer scaffold protein 1	protein-coding
chr15-912-0	chr15	67358498	67491887	+	0.119	133389	13.9543	intron (NM_001145102, intron 1 of 8)	L3|LINE|CR1	-5167	NM_001145103	4088	Hs.727986	NM_005902	ENSG00000166949	SMAD3	HSPC193|HsT17436|JV15-2|LDS1C|LDS3|MADH3	SMAD family member 3	protein-coding
chr7-2762-0	chr7	156932978	157066179	+	0.729	133201	16.5672	intron (NM_014671, intron 11 of 22)	intron (NM_014671, intron 11 of 22)	67958	NM_014671	9690	Hs.118351	NM_014671	ENSG00000009335	UBE3C	HECTH2	ubiquitin protein ligase E3C	protein-coding
chrX-1491-1	chrX	76847347	76980502	-	0.2	133155	14.7008	intron (NM_138270, intron 11 of 33)	L1MC4a|LINE|L1	127778	NM_138270	546	Hs.533526	NM_000489	ENSG00000085224	ATRX	JMS|MRX52|RAD54|RAD54L|XH2|XNP|ZNF-HX	ATRX chromatin remodeler	protein-coding
chr18-346-0	chr18	21595759	21728900	+	0.648	133141	16.3967	intron (NM_153211, intron 5 of 13)	intron (NM_153211, intron 5 of 13)	-30962	NM_001292030	125488	Hs.128576	NM_153211	ENSG00000168234	TTC39C	C18orf17|HsT2697	tetratricopeptide repeat domain 39C	protein-coding
chr2-1252-0	chr2	73716747	73849828	+	0.439	133081	15.8342	intron (NM_015120, intron 13 of 22)	intron (NM_015120, intron 13 of 22)	86262	NM_003960	9027	Hs.14637	NM_003960	ENSG00000144035	NAT8	ATase2|CCNAT|CML1|GLA|Hcml1|TSC501|TSC510	N-acetyltransferase 8 (putative)	protein-coding
chr6-655-1	chr6	131144814	131277610	-	0.523	132796	16.0837	intron (NM_001135555, intron 11 of 14)	intron (NM_001135555, intron 11 of 14)	62667	NM_001195597	100507203	Hs.388715	NM_001195597	ENSG00000256162	SMLR1	-	small leucine rich protein 1	protein-coding
chr9-879-1	chr9	91643767	91776533	-	0.129	132766	14.064	intron (NM_016848, intron 2 of 11)	L1MB3|LINE|L1	83583	NM_016848	53358	Hs.292737	NM_016848	ENSG00000148082	SHC3	N-Shc|NSHC|RAI|SHCC	SHC adaptor protein 3	protein-coding
chrX-2735-1	chrX	16594223	16726918	-	0.418	132695	15.7593	intron (NM_001144002, intron 13 of 18)	intron (NM_001144002, intron 13 of 18)	-7711	NM_004057	795	Hs.639	NM_004057	ENSG00000169906	S100G	CABP|CABP1|CABP9K|CALB3	S100 calcium binding protein G	protein-coding
chr1-3594-0	chr1	206507288	206639915	+	0.323	132627	15.3866	intron (NM_001170637, intron 4 of 19)	intron (NM_001170637, intron 4 of 19)	16234	NR_120535	100996712	Hs.497575	NM_001271887		SRGAP2D	-	SLIT-ROBO Rho GTPase activating protein 2D (pseudogene)	pseudo
chr9-1535-0	chr9	109627168	109759571	+	0.752	132403	16.6034	intron (NM_001347997, intron 4 of 12)	intron (NM_001347997, intron 4 of 12)	67922	NM_001347997	58499	Hs.370379	NM_021224	ENSG00000148143	ZNF462	ZFPIP|Zfp462	zinc finger protein 462	protein-coding
chr1-3594-1	chr1	34412463	34544865	-	0.2	132402	14.6926	intron (NM_001281956, intron 3 of 70)	intron (NM_001281956, intron 3 of 70)	144107	NR_038372	402779	Hs.666207	NR_038372	ENSG00000231163	CSMD2-AS1	-	CSMD2 antisense RNA 1	ncRNA
chr10-98-1	chr10	126714824	126847202	-	1.33	132378	17.4257	intron (NM_001321013, intron 1 of 9)	AluSz|SINE|Alu	-59574	NR_036178	100423041		NR_036178	ENSG00000264572	MIR4296	-	microRNA 4296	ncRNA
chr4-1698-1	chr4	89845982	89978208	-	0.588	132226	16.2465	intron (NM_014883, intron 4 of 23)	intron (NM_014883, intron 4 of 23)	66241	NM_014883	10144	Hs.97270	NM_014883	ENSG00000138640	FAM13A	ARHGAP48|FAM13A1	family with sequence similarity 13 member A	protein-coding
chr9-1063-1	chr9	80376908	80509096	-	0.371	132188	15.5817	intron (NM_002072, intron 2 of 6)	AluY|SINE|Alu	-179764	NM_004297	9630	Hs.657795	NM_004297	ENSG00000156049	GNA14	-	G protein subunit alpha 14	protein-coding
chr6-274-0	chr6	15284434	15416589	+	1.86	132155	17.9072	intron (NM_001267040, intron 1 of 17)	intron (NM_001267040, intron 1 of 17)	101425	NM_001267040	3720	Hs.269059	NM_004973	ENSG00000008083	JARID2	JMJ	jumonji and AT-rich interaction domain containing 2	protein-coding
chr5-1709-1	chr5	80913199	81045246	-	0.161	132047	14.3758	intron (NM_001256734, intron 1 of 15)	L1MC1|LINE|L1	67850	NM_001256732	23635	Hs.102735	NM_012446	ENSG00000145687	SSBP2	HSPC116|SOSS-B2	single stranded DNA binding protein 2	protein-coding
chr4-1780-1	chr4	85682758	85814691	-	0.585	131933	16.236	intron (NM_014991, intron 9 of 67)	L1M5|LINE|L1	-138045	NR_152771	404201	Hs.46730	NM_205857	ENSG00000180769	WDFY3-AS2	C4orf12|FBI4|NCRNA00247	WDFY3 antisense RNA 2	ncRNA
chr9-512-1	chr9	114112954	114244804	-	0.569	131850	16.195	intron (NM_001363756, intron 16 of 48)	intron (NM_001363756, intron 16 of 48)	66963	NM_001364930	23392	Hs.368255	NM_001080398	ENSG00000136813	ECPAS	ECM29|KIAA0368	Ecm29 proteasome adaptor and scaffold	protein-coding
chr8-467-1	chr8	116547518	116679277	-	0.439	131759	15.8198	intron (NM_001282903, intron 4 of 6)	intron (NM_001282903, intron 4 of 6)	66843	NM_001282902	7227	Hs.657018	NM_014112	ENSG00000104447	TRPS1	GC79|LGCR	transcriptional repressor GATA binding 1	protein-coding
chr5-2491-0	chr5	149111884	149243639	+	0.139	131755	14.1607	intron (NM_001172699, intron 1 of 10)	MIRc|SINE|MIR	26258	NM_001172699	133522	Hs.483816	NM_133263	ENSG00000155846	PPARGC1B	ERRL1|PERC|PGC-1(beta)|PGC1B	PPARG coactivator 1 beta	protein-coding
chr9-493-1	chr9	114963123	115094826	-	0.571	131703	16.1985	intron (NM_005156, intron 5 of 14)	L1ME3C|LINE|L1	66332	NM_001244898	9991	Hs.269988	NM_005156	ENSG00000119314	PTBP3	ROD1	polypyrimidine tract binding protein 3	protein-coding
chr12-1593-0	chr12	79573925	79705213	+	0.346	131288	15.4712	intron (NM_001135806, intron 3 of 9)	intron (NM_001135806, intron 3 of 9)	-173468	NR_031700	100302136		NR_031700	ENSG00000221788	MIR1252	MIRN1252|hsa-mir-1252	microRNA 1252	ncRNA
chr11-2144-1	chr11	10022671	10153806	-	0.198	131135	14.6643	intron (NM_030962, intron 2 of 39)	L1MEc|LINE|L1	227516	NM_030962	81846	Hs.577252	NM_030962	ENSG00000133812	SBF2	CMT4B2|DENND7B|MTMR13	SET binding factor 2	protein-coding
chr6-2372-0	chr6	130342267	130473395	+	0.122	131128	13.9656	intron (NM_001007102, intron 15 of 21)	intron (NM_001007102, intron 15 of 21)	67042	NM_001346550	84456	Hs.658051	NM_032438	ENSG00000198945	L3MBTL3	MBT-1|MBT1	L3MBTL histone methyl-lysine binding protein 3	protein-coding
chrX-383-1	chrX	132956753	133087876	-	0.109	131123	13.803	intron (NM_001164619, intron 1 of 6)	L1PA7|LINE|L1	-9156	NR_148713	110806308	Hs.658628	NR_148713	ENSG00000286096	GPC3-AS1	-	GPC3 antisense RNA 1	ncRNA
chr5-2249-0	chr5	138147750	138278860	+	0.376	131110	15.5892	intron (NM_001324013, intron 1 of 12)	AluYb8|SINE|Alu	2216	NM_001324006	1495	Hs.445981	NM_001903	ENSG00000044115	CTNNA1	CAP102|MDPT2	catenin alpha 1	protein-coding
chr10-1172-0	chr10	74512251	74643195	+	0.384	130944	15.6178	intron (NR_073062, intron 3 of 9)	intron (NR_073062, intron 3 of 9)	-75774	NM_152635	170392	Hs.8366	NM_152635	ENSG00000138315	OIT3	LZP	oncoprotein induced transcript 3	protein-coding
chr2-2930-1	chr2	61410967	61541880	-	0.725	130913	16.5343	intron (NM_014709, intron 48 of 79)	Tigger7|DNA|TcMar-Tigger	71870	NR_152210	130872	Hs.655602	NM_152392	ENSG00000173209	AHSA2P	AHA1|AHSA2|Hch1	activator of HSP90 ATPase homolog 2, pseudogene	pseudo
chr6-2650-1	chr6	20081350	20212053	-	0.131	130703	14.0636	intron (NR_073465, intron 1 of 9)	intron (NR_073465, intron 1 of 9)	65999	NR_073465	154141	Hs.377830	NM_001080480	ENSG00000172197	MBOAT1	LPEAT1|LPLAT|LPLAT 1|LPSAT|OACT1|dJ434O11.1	membrane bound O-acyltransferase domain containing 1	protein-coding
chr16-257-1	chr16	72428667	72559213	-	0.14	130546	14.1577	intron (NR_159371, intron 3 of 5)	intron (NR_159371, intron 3 of 5)	204929	NR_159371	101927957	Hs.637253	NR_126330	ENSG00000261008	LINC01572	-	long intergenic non-protein coding RNA 1572	ncRNA
chrX-1563-1	chrX	74245652	74375889	-	0.308	130237	15.2918	intron (NM_001271697, intron 3 of 14)	L1MC2|LINE|L1	65348	NM_001271696	22	Hs.370480	NM_004299	ENSG00000131269	ABCB7	ABC7|ASAT|Atm1p|EST140535	ATP binding cassette subfamily B member 7	protein-coding
chr14-1392-1	chr14	31355511	31485575	-	0.533	130064	16.0811	intron (NM_001083893, intron 3 of 17)	AluJb|SINE|Alu	-61529	NR_038356	100506071	Hs.729195	NR_038356	ENSG00000258525	LOC100506071	-	uncharacterized LOC100506071	ncRNA
chr6-1993-0	chr6	108884215	109014050	+	0.481	129835	15.9304	intron (NM_001455, intron 1 of 2)	MIR|SINE|MIR	67012	NM_001455	2309	Hs.220950	NM_001455	ENSG00000118689	FOXO3	AF6q21|FKHRL1|FKHRL1P2|FOXO2|FOXO3A	forkhead box O3	protein-coding
chr12-806-1	chr12	89971594	90101244	-	0.344	129650	15.4447	intron (NM_001001323, intron 2 of 21)	AluSx|SINE|Alu	66196	NM_001366523	490	Hs.506276	NM_001682	ENSG00000070961	ATP2B1	PMCA1|PMCA1kb	ATPase plasma membrane Ca2+ transporting 1	protein-coding
chr5-2497-1	chr5	34018181	34147812	-	0.17	129631	14.4277	intron (NR_146599, intron 7 of 11)	intron (NR_146599, intron 7 of 11)	-39678	NM_030945	114899	Hs.171929	NM_030945	ENSG00000082196	C1QTNF3	C1ATNF3|CORCS|CORS|CORS-26|CORS26|CTRP3	C1q and TNF related 3	protein-coding
chr3-2790-1	chr3	37087131	37216756	-	0.269	129625	15.0897	intron (NM_001348297, intron 8 of 23)	intron (NM_001348297, intron 8 of 23)	64130	NM_006309	9209	Hs.740522	NM_006309	ENSG00000093167	LRRFIP2	HUFI-2	LRR binding FLII interacting protein 2	protein-coding
chr6-2128-0	chr6	116443255	116572615	+	0.401	129360	15.6627	intron (NM_152729, intron 6 of 11)	L1PB1|LINE|L1	-60640	NM_000493	1300	Hs.520339	NM_000493	ENSG00000123500	COL10A1	-	collagen type X alpha 1 chain	protein-coding
chr6-1051-1	chr6	105720984	105850336	-	0.192	129352	14.6001	intron (NM_002726, intron 7 of 14)	L1MEd|LINE|L1	65297	NM_002726	5550	Hs.436564	NM_002726	ENSG00000085377	PREP	PE|PEP	prolyl endopeptidase	protein-coding
chr3-3109-1	chr3	17196227	17325497	-	0.108	129270	13.7691	intron (NM_001349079, intron 18 of 22)	L1M4b|LINE|L1	286174	NR_037465	100500913		NR_037465	ENSG00000283885	MIR3714	-	microRNA 3714	ncRNA
chr1-2946-0	chr1	167191999	167321256	+	1.4	129257	17.4653	intron (NM_001365848, intron 2 of 17)	L1MEe|LINE|L1	-41680	NM_001198783	5451	Hs.283402	NM_002697	ENSG00000143190	POU2F1	OCT1|OTF1|oct-1B	POU class 2 homeobox 1	protein-coding
chr17-320-0	chr17	11925046	12054157	+	0.645	129111	16.3456	intron (NM_001281435, intron 4 of 11)	intron (NM_001281435, intron 4 of 11)	4385	NR_030613	100126313		NR_030613	ENSG00000266297	MIR744	MIRN744|hsa-mir-744|mir-744	microRNA 744	ncRNA
chr11-1912-0	chr11	101982828	102111812	+	0.518	128984	16.0279	intron (NM_006106, intron 3 of 6)	AluSz|SINE|Alu	64141	NM_001195045	10413	Hs.503692	NM_006106	ENSG00000137693	YAP1	COB1|YAP|YAP2|YAP65|YKI	Yes associated protein 1	protein-coding
chr3-2179-0	chr3	132757959	132886747	+	0.158	128788	14.3126	intron (NM_001136469, intron 2 of 5)	L1PA13|LINE|L1	-21312	NM_001282865	66000	Hs.191616	NM_023943	ENSG00000144868	TMEM108	CT124|RTLN	transmembrane protein 108	protein-coding
chr1-99-1	chr1	242558261	242687010	-	0.13	128749	14.0308	intron (NM_001320272, intron 2 of 10)	HERVK11D-int|LTR|ERVK	-9851	NM_001195811	200150	Hs.672452	NM_152666	ENSG00000180287	PLD5	PLDC	phospholipase D family member 5	protein-coding
chr5-2216-1	chr5	53477613	53606291	-	0.123	128678	13.9501	intron (NM_019087, intron 1 of 4)	intron (NM_019087, intron 1 of 4)	64451	NM_019087	54622	Hs.659125	NM_019087	ENSG00000185305	ARL15	ARFRP2	ADP ribosylation factor like GTPase 15	protein-coding
chr3-140-1	chr3	192507401	192635539	-	0.211	128138	14.7227	intron (NM_178496, intron 1 of 1)	intron (NM_178496, intron 1 of 1)	64175	NM_178496	151963	Hs.151443	NM_178496	ENSG00000180611	MB21D2	C3orf59	Mab-21 domain containing 2	protein-coding
chr2-3357-0	chr2	207364491	207492545	+	0.124	128054	13.9548	intron (NM_003812, intron 13 of 25)	AluY|SINE|Alu	-80433	NM_001102659	200726		NM_001102659	ENSG00000235118	FAM237A	-	family with sequence similarity 237 member A	protein-coding
chr21-379-0	chr21	38740715	38868459	+	0.666	127744	16.3765	intron (NM_001347721, intron 2 of 11)	intron (NM_001347721, intron 2 of 11)	11986	NM_130438	1859	Hs.368240	NM_001396	ENSG00000157540	DYRK1A	DYRK|DYRK1|HP86|MNB|MNBH|MRD7	dual specificity tyrosine phosphorylation regulated kinase 1A	protein-coding
chr18-152-0	chr18	9160643	9288280	+	0.352	127637	15.4553	intron (NM_001204056, intron 7 of 11)	intron (NM_001204056, intron 7 of 11)	86900	NM_001204056	23253	Hs.464585	NM_015208	ENSG00000101745	ANKRD12	ANCO-2|ANCO1|GAC-1|Nbla00144	ankyrin repeat domain 12	protein-coding
chr18-87-1	chr18	70406292	70533874	-	0.427	127582	15.7334	intron (NM_001354018, intron 4 of 11)	Charlie1|DNA|hAT-Charlie	50534	NR_049858	100847083		NR_049858	ENSG00000263750	MIR548AV	-	microRNA 548av	ncRNA
chr18-123-1	chr18	67745169	67872621	-	0.144	127452	14.1637	intron (NM_173630, intron 19 of 48)	L1PA6|LINE|L1	64028	NM_173630	25914	Hs.654809	NM_173630	ENSG00000176225	RTTN	MSSP	rotatin	protein-coding
chr4-3050-1	chr4	4415987	4543195	-	0.242	127208	14.9099	intron (NR_126434, intron 3 of 3)	intron (NR_126434, intron 3 of 3)	3836	NR_126434	104472519	Hs.691848	NR_126434	ENSG00000248221	STX18-IT1	-	STX18 intronic transcript 1	ncRNA
chr7-328-0	chr7	18535488	18662494	+	0.215	127006	14.7369	intron (NM_001204148, intron 1 of 10)	LTR78|LTR|ERV1	50098	NM_001204147	9734	Hs.196054	NM_014707	ENSG00000048052	HDAC9	HD7|HD7b|HD9|HDAC|HDAC7|HDAC7B|HDAC9B|HDAC9FL|HDRP|MITR	histone deacetylase 9	protein-coding
chr9-318-1	chr9	127362842	127489834	-	0.473	126992	15.8743	intron (NR_038975, intron 1 of 1)	intron (NR_038975, intron 1 of 1)	5623	NR_038975	100379345	Hs.660412	NR_038975	ENSG00000224020	MIR181A2HG	-	MIR181A2 host gene	ncRNA
chr18-140-0	chr18	8707706	8834562	+	0.258	126856	14.9983	intron (NM_015210, intron 4 of 16)	AT_rich|Low_complexity|Low_complexity	53755	NM_015210	23255	Hs.707920	NM_015210	ENSG00000168502	MTCL1	CCDC165|KIAA0802|SOGA2	microtubule crosslinking factor 1	protein-coding
chr14-757-1	chr14	63861806	63988555	-	0.174	126749	14.4288	intron (NM_001282180, intron 2 of 13)	intron (NM_001282180, intron 2 of 13)	49776	NM_001282181	5529	Hs.334868	NM_006246	ENSG00000154001	PPP2R5E	B56E|B56epsilon	protein phosphatase 2 regulatory subunit B'epsilon	protein-coding
chr1-3562-1	chr1	35895650	36022384	-	0.488	126734	15.9164	intron (NM_024874, intron 3 of 20)	L1MEc|LINE|L1	63987	NM_024874	79932	Hs.456507	NM_024874	ENSG00000142687	KIAA0319L	AAVR|AAVRL	KIAA0319 like	protein-coding
chr5-732-0	chr5	52857034	52983664	+	0.413	126630	15.6745	intron (NR_134474, intron 3 of 5)	L1MB3|LINE|L1	63880	NM_001318051	4724	Hs.528222	NM_002495	ENSG00000164258	NDUFS4	AQDQ|CI-18|CI-18 kDa|CI-AQDQ|MC1DN1	NADH:ubiquinone oxidoreductase subunit S4	protein-coding
chr3-879-1	chr3	149247894	149374497	-	0.416	126603	15.6846	intron (NM_015472, intron 2 of 6)	intron (NM_015472, intron 2 of 6)	64617	NM_015472	25937	Hs.477921	NM_015472	ENSG00000018408	WWTR1	TAZ	WW domain containing transcription regulator 1	protein-coding
chr7-1523-1	chr7	72116007	72242603	-	0.244	126596	14.9148	intron (NM_001145440, intron 10 of 14)	AluJo|SINE|Alu	16431	NR_039793	100616310		NR_039793	ENSG00000266525	MIR4650-1	-	microRNA 4650-1	ncRNA
chr7-166-0	chr7	8009666	8136081	+	0.258	126415	14.9933	intron (NM_138426, intron 3 of 7)	L1ME1|LINE|L1	64446	NM_138426	113263	Hs.131673	NM_138426	ENSG00000106415	GLCCI1	FAM117C|GCTR|GIG18|TSSN1	glucocorticoid induced 1	protein-coding
chr2-3223-0	chr2	201199840	201326219	+	0.86	126379	16.7298	intron (NM_001100423, intron 3 of 12)	intron (NM_001100423, intron 3 of 12)	89356	NM_001282744	26010	Hs.120323	NM_015535	ENSG00000196141	SPATS2L	DNAPTP6|SGNP	spermatogenesis associated serine rich 2 like	protein-coding
chr10-1820-1	chr10	27023581	27149785	-	0.186	126204	14.5188	intron (NM_001012750, intron 2 of 10)	intron (NM_001012750, intron 2 of 10)	63333	NM_001348031	10006	Hs.508148	NM_005470	ENSG00000136754	ABI1	ABI-1|ABLBP4|E3B1|NAP1BP|SSH3BP|SSH3BP1	abl interactor 1	protein-coding
chr16-311-0	chr16	13163858	13289878	+	0.135	126020	14.0543	intron (NM_001145204, intron 2 of 4)	intron (NM_001145204, intron 2 of 4)	231413	NM_001145204	729993	Hs.130661	NM_001145204	ENSG00000237515	SHISA9	CKAMP44	shisa family member 9	protein-coding
chr3-1355-1	chr3	124479021	124604975	-	0.768	125954	16.5617	intron (NM_001354766, intron 5 of 13)	AluJr|SINE|Alu	64214	NM_002213	3693	Hs.13155	NM_002213	ENSG00000082781	ITGB5	-	integrin subunit beta 5	protein-coding
chrX-555-1	chrX	122718440	122844380	-	0.276	125940	15.0851	intron (NM_001081550, intron 12 of 38)	AluSx3|SINE|Alu	85492	NM_001081550	57187	Hs.149991	NM_020449	ENSG00000125676	THOC2	CXorf3|MRX12|MRX35|THO2|dJ506G2.1|hTREX120	THO complex 2	protein-coding
chr1-1716-0	chr1	82337994	82463932	+	0.763	125938	16.5521	intron (NM_001366005, intron 3 of 23)	intron (NM_001366005, intron 3 of 23)	132825	NM_001366007	23266	Hs.24212	NM_012302	ENSG00000117114	ADGRL2	CIRL2|CL2|LEC1|LPHH1|LPHN2	adhesion G protein-coupled receptor L2	protein-coding
chr1-2745-1	chr1	78022659	78148593	-	0.679	125934	16.3838	intron (NM_001308237, intron 4 of 13)	intron (NM_001308237, intron 4 of 13)	62717	NM_015534	26009	Hs.480506	NM_015534	ENSG00000036549	ZZZ3	ATAC1	zinc finger ZZ-type containing 3	protein-coding
chrX-1586-1	chrX	73387327	73513242	-	0.479	125915	15.8802	intron (NR_028379, intron 5 of 6)	L1MB7|LINE|L1	-11831	NR_030620	100126317		NR_030620	ENSG00000212027	MIR374B	MIRN374B|mir-374b	microRNA 374b	ncRNA
chr3-2190-1	chr3	66424285	66550124	-	0.989	125839	16.9253	intron (NM_015541, intron 3 of 18)	intron (NM_015541, intron 3 of 18)	63641	NM_015541	26018	Hs.518055	NM_015541	ENSG00000144749	LRIG1	LIG-1|LIG1	leucine rich repeats and immunoglobulin like domains 1	protein-coding
chr15-444-1	chr15	76714991	76840775	-	0.166	125784	14.3498	intron (NR_148227, intron 24 of 32)	L1PA13|LINE|L1	-101105	NR_037464	100500855		NR_037464	ENSG00000266449	MIR3713	-	microRNA 3713	ncRNA
chrX-274-1	chrX	138791723	138917421	-	0.236	125698	14.8565	intron (NM_001353812, intron 19 of 29)	THE1A-int|LTR|ERVL-MaLR	59828	NM_001010986	286410	Hs.88252	NM_173694	ENSG00000101974	ATP11C	ATPIG|ATPIQ|HACXL	ATPase phospholipid transporting 11C	protein-coding
chr7-1084-1	chr7	98614951	98740610	-	0.138	125659	14.0819	intron (NM_181349, intron 1 of 17)	L1M5|LINE|L1	63951	NM_181349	57154	Hs.189329	NM_020429	ENSG00000198742	SMURF1	-	SMAD specific E3 ubiquitin protein ligase 1	protein-coding
chrX-694-0	chrX	40946131	41071702	+	1.2	125571	17.2012	intron (NM_001039590, intron 12 of 44)	L1M5|LINE|L1	64218	NM_001039591	8239	Hs.77578	NM_004652	ENSG00000124486	USP9X	DFFRX|FAF|FAM|MRX99|MRXS99F	ubiquitin specific peptidase 9 X-linked	protein-coding
chr22-565-0	chr22	40574039	40699422	+	1.36	125383	17.3796	intron (NM_001162501, intron 1 of 22)	intron (NM_001162501, intron 1 of 22)	62801	NM_015088	23112	Hs.372082	NM_015088	ENSG00000100354	TNRC6B	-	trinucleotide repeat containing adaptor 6B	protein-coding
chr11-428-0	chr11	20409930	20535296	+	0.375	125366	15.5207	intron (NM_001145167, intron 9 of 14)	intron (NM_001145167, intron 9 of 14)	63351	NM_005788	10196	Hs.152337	NM_005788	ENSG00000185238	PRMT3	HRMT1L3	protein arginine methyltransferase 3	protein-coding
chr2-2260-0	chr2	135091201	135216444	+	0.165	125243	14.3349	intron (NM_001371457, intron 11 of 16)	intron (NM_001371457, intron 11 of 16)	142179	NM_002410	4249	Hs.4988	NM_002410	ENSG00000152127	MGAT5	GNT-V|GNT-VA|MGAT5A	alpha-1,6-mannosylglycoprotein 6-beta-N-acetylglucosaminyltransferase	protein-coding
chr13-907-1	chr13	48449563	48574741	-	0.348	125178	15.4108	Intergenic	MER5C|DNA|hAT-Charlie	-5395	NR_047492	100861549	Hs.660978	NR_047492	ENSG00000260388	LINC00562	-	long intergenic non-protein coding RNA 562	ncRNA
chr5-616-1	chr5	146764405	146889528	-	0.129	125123	13.9784	intron (NM_001197294, intron 1 of 13)	intron (NM_001197294, intron 1 of 13)	6289	NM_001387	1809	Hs.519659	NM_001387	ENSG00000113657	DPYSL3	CRMP-4|CRMP4|DRP-3|DRP3|LCRMP|ULIP|ULIP-1	dihydropyrimidinase like 3	protein-coding
chr8-774-0	chr8	48489336	48614349	+	0.136	125013	14.0534	intron (NR_148205, intron 10 of 18)	intron (NR_148205, intron 10 of 18)	-14808	NM_001352959	23514	Hs.381058	NM_001080394	ENSG00000164808	SPIDR	KIAA0146	scaffold protein involved in DNA repair	protein-coding
chr8-1131-0	chr8	70379030	70504036	+	0.117	125006	13.8362	intron (NR_156414, intron 2 of 20)	intron (NR_156414, intron 2 of 20)	36451	NM_001128206	23213	Hs.409602	NM_015170	ENSG00000137573	SULF1	SULF-1	sulfatase 1	protein-coding
chr6-2632-0	chr6	147525980	147650906	+	0.239	124926	14.8658	intron (NM_001127715, intron 7 of 27)	intron (NM_001127715, intron 7 of 27)	-62693	NR_034115	729178	Hs.557608	NR_034115		STXBP5-AS1	-	STXBP5 antisense RNA 1	ncRNA
chr9-10-0	chr9	505901	630669	+	0.202	124768	14.6213	intron (NM_001256877, intron 2 of 12)	intron (NM_001256877, intron 2 of 12)	63730	NM_001354333	23189	Hs.306764	NM_015158	ENSG00000107104	KANK1	ANKRD15|CPSQ2|KANK	KN motif and ankyrin repeat domains 1	protein-coding
chr7-2195-1	chr7	27896671	28021357	-	0.302	124686	15.2006	intron (NM_175061, intron 2 of 4)	intron (NM_175061, intron 2 of 4)	179300	NM_001362794	8887	Hs.34576	NM_006024	ENSG00000106052	TAX1BP1	CALCOCO3|T6BP|TXBP151	Tax1 binding protein 1	protein-coding
chr7-1873-1	chr7	50656170	50780850	-	0.289	124680	15.137	intron (NM_001350816, intron 6 of 17)	L2b|LINE|L2	54488	NM_001001550	2887	Hs.164060	NM_005311	ENSG00000106070	GRB10	GRB-IR|Grb-10|IRBP|MEG1|RSS	growth factor receptor bound protein 10	protein-coding
chr8-259-0	chr8	16885411	17009959	+	0.444	124548	15.755	intron (NR_146233, intron 7 of 15)	MIRb|SINE|MIR	62938	NR_146233	286097	Hs.403594	NM_181723	ENSG00000155970	MICU3	EFHA2	mitochondrial calcium uptake family member 3	protein-coding
chr7-472-1	chr7	132458134	132582602	-	0.342	124468	15.3775	intron (NR_133671, intron 7 of 10)	intron (NR_133671, intron 7 of 10)	76638	NR_134332	100506937	Hs.98247	NR_134332	ENSG00000225881	LOC100506937	-	uncharacterized LOC100506937	ncRNA
chr2-3186-1	chr2	45642520	45766856	-	0.438	124336	15.7329	intron (NM_018079, intron 15 of 20)	intron (NM_018079, intron 15 of 20)	133718	NM_018079	55133	Hs.14229	NM_018079	ENSG00000068784	SRBD1	-	S1 RNA binding domain 1	protein-coding
chr10-106-1	chr10	126307581	126431864	-	0.121	124283	13.8763	intron (NM_014661, intron 4 of 4)	intron (NM_014661, intron 4 of 4)	-22875	NR_120631	101927944	Hs.437448	NR_120630		FAM53B-AS1	-	FAM53B antisense RNA 1	ncRNA
chr1-101-0	chr1	6847037	6971254	+	0.509	124217	15.9482	intron (NM_001349609, intron 3 of 22)	MER34A|LTR|ERV1	63631	NM_001349612	23261	Hs.397705	NM_015215	ENSG00000171735	CAMTA1	CANPMR	calmodulin binding transcription activator 1	protein-coding
chr9-1008-0	chr9	79864049	79988236	+	0.248	124187	14.9106	intron (NM_001018038, intron 35 of 68)	L1MC5|LINE|L1	-133309	NR_026668	100286938	Hs.662256	NR_026668	ENSG00000232998	VPS13A-AS1	-	VPS13A antisense RNA 1	ncRNA
chr3-513-0	chr3	31575828	31699888	+	0.982	124060	16.8945	intron (NM_178862, intron 3 of 15)	LTR41B|LTR|ERVL	63441	NM_178862	201595	Hs.475812	NM_178862	ENSG00000163527	STT3B	CDG1X|SIMP|STT3-B	STT3 oligosaccharyltransferase complex catalytic subunit B	protein-coding
chr18-833-0	chr18	56531468	56655449	+	0.726	123981	16.4578	intron (NM_001353538, intron 3 of 5)	L1MD1|LINE|L1	61349	NM_001353532	55205	Hs.529023	NM_018181	ENSG00000074657	ZNF532	-	zinc finger protein 532	protein-coding
chr3-2841-1	chr3	33553506	33677437	-	0.406	123931	15.6187	intron (NM_001365634, intron 22 of 35)	intron (NM_001365634, intron 22 of 35)	85700	NM_001207044	23122	Hs.108614	NM_015097	ENSG00000163539	CLASP2	-	cytoplasmic linker associated protein 2	protein-coding
chr13-456-0	chr13	45703051	45826904	+	0.237	123853	14.8412	intron (NM_004128, intron 4 of 7)	AluSz6|SINE|Alu	10203	NM_198404	386618	Hs.23406	NM_198404	ENSG00000180332	KCTD4	bA321C24.3	potassium channel tetramerization domain containing 4	protein-coding
chr2-2952-0	chr2	183989895	184113626	+	0.7	123731	16.4023	Intergenic	L1M1|LINE|L1	62589	NM_138285	129401	Hs.180591	NM_138285	ENSG00000163002	NUP35	MP-44|MP44|NP44|NUP53	nucleoporin 35	protein-coding
chr12-982-1	chr12	76742341	76865993	-	0.38	123652	15.52	intron (NM_001319655, intron 2 of 20)	intron (NM_001319655, intron 2 of 20)	12898	NM_001319655	114882	Hs.430849	NM_020841	ENSG00000091039	OSBPL8	MST120|MSTP120|ORP8|OSBP10	oxysterol binding protein like 8	protein-coding
chr12-1591-0	chr12	79447707	79571315	+	0.528	123608	15.994	intron (NM_001135806, intron 2 of 9)	AT_rich|Low_complexity|Low_complexity	70039	NM_001135806	6857	Hs.310545	NM_005639	ENSG00000067715	SYT1	BAGOS|P65|SVP65|SYT	synaptotagmin 1	protein-coding
chr3-407-1	chr3	176728929	176852505	-	0.93	123576	16.8103	intron (NM_024665, intron 2 of 15)	AluSz|SINE|Alu	123549	NM_001321193	79718	Hs.714201	NM_024665	ENSG00000177565	TBL1XR1	C21|DC42|IRA1|MRD41|TBLR1	transducin beta like 1 X-linked receptor 1	protein-coding
chr18-326-0	chr18	20717281	20840740	+	0.338	123459	15.3488	intron (NM_001256438, intron 3 of 9)	intron (NM_001256438, intron 3 of 9)	43221	NM_138375	91768	Hs.11108	NM_138375	ENSG00000134508	CABLES1	CABL1|CABLES|HsT2563|IK3-1	Cdk5 and Abl enzyme substrate 1	protein-coding
chr20-349-0	chr20	21107257	21230650	+	0.312	123393	15.2325	intron (NM_001163023, intron 4 of 11)	MER39|LTR|ERV1	29974	NR_109956	101929591	Hs.656066	NR_109956	ENSG00000232712	KIZ-AS1	-	KIZ antisense RNA 1	ncRNA
chr11-1968-0	chr11	105527335	105650721	+	0.157	123386	14.2417	intron (NR_046356, intron 2 of 16)	intron (NR_046356, intron 2 of 16)	107595	NR_046356	2893	Hs.503743	NM_000829	ENSG00000152578	GRIA4	GLUR4|GLUR4C|GLURD|GluA4|NEDSGA	glutamate ionotropic receptor AMPA type subunit 4	protein-coding
chr4-2124-1	chr4	68287593	68410877	-	0.245	123284	14.8825	intron (NR_155754, intron 17 of 18)	Tigger3b|DNA|TcMar-Tigger	-61517	NR_110747	101927237	Hs.435644	NR_110747	ENSG00000250075	LOC101927237	-	uncharacterized LOC101927237	ncRNA
chr7-759-0	chr7	43153721	43277001	+	0.147	123280	14.1455	intron (NM_015052, intron 2 of 29)	intron (NM_015052, intron 2 of 29)	24867	NR_037508	100500829		NR_037508	ENSG00000264069	MIR3943	-	microRNA 3943	ncRNA
chr2-2714-1	chr2	72929374	73052521	-	0.277	123147	15.058	intron (NR_135774, intron 1 of 19)	AluJb|SINE|Alu	62215	NM_001321729	23233	Hs.303454	NM_015189	ENSG00000144036	EXOC6B	SEC15B|SEC15L2|SEMDJL3	exocyst complex component 6B	protein-coding
chr2-3725-1	chr2	15360309	15483434	-	0.162	123125	14.2838	intron (NR_052013, intron 42 of 50)	MIRb|SINE|MIR	279587	NM_015909	51594	Hs.467759	NM_015909	ENSG00000151779	NBAS	ILFS2|NAG|SOPH	neuroblastoma amplified sequence	protein-coding
chr1-2466-1	chr1	94022792	94145781	-	0.221	122989	14.7303	intron (NM_001261409, intron 3 of 11)	intron (NM_001261409, intron 3 of 11)	-4632	NM_001261410	8412	Hs.36958	NM_003567	ENSG00000137936	BCAR3	AND-34|NSP2|SH2D3B	BCAR3 adaptor protein, NSP family member	protein-coding
chrX-521-1	chrX	125378297	125501223	-	0.13	122926	13.964	Intergenic	THE1B-int|LTR|ERVL-MaLR	-139488	NM_001013628	340578	Hs.181867	NM_001013628	ENSG00000198354	DCAF12L2	WDR40C	DDB1 and CUL4 associated factor 12 like 2	protein-coding
chr7-1828-0	chr7	101558867	101681728	+	0.488	122861	15.8716	intron (NM_001202544, intron 2 of 21)	AluSq|SINE|Alu	159391	NM_181552	1523	Hs.191482	NM_001913	ENSG00000257923	CUX1	CASP|CDP|CDP/Cut|CDP1|COY1|CUTL1|CUX|Clox|Cux/CDP|GDDI|GOLIM6|Nbla10317|p100|p110|p200|p75	cut like homeobox 1	protein-coding
chrX-1577-0	chrX	80478843	80601420	+	0.254	122577	14.9262	intron (NM_003022, intron 3 of 3)	intron (NM_003022, intron 3 of 3)	82530	NM_003022	6451	Hs.108029	NM_003022	ENSG00000131171	SH3BGRL	HEL-S-115|SH3BGR	SH3 domain binding glutamate rich protein like	protein-coding
chr6-2311-0	chr6	126365760	126488309	+	0.343	122549	15.3593	Intergenic	L2b|LINE|L2	119348	NM_001031712	60487	Hs.404186	NM_021820	ENSG00000066651	TRMT11	C6orf75|MDS024|TRM11|TRMT11-1	tRNA methyltransferase 11 homolog	protein-coding
chr18-296-0	chr18	19321976	19444433	+	0.617	122457	16.2053	intron (NM_020774, intron 9 of 20)	HAL1|LINE|L1	22542	NR_029675	406922		NR_029675	ENSG00000283927	MIR133A1	MIRN133A1|mir-133a-1	microRNA 133a-1	ncRNA
chr14-758-0	chr14	56048163	56170373	+	0.67	122210	16.3212	intron (NR_073129, intron 19 of 45)	intron (NR_073129, intron 19 of 45)	62343	NR_073129	3895	Hs.509414	NM_004986	ENSG00000126777	KTN1	CG1|KNT|MU-RMS-40.19	kinectin 1	protein-coding
chr7-505-1	chr7	130551945	130674076	-	0.146	122131	14.1221	Intergenic	Intergenic	14787	NR_109780	100506860	Hs.635013	NR_109780		LINC00513	-	long intergenic non-protein coding RNA 513	ncRNA
chr2-1378-1	chr2	160229545	160351589	-	0.354	122044	15.3989	intron (NM_001289975, intron 8 of 35)	MER47B|DNA|TcMar-Tigger	-147353	NM_001307994	151525	Hs.20848	NM_152528	ENSG00000196151	WDSUB1	UBOX6|WDSAM1	WD repeat, sterile alpha motif and U-box domain containing 1	protein-coding
chr1-2495-1	chr1	92973106	93095117	-	0.126	122011	13.9081	intron (NM_001350198, intron 18 of 19)	MER105|DNA|DNA	-81629	NM_005263	2672	Hs.73172	NM_005263	ENSG00000162676	GFI1	GFI-1|GFI1A|SCN2|ZNF163	growth factor independent 1 transcriptional repressor	protein-coding
chr2-3414-0	chr2	210289377	210411146	+	0.219	121769	14.7028	intron (NM_001039538, intron 1 of 14)	intron (NM_001039538, intron 1 of 14)	61490	NM_001039538	4133	Hs.368281	NM_002374	ENSG00000078018	MAP2	MAP-2|MAP2A|MAP2B|MAP2C	microtubule associated protein 2	protein-coding
chr4-2326-1	chr4	56290264	56411921	-	0.421	121657	15.6444	intron (NM_004898, intron 3 of 22)	intron (NM_004898, intron 3 of 22)	61007	NM_001267843	9575	Hs.436975	NM_004898	ENSG00000134852	CLOCK	KAT13D|bHLHe8	clock circadian regulator	protein-coding
chr12-2254-0	chr12	117349367	117470966	+	0.496	121599	15.8802	intron (NM_012174, intron 5 of 10)	intron (NM_012174, intron 5 of 10)	14976	NR_103809	100506551	Hs.657861	NR_103809	ENSG00000257279	LOC100506551	-	uncharacterized LOC100506551	ncRNA
chr18-760-1	chr18	21729665	21851251	-	0.378	121586	15.4881	intron (NM_080597, intron 17 of 27)	intron (NM_080597, intron 17 of 27)	61738	NM_018030	114876	Hs.370725	NM_018030	ENSG00000141447	OSBPL1A	ORP-1|ORP1|OSBPL1B	oxysterol binding protein like 1A	protein-coding
chr12-1728-1	chr12	39714223	39835780	-	0.557	121557	16.047	intron (NM_001173465, intron 1 of 33)	AluY|SINE|Alu	61921	NM_001173465	55605	Hs.374201	NM_017641	ENSG00000139116	KIF21A	CFEOM1|FEOM1|FEOM3A	kinesin family member 21A	protein-coding
chr7-1969-1	chr7	43647068	43768591	-	0.782	121523	16.5361	intron (NM_001350924, intron 1 of 7)	HUERS-P3b-int|LTR|ERV1	61293	NR_146940	55744	Hs.268887	NM_018224	ENSG00000106603	COA1	C7orf44|MITRAC15	cytochrome c oxidase assembly factor 1 homolog	protein-coding
chr5-1398-0	chr5	89984563	90105990	+	0.556	121427	16.0429	intron (NM_032119, intron 52 of 89)	intron (NM_032119, intron 52 of 89)	190662	NM_032119	84059	Hs.591777	NM_032119	ENSG00000164199	ADGRV1	FEB4|GPR98|MASS1|USH2B|USH2C|VLGR1|VLGR1b	adhesion G protein-coupled receptor V1	protein-coding
chr18-909-0	chr18	60384488	60505855	+	0.401	121367	15.5707	intron (NM_194449, intron 1 of 16)	L2|LINE|L2	62397	NM_194449	23239	Hs.465337	NM_194449	ENSG00000081913	PHLPP1	PHLPP|PLEKHE1|PPM3A|SCOP	PH domain and leucine rich repeat protein phosphatase 1	protein-coding
chr2-1377-1	chr2	160351717	160472963	-	0.423	121246	15.6463	5' UTR (NM_013450, exon 2 of 37)	5' UTR (NM_013450, exon 2 of 37)	-59465	NR_110588	643072	Hs.632541	NR_110587		LOC643072	-	uncharacterized LOC643072	ncRNA
chr13-153-0	chr13	26864439	26985645	+	0.196	121206	14.536	intron (NM_001318368, intron 3 of 12)	intron (NM_001318368, intron 3 of 12)	96776	NM_001318368	1024	Hs.382306	NM_001260	ENSG00000132964	CDK8	K35	cyclin dependent kinase 8	protein-coding
chr2-2259-0	chr2	134970147	135091322	+	0.177	121175	14.3886	intron (NM_001371457, intron 3 of 16)	intron (NM_001371457, intron 3 of 16)	19091	NM_002410	4249	Hs.4988	NM_002410	ENSG00000152127	MGAT5	GNT-V|GNT-VA|MGAT5A	alpha-1,6-mannosylglycoprotein 6-beta-N-acetylglucosaminyltransferase	protein-coding
chr4-2791-1	chr4	22359282	22480386	-	0.547	121104	16.0155	intron (NM_145290, intron 12 of 18)	intron (NM_145290, intron 12 of 18)	-78545	NR_037877	100505912	Hs.270471	NR_037877		LOC100505912	-	uncharacterized LOC100505912	ncRNA
chr10-1448-1	chr10	51016411	51137295	-	0.246	120884	14.86	intron (NM_003631, intron 10 of 17)	MIRb|SINE|MIR	-106428	NM_001347820	55753	Hs.17860	NM_018245	ENSG00000197444	OGDHL	-	oxoglutarate dehydrogenase like	protein-coding
chr7-1383-0	chr7	77471192	77591986	+	0.173	120794	14.351	intron (NM_001127357, intron 5 of 17)	intron (NM_001127357, intron 5 of 17)	62142	NM_001127359	57157	Hs.203965	NM_020432	ENSG00000006576	PHTF2	-	putative homeodomain transcription factor 2	protein-coding
chr9-2051-1	chr9	2722717	2843471	-	0.939	120754	16.7909	Intergenic	Intergenic	61001	NM_014878	9933	Hs.493309	NM_014878	ENSG00000080608	PUM3	HA-8|HLA-HA8|KIAA0020|PEN|PUF-A|PUF6|XTP5	pumilio RNA binding family member 3	protein-coding
chr8-2218-1	chr8	10936796	11057522	-	0.533	120726	15.9736	intron (NR_138154, intron 1 of 2)	intron (NR_138154, intron 1 of 2)	61716	NR_138152	286046	Hs.657083	NM_173683	ENSG00000171044	XKR6	C8orf21|C8orf5|C8orf7|XRG6	XK related 6	protein-coding
chr11-1333-0	chr11	68265167	68385607	+	0.887	120440	16.705	intron (NR_147971, intron 8 of 24)	intron (NR_147971, intron 8 of 24)	97167	NM_001352354	55291	Hs.503022	NM_018312	ENSG00000110075	PPP6R3	C11orf23|PP6R3|SAP190|SAPL|SAPLa|SAPS3	protein phosphatase 6 regulatory subunit 3	protein-coding
chr1-2942-1	chr1	65310675	65431032	-	0.155	120357	14.1873	intron (NM_001321852, intron 1 of 24)	intron (NM_001321852, intron 1 of 24)	61379	NM_002227	3716	Hs.207538	NM_002227	ENSG00000162434	JAK1	JAK1A|JAK1B|JTK3	Janus kinase 1	protein-coding
chr4-1860-0	chr4	115544172	115664405	+	0.273	120233	15.0024	Intergenic	Intergenic	26373	NR_030303	693162		NR_030303	ENSG00000207931	MIR577	MIRN577|hsa-mir-577|mir-577	microRNA 577	ncRNA
chr5-1675-1	chr5	83225359	83345585	-	0.169	120226	14.3105	intron (NM_005711, intron 9 of 10)	MLT1E1A|LTR|ERVL-MaLR	-268798	NM_001884	1404	Hs.2799	NM_001884	ENSG00000145681	HAPLN1	CRT1|CRTL1	hyaluronan and proteoglycan link protein 1	protein-coding
chr12-1714-1	chr12	40378186	40498330	-	0.378	120144	15.4709	intron (NM_052885, intron 2 of 9)	L1MB8|LINE|L1	61625	NM_052885	114134	Hs.558595	NM_052885	ENSG00000151229	SLC2A13	HMIT	solute carrier family 2 member 13	protein-coding
chr2-16-0	chr2	1176914	1297029	+	0.206	120115	14.5948	intron (NM_018968, intron 9 of 16)	intron (NM_018968, intron 9 of 16)	-180262	NM_001206745	7173	Hs.467554	NM_000547	ENSG00000115705	TPO	MSA|TDH2A|TPX	thyroid peroxidase	protein-coding
chr5-2899-0	chr5	172262186	172382287	+	0.221	120101	14.696	intron (NM_001031711, intron 2 of 9)	MIR|SINE|MIR	-19850	NR_162113	113218510		NR_162113		MIR10523	-	microRNA 10523	ncRNA
chr2-2704-0	chr2	168300284	168420246	+	0.242	119962	14.8253	Intergenic	Intergenic	-314917	NM_020981	8708	Hs.735833	NM_020981	ENSG00000172318	B3GALT1	beta3Gal-T1	beta-1,3-galactosyltransferase 1	protein-coding
chr4-812-1	chr4	140811937	140931707	-	0.118	119770	13.7868	intron (NM_018717, intron 1 of 4)	intron (NM_018717, intron 1 of 4)	-177347	NR_147610	101927516	Hs.662570	NR_147610		LOC101927516	-	uncharacterized LOC101927516	ncRNA
chr1-4140-0	chr1	237473615	237593376	+	0.273	119761	14.9968	intron (NM_001035, intron 6 of 104)	(TA)n|Simple_repeat|Simple_repeat	-100924	NR_039626	100616141		NR_039626	ENSG00000266262	MIR4428	-	microRNA 4428	ncRNA
chrX-1753-0	chrX	91511660	91631334	+	0.129	119674	13.9142	intron (NM_001168361, intron 5 of 6)	intron (NM_001168361, intron 5 of 6)	481037	NM_001168360	27328	Hs.655673	NM_014522	ENSG00000102290	PCDH11X	PCDH-X|PCDH-Y|PCDH11|PCDH11Y|PCDH22|PCDHX|PPP1R119	protocadherin 11 X-linked	protein-coding
chr5-1045-1	chr5	123964800	124084359	-	0.86	119559	16.6498	intron (NM_020747, intron 2 of 8)	L1ME4a|LINE|L1	56226	NM_020747	57507	Hs.266616	NM_020747	ENSG00000168916	ZNF608	NY-REN-36	zinc finger protein 608	protein-coding
chr5-2447-0	chr5	146956695	147075950	+	0.371	119255	15.4332	intron (NM_001270941, intron 11 of 21)	intron (NM_001270941, intron 11 of 21)	76765	NR_038902	153469	Hs.184323	NR_038902	ENSG00000280780	JAKMIP2-AS1	-	JAKMIP2 antisense RNA 1	ncRNA
chr9-1068-1	chr9	80143914	80263134	-	0.102	119220	13.5699	intron (NM_004297, intron 1 of 6)	intron (NM_004297, intron 1 of 6)	59714	NM_004297	9630	Hs.657795	NM_004297	ENSG00000156049	GNA14	-	G protein subunit alpha 14	protein-coding
chr7-1926-0	chr7	106686246	106805280	+	0.263	119034	14.9341	intron (NM_002736, intron 2 of 10)	intron (NM_002736, intron 2 of 10)	60613	NM_002736	5577	Hs.433068	NM_002736	ENSG00000005249	PRKAR2B	PRKAR2|RII-BETA	protein kinase cAMP-dependent type II regulatory subunit beta	protein-coding
chr3-1813-0	chr3	111579040	111697936	+	0.194	118896	14.4935	intron (NM_145753, intron 4 of 16)	intron (NM_145753, intron 4 of 16)	-59385	NM_001272069	55347	Hs.477115	NM_018394	ENSG00000144827	ABHD10	-	abhydrolase domain containing 10	protein-coding
chr15-555-1	chr15	72220077	72338897	-	0.258	118820	14.9039	intron (NM_006901, intron 11 of 41)	Tigger3b|DNA|TcMar-Tigger	-127112	NM_001166340	123228	Hs.513002	NM_145204	ENSG00000166192	SENP8	DEN1|NEDP1|PRSC2	SUMO peptidase family member, NEDD8 specific	protein-coding
chr16-945-1	chr16	28103614	28222350	-	0.683	118736	16.3074	intron (NM_001270940, intron 9 of 24)	L1ME3A|LINE|L1	60304	NM_015171	23214	Hs.460468	NM_015171	ENSG00000169180	XPO6	EXP6|RANBP20	exportin 6	protein-coding
chr8-1427-1	chr8	59708452	59827167	-	0.146	118715	14.0812	intron (NM_014729, intron 3 of 8)	intron (NM_014729, intron 3 of 8)	-195397	NM_003580	8439	Hs.372000	NM_003580	ENSG00000035681	NSMAF	FAN|GRAMD5	neutral sphingomyelinase activation associated factor	protein-coding
chr1-1618-1	chr1	155402438	155521042	-	0.416	118604	15.5904	intron (NM_001366177, intron 2 of 27)	AluSx1|SINE|Alu	58769	NR_034180	645682	Hs.632482	NR_034180	ENSG00000237872	POU5F1P4	OCT3|OCT4|OTF-3|OTF3|Oct-3|Oct-4|Oct4-pg4|POU5F1|POU5FLC1	POU class 5 homeobox 1 pseudogene 4	pseudo
chr4-57-1	chr4	187525619	187644209	-	0.667	118590	16.2714	intron (NM_005245, intron 2 of 26)	MIR|SINE|MIR	60096	NM_005245	2195	Hs.481371	NM_005245	ENSG00000083857	FAT1	CDHF7|CDHR8|FAT|ME5|hFat1	FAT atypical cadherin 1	protein-coding
chr8-2129-1	chr8	17151452	17270037	-	0.157	118585	14.1844	intron (NM_004686, intron 4 of 13)	L1MB2|LINE|L1	60116	NM_004686	9108	Hs.625674	NM_004686	ENSG00000003987	MTMR7	-	myotubularin related protein 7	protein-coding
chr2-3748-0	chr2	231922595	232041091	+	0.762	118496	16.4623	intron (NM_001320758, intron 2 of 3)	intron (NM_001320758, intron 2 of 3)	7913	NM_001320758	3357	Hs.421649	NM_000867	ENSG00000135914	HTR2B	5-HT(2B)|5-HT-2B|5-HT2B	5-hydroxytryptamine receptor 2B	protein-coding
chr5-1286-0	chr5	82767784	82886279	+	0.405	118495	15.5505	TTS (NR_136215)	TTS (NR_136215)	31102	NR_136215	105379054	Hs.643801	NR_136215	ENSG00000249835	VCAN-AS1	-	VCAN antisense RNA 1	ncRNA
chr4-2614-0	chr4	166129671	166248004	+	0.193	118333	14.4792	intron (NM_001161522, intron 4 of 13)	L1PA6|LINE|L1	12338	NR_026575	2713	Hs.654557	NR_026575	ENSG00000229894	GK3P	GKP3|GKTB	glycerol kinase 3 pseudogene	pseudo
chr11-275-0	chr11	11864030	11982341	+	0.653	118311	16.2374	intron (NM_001330208, intron 6 of 28)	L1MC5|LINE|L1	60215	NM_001282659	55031	Hs.577256	NM_017944	ENSG00000170242	USP47	TRFP	ubiquitin specific peptidase 47	protein-coding
chrX-2659-1	chrX	20165084	20283363	-	0.265	118279	14.9359	intron (NM_004586, intron 3 of 21)	intron (NM_004586, intron 3 of 21)	60804	NM_004586	6197	Hs.445387	NM_004586	ENSG00000177189	RPS6KA3	CLS|HU-3|ISPK-1|MAPKAPK1B|MRX19|RSK|RSK2|S6K-alpha3|p90-RSK2|pp90RSK2	ribosomal protein S6 kinase A3	protein-coding
chr3-1148-0	chr3	63004643	63122803	+	0.126	118160	13.8619	Intergenic	MER5A|DNA|hAT-Charlie	-24641	NR_027104	285401	Hs.211125	NR_027104	ENSG00000244342	LINC00698	-	long intergenic non-protein coding RNA 698	ncRNA
chr10-1243-1	chr10	65106601	65224659	-	0.501	118058	15.852	intron (NM_001318154, intron 1 of 25)	L3|LINE|CR1	-24705	NR_134312	105378330	Hs.602852	NR_134312		LOC105378330	-	uncharacterized LOC105378330	ncRNA
chr14-289-1	chr14	89659028	89777071	-	0.775	118043	16.4812	intron (NM_001085471, intron 4 of 6)	intron (NM_001085471, intron 4 of 6)	165528	NM_005197	1112	Hs.434286	NM_005197	ENSG00000053254	FOXN3	C14orf116|CHES1|PRO1635	forkhead box N3	protein-coding
chr16-1179-1	chr16	14508346	14626030	-	0.221	117684	14.6667	intron (NM_002582, intron 22 of 23)	intron (NM_002582, intron 22 of 23)	-103065	NR_131191	105447648	Hs.554151	NR_131191	ENSG00000260009	LINC02130	-	long intergenic non-protein coding RNA 2130	ncRNA
chr6-2209-1	chr6	35538124	35655744	-	0.291	117620	15.0629	intron (NM_001145776, intron 3 of 10)	AluJb|SINE|Alu	35632	NR_049873	100847048		NR_049873	ENSG00000265527	MIR5690	-	microRNA 5690	ncRNA
chr13-115-0	chr13	24764679	24882286	+	0.117	117607	13.7482	intron (NM_001286792, intron 4 of 14)	intron (NM_001286792, intron 4 of 14)	5095	NR_046531	100874231	Hs.577998	NR_046531	ENSG00000227213	SPATA13-AS1	-	SPATA13 antisense RNA 1	ncRNA
chr15-1432-1	chr15	25565326	25682835	-	1.24	117509	17.1528	intron (NM_001354546, intron 1 of 9)	intron (NM_001354546, intron 1 of 9)	59296	NM_001354526	7337	Hs.598862	NM_000462	ENSG00000114062	UBE3A	ANCR|AS|E6-AP|EPVE6AP|HPVE6A	ubiquitin protein ligase E3A	protein-coding
chr8-978-0	chr8	61674069	61791578	+	0.349	117509	15.3237	intron (NM_017780, intron 9 of 37)	intron (NM_017780, intron 9 of 37)	79005	NM_001316690	55636	Hs.20395	NM_017780	ENSG00000171316	CHD7	CRG|HH5|IS3|KAL5	chromodomain helicase DNA binding protein 7	protein-coding
chr17-780-0	chr17	33938272	34055702	+	0.436	117430	15.6438	intron (NM_001282, intron 14 of 20)	intron (NM_001282, intron 14 of 20)	-61671	NM_033315	91608	Hs.744994	NM_033315	ENSG00000270885	RASL10B	RRP17|VTS58635	RAS like family 10 member B	protein-coding
chr4-3005-1	chr4	7756783	7874053	-	0.115	117270	13.7192	intron (NM_198595, intron 8 of 16)	intron (NM_198595, intron 8 of 16)	58617	NM_001371090
chr8-1389-1	chr8	62508996	62626231	-	0.49	117235	15.8099	intron (NM_001164755, intron 3 of 12)	intron (NM_001164755, intron 3 of 12)	34757	NM_001164752	444	Hs.332422	NM_004318	ENSG00000198363	ASPH	AAH|BAH|CASQ2BP1|FDLAB|HAAH|JCTN|junctin	aspartate beta-hydroxylase	protein-coding
chr22-130-1	chr22	43258881	43375922	-	0.142	117041	14.0206	intron (NM_001349969, intron 1 of 11)	intron (NM_001349969, intron 1 of 11)	25646	NM_007229	11252	Hs.162877	NM_007229	ENSG00000100266	PACSIN2	SDPII	protein kinase C and casein kinase substrate in neurons 2	protein-coding
chr12-2461-0	chr12	125980461	126097480	+	0.314	117019	15.1652	intron (NM_052907, intron 4 of 8)	AluY|SINE|Alu	-68028	NM_001286219	114795	Hs.524838	NM_052907	ENSG00000139364	TMEM132B	-	transmembrane protein 132B	protein-coding
chr13-1331-1	chr13	22060625	22177623	-	0.317	116998	15.1787	intron (NM_152726, intron 2 of 11)	L1MA5A|LINE|L1	59185	NM_152726	221154	Hs.412103	NM_152726	ENSG00000165487	MICU2	1110008L20Rik|EFHA1	mitochondrial calcium uptake 2	protein-coding
chr2-244-0	chr2	17722063	17838765	+	0.793	116702	16.4979	intron (NM_001366805, intron 2 of 2)	L2b|LINE|L2	58451	NM_001366806	7447	Hs.444212	NM_003385	ENSG00000163032	VSNL1	HLP3|HPCAL3|HUVISL1|VILIP|VILIP-1	visinin like 1	protein-coding
chr3-3122-1	chr3	15783707	15900333	-	0.432	116626	15.6206	intron (NM_015199, intron 1 of 27)	intron (NM_015199, intron 1 of 27)	-2329	NM_001349280	23243	Hs.335239	NM_015199	ENSG00000206560	ANKRD28	PITK|PPP1R65	ankyrin repeat domain 28	protein-coding
chr17-1534-0	chr17	67446760	67563298	+	0.286	116538	15.0245	intron (NM_002758, intron 2 of 11)	L1MD2|LINE|L1	6626	NM_001330450	5608	Hs.49329	NM_002758	ENSG00000108984	MAP2K6	MAPKK6|MEK6|MKK6|PRKMK6|SAPKK-3|SAPKK3	mitogen-activated protein kinase kinase 6	protein-coding
chr3-2006-0	chr3	122786658	122903185	+	0.115	116527	13.71	intron (NR_028444, intron 10 of 15)	intron (NR_028444, intron 10 of 15)	-35720	NR_106960	102465667		NR_106960	ENSG00000284421	MIR7110	hsa-mir-7110	microRNA 7110	ncRNA
chr3-784-0	chr3	45486638	45603074	+	0.253	116436	14.8464	intron (NM_015340, intron 15 of 21)	intron (NM_015340, intron 15 of 21)	6181	NR_048543	100885795	Hs.641094	NR_048543		LARS2-AS1	-	LARS2 antisense RNA 1	ncRNA
chr9-350-0	chr9	20768924	20885326	+	0.166	116402	14.238	intron (NM_017794, intron 17 of 45)	L1MB8|LINE|L1	40199	NR_145762	109616992		NR_145762	ENSG00000202189	SNORA30B	-	small nucleolar RNA, H/ACA box 30B	snoRNA
chr14-1554-0	chr14	100444922	100561305	+	0.298	116383	15.0819	intron (NM_001330221, intron 1 of 13)	intron (NM_001330221, intron 1 of 13)	-28646	NM_016337	51466	Hs.125867	NM_016337	ENSG00000196405	EVL	RNB6	Enah/Vasp-like	protein-coding
chr7-504-1	chr7	130673939	130790236	-	0.222	116297	14.6561	intron (NR_109850, intron 3 of 5)	intron (NR_109850, intron 3 of 5)	59702	NR_024153	378805	Hs.150556	NM_001085379	ENSG00000231721	LINC-PINT	LincRNA-Pint|MKLN1-AS1|PINT	long intergenic non-protein coding RNA, p53 induced transcript	ncRNA
chr6-1166-0	chr6	57205782	57322059	+	0.33	116277	15.2277	intron (NM_000947, intron 7 of 14)	L1PA5|LINE|L1	8990	NR_036097	100422884		NR_036097	ENSG00000212017	MIR548U	-	microRNA 548u	ncRNA
chr2-286-1	chr2	225332403	225448626	-	0.554	116223	15.9745	intron (NM_001257197, intron 2 of 14)	intron (NM_001257197, intron 2 of 14)	44158	NM_001257198	8452	Hs.372286	NM_003590	ENSG00000036257	CUL3	CUL-3|PHA2E	cullin 3	protein-coding
chr1-1382-0	chr1	62349820	62466028	+	0.33	116208	15.2269	intron (NM_176877, intron 27 of 42)	intron (NM_176877, intron 27 of 42)	96177	NR_162146	113219465		NR_162146		MIR12132	-	microRNA 12132	ncRNA
chr2-3338-0	chr2	206547792	206663733	+	0.288	115941	15.0272	intron (NM_018534, intron 8 of 15)	MIR|SINE|MIR	58537	NM_018534	8828	Hs.471200	NM_003872	ENSG00000118257	NRP2	NP2|NPN2|PRO2714|VEGF165R2	neuropilin 2	protein-coding
chr9-1782-0	chr9	125703912	125819794	+	0.569	115882	16.0088	intron (NM_012197, intron 10 of 25)	L1MEf|LINE|L1	-34069	NM_005294	2844	Hs.722039	NM_005294	ENSG00000011454	GPR21	-	G protein-coupled receptor 21	protein-coding
chr2-885-0	chr2	54785591	54901469	+	0.511	115878	15.8536	intron (NM_003128, intron 5 of 35)	intron (NM_003128, intron 5 of 35)	57999	NM_178313	6711	Hs.503178	NM_003128	ENSG00000115306	SPTBN1	ELF|HEL102|SPTB2|betaSpII	spectrin beta, non-erythrocytic 1	protein-coding
chr6-2663-0	chr6	149070036	149185797	+	0.468	115761	15.7254	intron (NM_005715, intron 1 of 7)	MSTD|LTR|ERVL-MaLR	59750	NM_005715	10090	Hs.657370	NM_005715	ENSG00000111962	UST	2OST	uronyl 2-sulfotransferase	protein-coding
chr6-372-0	chr6	22006449	22122114	+	0.607	115665	16.0994	intron (NR_015410, intron 8 of 11)	AluSx|SINE|Alu	83141	NR_034143	729177	Hs.730673	NR_034143	ENSG00000260455	NBAT1	CASC14|NBAT-1	neuroblastoma associated transcript 1	ncRNA
chr6-2061-0	chr6	111805480	111921014	+	0.27	115534	14.929	intron (NR_034109, intron 1 of 1)	MLT1I|LTR|ERVL-MaLR	25235	NM_001164283	10758	Hs.561514	NM_147200	ENSG00000056972	TRAF3IP2	ACT1|C6orf2|C6orf4|C6orf5|C6orf6|CANDF8|CIKS|PSORS13	TRAF3 interacting protein 2	protein-coding
chr3-932-0	chr3	50852895	50968392	+	0.149	115497	14.0709	intron (NM_004947, intron 3 of 52)	L1MA2|LINE|L1	198132	NR_039950	100616138		NR_039950	ENSG00000272543	MIR4787	mir-4787	microRNA 4787	ncRNA
chr16-647-1	chr16	52464953	52580392	-	0.247	115439	14.7994	intron (NM_001080430, intron 1 of 6)	intron (NM_001080430, intron 1 of 6)	58383	NM_001080430	27324	Hs.132574	NM_001080430	ENSG00000103460	TOX3	CAGF9|TNRC9	TOX high mobility group box family member 3	protein-coding
chr14-1479-0	chr14	94642455	94757885	+	0.117	115430	13.7212	intron (NM_001348144, intron 7 of 25)	intron (NM_001348144, intron 7 of 25)	58372	NM_001348142	57718	Hs.259599	NM_020958	ENSG00000119698	PPP4R4	CFAP14|KIAA1622|PP4R4	protein phosphatase 4 regulatory subunit 4	protein-coding
chr11-1472-0	chr11	74473657	74589065	+	0.419	115408	15.5614	intron (NM_001098638, intron 4 of 5)	MIRc|SINE|MIR	71467	NM_001098638	254225	Hs.370145	NM_001098638	ENSG00000166439	RNF169	-	ring finger protein 169	protein-coding
chr12-2046-0	chr12	107169394	107284774	+	0.562	115380	15.9847	intron (NM_001351366, intron 4 of 9)	intron (NM_001351366, intron 4 of 9)	-58475	NR_040246	100287944	Hs.742087	NR_040246	ENSG00000257545	LOC100287944	-	uncharacterized LOC100287944	ncRNA
chr5-1342-0	chr5	86584184	86699543	+	0.533	115359	15.908	intron (NM_002890, intron 6 of 24)	intron (NM_002890, intron 6 of 24)	-22418	NR_130929	644285	Hs.709256	NR_130929		LOC644285	-	uncharacterized LOC644285	ncRNA
chr11-2023-1	chr11	17918427	18033680	-	0.127	115253	13.8373	intron (NR_104040, intron 9 of 11)	intron (NR_104040, intron 9 of 11)	58541	NM_012139	26297	Hs.32470	NM_012139	ENSG00000129158	SERGEF	DELGEF|Gnefr	secretion regulating guanine nucleotide exchange factor	protein-coding
chr2-3250-1	chr2	42587714	42702923	-	0.355	115209	15.3198	Intergenic	L1MB4|LINE|L1	-49221	NM_001319036	9167	Hs.339639	NM_004718	ENSG00000115944	COX7A2L	COX7AR|COX7RP|EB1|SIG81	cytochrome c oxidase subunit 7A2 like	protein-coding
chr20-512-0	chr20	32125605	32240796	+	0.126	115191	13.8252	intron (NM_005093, intron 2 of 11)	AluSc|SINE|Alu	33029	NM_005093	9139	Hs.153934	NM_005093	ENSG00000078699	CBFA2T2	EHT|MTGR1|ZMYND3|p85	CBFA2/RUNX1 partner transcriptional co-repressor 2	protein-coding
chr7-1574-0	chr7	90691827	90806890	+	0.351	115063	15.3016	intron (NM_001287136, intron 13 of 13)	intron (NM_001287136, intron 13 of 13)	-144390	NM_003505	8321	Hs.94234	NM_003505	ENSG00000157240	FZD1	-	frizzled class receptor 1	protein-coding
chr12-1927-1	chr12	26822278	26937100	-	0.328	114822	15.2008	intron (NM_002223, intron 2 of 56)	intron (NM_002223, intron 2 of 56)	106438	NM_002223	3709	Hs.512235	NM_002223	ENSG00000123104	ITPR2	ANHD|CFAP48|INSP3R2|IP3R2	inositol 1,4,5-trisphosphate receptor type 2	protein-coding
chr3-1155-1	chr3	133854129	133968923	-	0.713	114794	16.3207	intron (NM_001005861, intron 7 of 14)	intron (NM_001005861, intron 7 of 14)	58060	NM_001005861	6259	Hs.654562	NM_002958	ENSG00000163785	RYK	D3S3195|JTK5|JTK5A|RYK1	receptor like tyrosine kinase	protein-coding
chr7-2245-0	chr7	128866047	128980647	+	0.295	114600	15.045	intron (NM_001130720, intron 1 of 16)	intron (NM_001130720, intron 1 of 16)	58476	NM_001130720	23382	Hs.600789	NM_015328	ENSG00000158467	AHCYL2	ADOHCYASE3|IRBIT2	adenosylhomocysteinase like 2	protein-coding
chr3-2561-1	chr3	47622396	47736991	-	0.818	114595	16.5164	intron (NM_003074, intron 22 of 27)	AluY|SINE|Alu	23491	NR_145791	109623484		NR_145791		SNORD146	-	small nucleolar RNA, C/D box 146	snoRNA
chr9-1293-0	chr9	96215042	96329552	+	0.405	114510	15.5011	intron (NM_001286722, intron 5 of 17)	intron (NM_001286722, intron 5 of 17)	-56414	NR_136229	158293	Hs.350364	NM_198841	ENSG00000188938	FAM120AOS	C9orf10OS	family with sequence similarity 120A opposite strand	protein-coding
chr9-124-0	chr9	6835596	6950104	+	0.502	114508	15.8108	intron (NR_148680, intron 7 of 21)	intron (NR_148680, intron 7 of 21)	135500	NR_148680	23081	Hs.709425	NM_015061	ENSG00000107077	KDM4C	GASC1|JHDM3C|JMJD2C|TDRD14C	lysine demethylase 4C	protein-coding
chr5-1783-1	chr5	77277137	77391585	-	0.196	114448	14.4533	intron (NM_003664, intron 23 of 26)	MER30|DNA|hAT-Charlie	80290	NR_105013	101929154	Hs.252895	NR_105012		LOC101929154	-	uncharacterized LOC101929154	ncRNA
chr10-1285-1	chr10	61785951	61900375	-	0.431	114424	15.5898	intron (NM_001149, intron 11 of 20)	intron (NM_001149, intron 11 of 20)	57611	NM_001149	288	Hs.499725	NM_001149	ENSG00000151150	ANK3	ANKYRIN-G|MRT37	ankyrin 3	protein-coding
chr3-2202-1	chr3	65331960	65446263	-	0.358	114303	15.3205	intron (NM_001033057, intron 12 of 22)	intron (NM_001033057, intron 12 of 22)	-490380	NR_046575	100873983	Hs.663889	NR_046575	ENSG00000240175	MAGI1-AS1	-	MAGI1 antisense RNA 1	ncRNA
chr13-404-0	chr13	42623930	42738187	+	0.117	114257	13.7065	intron (NM_152910, intron 1 of 28)	AluSg4|SINE|Alu	-31120	NR_123714	160851	Hs.630380	NM_152910	ENSG00000102780	DGKH	DGKeta	diacylglycerol kinase eta	protein-coding
chr3-2131-1	chr3	70998884	71113120	-	0.241	114236	14.7488	intron (NM_001244816, intron 11 of 19)	intron (NM_001244816, intron 11 of 19)	58073	NM_001244813	27086	Hs.59368	NM_032682	ENSG00000114861	FOXP1	12CC4|HSPC215|MFH|QRF1|hFKH1B	forkhead box P1	protein-coding
chr1-3172-1	chr1	51852219	51966229	-	0.389	114010	15.4366	intron (NM_001981, intron 11 of 24)	intron (NM_001981, intron 11 of 24)	-21457	NM_001159969	2060	Hs.83722	NM_001981	ENSG00000085832	EPS15	AF-1P|AF1P|MLLT5	epidermal growth factor receptor pathway substrate 15	protein-coding
chr3-3128-0	chr3	184530356	184644307	+	0.131	113951	13.8657	intron (NM_001009921, intron 19 of 46)	intron (NM_001009921, intron 19 of 46)	57036	NR_146115	23355	Hs.269263	NM_015303	ENSG00000156931	VPS8	KIAA0804	VPS8 subunit of CORVET complex	protein-coding
chr9-89-0	chr9	5686748	5800585	+	0.13	113837	13.8532	intron (NM_001206557, intron 9 of 24)	intron (NM_001206557, intron 9 of 24)	89451	NM_024896	79956	Hs.591078	NM_024896	ENSG00000099219	ERMP1	FXNA|KIAA1815|bA207C16.3	endoplasmic reticulum metallopeptidase 1	protein-coding
chr6-2944-0	chr6	168228866	168342544	+	0.634	113678	16.1371	intron (NM_001366320, intron 6 of 32)	Tigger1|DNA|TcMar-Tigger	57390	NM_001291964	4301	Hs.614974	NM_005936	ENSG00000130396	AFDN	AF6|MLL-AF6|MLLT4|l-afadin	afadin, adherens junction formation factor	protein-coding
chr14-982-1	chr14	51183494	51296793	-	0.317	113299	15.1323	intron (NM_182944, intron 7 of 29)	intron (NM_182944, intron 7 of 29)	-48372	NR_135258	105370489	Hs.569387	NR_135258	ENSG00000258843	LOC105370489	-	uncharacterized LOC105370489	ncRNA
chr3-2128-1	chr3	71248363	71361650	-	0.112	113287	13.6312	intron (NR_146142, intron 5 of 19)	intron (NR_146142, intron 5 of 19)	-10778	NM_001244814	27086	Hs.59368	NM_032682	ENSG00000114861	FOXP1	12CC4|HSPC215|MFH|QRF1|hFKH1B	forkhead box P1	protein-coding
chr1-1135-1	chr1	180358278	180471549	-	0.4	113271	15.4675	intron (NM_032360, intron 3 of 7)	intron (NM_032360, intron 3 of 7)	-7388	NR_036067	100423032		NR_036067	ENSG00000265435	MIR3121	mir-3121	microRNA 3121	ncRNA
chr2-2861-0	chr2	178258022	178371286	+	0.251	113264	14.7951	intron (NM_003659, intron 8 of 19)	AluY|SINE|Alu	57153	NM_003659	8540	Hs.516543	NM_003659	ENSG00000018510	AGPS	ADAP-S|ADAS|ADHAPS|ADPS|ALDHPSY|RCDP3	alkylglycerone phosphate synthase	protein-coding
chr1-1561-1	chr1	156902022	157015270	-	0.557	113248	15.9449	intron (NM_014784, intron 1 of 39)	intron (NM_014784, intron 1 of 39)	-52610	NR_030527	768220		NR_030527	ENSG00000211581	MIR765	MIRN765|hsa-mir-765|mir-765	microRNA 765	ncRNA
chr3-2284-0	chr3	137907124	138020342	+	0.688	113218	16.2492	intron (NM_001282342, intron 9 of 19)	intron (NM_001282342, intron 9 of 19)	57360	NM_015396	25852	Hs.744868	NM_014154	ENSG00000114098	ARMC8	GID5|HSPC056|S863-2|VID28	armadillo repeat containing 8	protein-coding
chr4-2547-1	chr4	40417968	40531130	-	0.34	113162	15.2316	intron (NM_001098634, intron 2 of 6)	AluSq2|SINE|Alu	29587	NR_039966	100616274		NR_039966	ENSG00000263642	MIR4802	-	microRNA 4802	ncRNA
chr1-3960-0	chr1	227751821	227864966	+	0.453	113145	15.6454	intron (NR_102302, intron 2 of 5)	LTR56|LTR|ERV1	57136	NM_001367910	339500	Hs.30323	NM_032755	ENSG00000181450	ZNF678	-	zinc finger protein 678	protein-coding
chr7-817-1	chr7	110972649	111085671	-	0.102	113022	13.4929	intron (NM_001350962, intron 4 of 5)	L1MC4|LINE|L1	173187	NM_001350960	83943	Hs.655722	NM_032549	ENSG00000184903	IMMP2L	IMMP2L-IT1|IMP2|IMP2-LIKE	inner mitochondrial membrane peptidase subunit 2	protein-coding
chr18-498-0	chr18	32138406	32251424	+	0.112	113018	13.6278	intron (NM_001128175, intron 1 of 11)	Tigger1|DNA|TcMar-Tigger	21616	NM_001198940	1837	Hs.643454	NM_001390	ENSG00000134769	DTNA	D18S892E|DRP3|DTN|DTN-A|LVNC1	dystrobrevin alpha	protein-coding
chr6-461-1	chr6	143070242	143183243	-	0.18	113001	14.312	intron (NM_006734, intron 2 of 9)	intron (NM_006734, intron 2 of 9)	139571	NM_006734	3097	Hs.510172	NM_006734	ENSG00000010818	HIVEP2	HIV-EP2|MBP-2|MIBP1|MRD43|SHN2|ZAS2|ZNF40B	human immunodeficiency virus type I enhancer binding protein 2	protein-coding
chr10-1726-1	chr10	32084865	32197802	-	1.08	112937	16.8962	intron (NM_001270696, intron 6 of 17)	intron (NM_001270696, intron 6 of 17)	56521	NM_001270699	94134	Hs.499264	NM_018287	ENSG00000165322	ARHGAP12	-	Rho GTPase activating protein 12	protein-coding
chr2-480-0	chr2	30755913	30868841	+	0.219	112928	14.594	intron (NM_001002257, intron 5 of 5)	intron (NM_001002257, intron 5 of 5)	142265	NM_001002257	253558	Hs.468048	NM_182551	ENSG00000172954	LCLAT1	1AGPAT8|AGPAT8|ALCAT1|HSRG1849|LYCAT|UNQ1849	lysocardiolipin acyltransferase 1	protein-coding
chr5-793-1	chr5	137254927	137367797	-	0.664	112870	16.1936	intron (NM_001101801, intron 9 of 21)	intron (NM_001101801, intron 9 of 21)	-57101	NR_037900	100130172	Hs.616629	NR_037900		LOC100130172	-	uncharacterized LOC100130172	ncRNA
chr8-2096-0	chr8	132917258	133029929	+	0.545	112671	15.9061	intron (NR_136616, intron 8 of 23)	L1PA4|LINE|L1	44573	NM_001323557	23167	Hs.204564	NM_015137	ENSG00000132294	EFR3A	-	EFR3 homolog A	protein-coding
chr2-168-0	chr2	11624010	11736527	+	0.213	112517	14.5487	TTS (NR_039627)	TTS (NR_039627)	323	NM_148903	9687	Hs.467733	NM_014668	ENSG00000196208	GREB1	-	growth regulating estrogen receptor binding 1	protein-coding
chr3-2130-1	chr3	71114224	71226657	-	0.124	112433	13.7671	intron (NR_146142, intron 6 of 19)	intron (NR_146142, intron 6 of 19)	9297	NM_001349337	27086	Hs.59368	NM_032682	ENSG00000114861	FOXP1	12CC4|HSPC215|MFH|QRF1|hFKH1B	forkhead box P1	protein-coding
chr15-1285-0	chr15	86009856	86122279	+	0.315	112423	15.112	intron (NM_007200, intron 3 of 36)	intron (NM_007200, intron 3 of 36)	-97114	NM_001270546	11214	Hs.459211	NM_006738	ENSG00000170776	AKAP13	AKAP-13|AKAP-Lbc|ARHGEF13|BRX|HA-3|Ht31|LBC|PRKA13|PROTO-LB|PROTO-LBC|c-lbc|p47	A-kinase anchoring protein 13	protein-coding
chr1-4129-0	chr1	236959375	237071780	+	0.339	112405	15.2177	intron (NM_001291939, intron 16 of 31)	(TG)n|Simple_repeat|Simple_repeat	56985	NM_001291940	4548	Hs.498187	NM_000254	ENSG00000116984	MTR	HMAG|MS|cblG	5-methyltetrahydrofolate-homocysteine methyltransferase	protein-coding
chr1-3186-1	chr1	50898164	51010567	-	0.222	112403	14.607	intron (NM_007051, intron 17 of 18)	MIRb|SINE|MIR	-65250	NM_032110	63950	Hs.334481	NM_032110	ENSG00000142700	DMRTA2	-	DMRT like family A2	protein-coding
chrX-1350-1	chrX	83546780	83659095	-	0.602	112315	16.045	intron (NM_001177479, intron 6 of 10)	L1MCa|LINE|L1	-122101	NR_031690	100302191		NR_031690	ENSG00000221494	MIR548I4	MIR548I-4|MIRN548I4|hsa-mir-548i-4	microRNA 548i-4	ncRNA
chr2-2879-0	chr2	179390787	179503095	+	0.214	112308	14.5528	intron (NM_133432, intron 143 of 191)	intron (NM_133432, intron 143 of 191)	59023	NR_038271	100506866	Hs.710694	NR_038271	ENSG00000237298	TTN-AS1	-	TTN antisense RNA 1	ncRNA
chr14-418-1	chr14	77969873	78082030	-	0.357	112157	15.2892	intron (NM_004863, intron 6 of 11)	intron (NM_004863, intron 6 of 11)	57159	NM_004863	9517	Hs.435661	NM_004863	ENSG00000100596	SPTLC2	HSN1C|LCB2|LCB2A|NSAN1C|SPT2|hLCB2a	serine palmitoyltransferase long chain base subunit 2	protein-coding
chr15-616-0	chr15	52122555	52234649	+	0.398	112094	15.4452	intron (NM_014547, intron 3 of 9)	SVA_B|Other|Other	37715	NR_109775	100422556	Hs.664788	NR_109775		LOC100422556	-	LEO1 homolog, Paf1/RNA polymerase II complex component pseudogene	pseudo
chr20-533-0	chr20	32951897	33063850	+	0.245	111953	14.7434	intron (NM_001324197, intron 7 of 25)	intron (NM_001324197, intron 7 of 25)	-46257	NR_030374	693229		NR_030374	ENSG00000207997	MIR644A	MIR644|MIRN644|hsa-mir-644|hsa-mir-644a	microRNA 644a	ncRNA
chr5-1826-0	chr5	115591182	115702969	+	0.193	111787	14.3971	Intergenic	L1MA4A|LINE|L1	55635	NR_162144	113219464		NR_162144		MIR12130	-	microRNA 12130	ncRNA
chr14-684-0	chr14	52327574	52439345	+	0.103	111771	13.4909	intron (NR_126331, intron 2 of 2)	intron (NR_126331, intron 2 of 2)	1830	NR_126331	102723604	Hs.667541	NR_126331	ENSG00000258928	LOC102723604	-	uncharacterized LOC102723604	ncRNA
chr1-2326-0	chr1	117453476	117565176	+	0.161	111700	14.1344	intron (NM_020440, intron 5 of 8)	intron (NM_020440, intron 5 of 8)	-35046	NM_004258	9398	Hs.654598	NM_004258	ENSG00000134256	CD101	EWI-101|IGSF2|V7	CD101 molecule	protein-coding
chrX-392-1	chrX	132437375	132549012	-	0.39	111637	15.41	intron (NM_001448, intron 1 of 8)	CR1_Mam|LINE|CR1	56324	NM_001448	2239	Hs.58367	NM_001448	ENSG00000076716	GPC4	K-glypican	glypican 4	protein-coding
chr15-948-0	chr15	69454331	69565959	+	0.2	111628	14.4464	intron (NM_001324092, intron 2 of 3)	MIRb|SINE|MIR	57171	NM_001324092	26035	Hs.183006	NM_015554	ENSG00000138604	GLCE	HSEPI	glucuronic acid epimerase	protein-coding
chr17-808-0	chr17	35307158	35418748	+	0.303	111590	15.0452	intron (NM_012138, intron 8 of 11)	intron (NM_012138, intron 8 of 11)	-28089	NR_036056	100422969		NR_036056	ENSG00000276326	MIR2909	-	microRNA 2909	ncRNA
chr7-2259-1	chr7	24324291	24435878	-	0.394	111587	15.4241	Intergenic	Intergenic	56275	NM_000905	4852	Hs.1832	NM_000905	ENSG00000122585	NPY	PYY4	neuropeptide Y	protein-coding
chr16-213-1	chr16	74901467	75012961	-	0.277	111494	14.9146	intron (NM_030581, intron 9 of 25)	MIRc|SINE|MIR	61807	NM_030581	79726	Hs.280951	NM_030581	ENSG00000103091	WDR59	CDW12|FP977|p90-120	WD repeat domain 59	protein-coding
chr5-1897-1	chr5	71504496	71615919	-	0.46	111423	15.6454	intron (NM_001286748, intron 4 of 11)	intron (NM_001286748, intron 4 of 11)	55860	NM_001286748	23107	Hs.482491	NM_015084	ENSG00000113048	MRPS27	MRP-S27|S27mt	mitochondrial ribosomal protein S27	protein-coding
chr3-2141-0	chr3	130632524	130743911	+	0.389	111387	15.4031	exon (NM_001199179, exon 17 of 28)	exon (NM_001199179, exon 17 of 28)	57481	NR_110229	28990	Hs.100878	NM_014065	ENSG00000034533	ASTE1	HT001	asteroid homolog 1	protein-coding
chr1-205-1	chr1	235346201	235457542	-	0.474	111341	15.6876	intron (NM_031371, intron 8 of 22)	intron (NM_031371, intron 8 of 22)	-48440	NR_039908	100616224		NR_039908	ENSG00000263439	MIR4753	mir-4753	microRNA 4753	ncRNA
chr6-275-0	chr6	15417088	15528387	+	2.16	111299	17.8751	intron (NM_004973, intron 5 of 17)	intron (NM_004973, intron 5 of 17)	190522	NR_036448	84062	Hs.571148	NM_032122	ENSG00000047579	DTNBP1	BLOC1S8|DBND|HPS7|My031|SDY	dystrobrevin binding protein 1	protein-coding
chr4-2738-1	chr4	25752569	25863813	-	0.234	111244	14.6679	intron (NM_015187, intron 9 of 23)	intron (NM_015187, intron 9 of 23)	56419	NM_015187	23231	Hs.479384	NM_015187	ENSG00000091490	SEL1L3	Sel-1L3	SEL1L family member 3	protein-coding
chr5-2845-1	chr5	9433346	9544488	-	0.279	111142	14.9204	intron (NM_003966, intron 1 of 22)	intron (NM_003966, intron 1 of 22)	-22528	NR_109935	101929338	Hs.675861	NR_109935	ENSG00000251370	SEMA5A-AS1	CTD-2201E9.1	SEMA5A antisense RNA 1	ncRNA
chr10-1436-0	chr10	89624593	89735709	+	0.892	111116	16.5968	intron (NM_001304718, intron 2 of 8)	L1M5|LINE|L1	56769	NM_001304718	5728	Hs.500466	NM_000314	ENSG00000171862	PTEN	10q23del|BZS|CWS1|DEC|GLM2|MHAM|MMAC1|PTEN1|PTENbeta|TEP1	phosphatase and tensin homolog	protein-coding
chr6-1574-0	chr6	83777874	83888959	+	0.393	111085	15.4139	intron (NM_015018, intron 12 of 38)	intron (NM_015018, intron 12 of 38)	56031	NM_015018	23033	Hs.520246	NM_015018	ENSG00000083097	DOP1A	DOP1|DOPEY1|KIAA1117|dJ202D23.2	DOP1 leucine zipper like protein A	protein-coding
chr10-1051-1	chr10	74744768	74855734	-	0.375	110966	15.3447	intron (NM_001017962, intron 9 of 14)	AluSc|SINE|Alu	56481	NM_000917	5033	Hs.500047	NM_000917	ENSG00000122884	P4HA1	P4HA	prolyl 4-hydroxylase subunit alpha 1	protein-coding
chr4-1764-0	chr4	110367337	110478251	+	0.62	110914	16.0694	intron (NM_001318085, intron 6 of 23)	AluSx|SINE|Alu	12940	NR_030302	693161		NR_030302	ENSG00000207988	MIR576	MIRN576|hsa-mir-576	microRNA 576	ncRNA
chr3-3203-0	chr3	187922120	188032993	+	0.231	110873	14.6445	intron (NM_005578, intron 2 of 10)	intron (NM_005578, intron 2 of 10)	34363	NM_001167671	4026	Hs.720220	NM_005578	ENSG00000145012	LPP	-	LIM domain containing preferred translocation partner in lipoma	protein-coding
chr14-826-0	chr14	59730148	59840991	+	0.161	110843	14.1233	intron (NM_001270520, intron 4 of 24)	intron (NM_001270520, intron 4 of 24)	55410	NM_014992	23002	Hs.19156	NM_014992	ENSG00000100592	DAAM1	-	dishevelled associated activator of morphogenesis 1	protein-coding
chr4-2485-1	chr4	44337585	44448393	-	0.344	110808	15.2182	intron (NM_198353, intron 1 of 1)	L1PB1|LINE|L1	57837	NM_198353	386617	Hs.479644	NM_198353	ENSG00000183783	KCTD8	-	potassium channel tetramerization domain containing 8	protein-coding
chr3-1136-0	chr3	61547355	61658160	+	0.241	110805	14.7048	intron (NM_002841, intron 1 of 29)	intron (NM_002841, intron 1 of 29)	55512	NM_002841	5793	Hs.595541	NM_002841	ENSG00000144724	PTPRG	HPTPG|PTPG|R-PTP-GAMMA|RPTPG	protein tyrosine phosphatase receptor type G	protein-coding
chr10-588-0	chr10	35652669	35763469	+	0.288	110800	14.9617	intron (NM_001282853, intron 2 of 10)	MIR|SINE|MIR	82267	NM_001282853	219771	Hs.14745	NM_145012	ENSG00000108100	CCNY	C10orf9|CBCP1|CCNX|CFP1	cyclin Y	protein-coding
chr15-602-0	chr15	51207322	51318106	+	0.228	110784	14.6245	intron (NM_007347, intron 15 of 20)	L1M2c|LINE|L1	26388	NR_027642	100132724	Hs.730493	NR_027642		DCAF13P3	-	DDB1 and CUL4 associated factor 13 pseudogene 3	pseudo
chr14-1064-0	chr14	71837145	71947837	+	0.308	110692	15.0572	intron (NM_015556, intron 4 of 26)	L1MB3|LINE|L1	-13165	NM_001284247	26037	Hs.654657	NM_015556	ENSG00000197555	SIPA1L1	E6TP1|SPAR1	signal induced proliferation associated 1 like 1	protein-coding
chr7-363-1	chr7	138513629	138624316	-	0.205	110687	14.4698	intron (NM_001164665, intron 10 of 19)	MER21B|LTR|ERVL	-86031	NM_130840	50617	Hs.98967	NM_020632	ENSG00000105929	ATP6V0A4	A4|ATP6N1B|ATP6N2|RDRTA2|RTA1C|RTADR|STV1|VPH1|VPP2	ATPase H+ transporting V0 subunit a4	protein-coding
chrX-2213-1	chrX	45599599	45710158	-	0.293	110559	14.9834	Intergenic	Intergenic	-48348	NR_029636	407007		NR_029636	ENSG00000207725	MIR222	MIRN222|miRNA222|mir-222	microRNA 222	ncRNA
chr14-1389-1	chr14	31565307	31675860	-	0.542	110553	15.8707	intron (NM_015382, intron 12 of 42)	intron (NM_015382, intron 12 of 42)	56416	NM_015382	25831	Hs.708017	NM_015382	ENSG00000092148	HECTD1	EULIR	HECT domain E3 ubiquitin protein ligase 1	protein-coding
chr7-1959-1	chr7	44418908	44529406	-	0.569	110498	15.9402	intron (NM_015332, intron 2 of 5)	intron (NM_015332, intron 2 of 5)	56100	NM_015332	23386	Hs.488171	NM_015332	ENSG00000015676	NUDCD3	NudCL	NudC domain containing 3	protein-coding
chr2-2743-1	chr2	70883569	70994066	-	1.28	110497	17.1098	intron (NM_001185055, intron 1 of 11)	MER21B|LTR|ERVL	56030	NM_001185054	119	Hs.66187	NM_001617	ENSG00000075340	ADD2	ADDB	adducin 2	protein-coding
chr4-60-0	chr4	1874482	1984942	+	0.497	110460	15.7445	intron (NM_133330, intron 7 of 23)	AluJr|SINE|Alu	27359	NM_133334	7468	Hs.113876	NM_007331	ENSG00000109685	NSD2	KMT3F|KMT3G|MMSET|REIIBP|TRX5|WHS|WHSC1	nuclear receptor binding SET domain protein 2	protein-coding
chr5-872-0	chr5	61810560	61921008	+	0.164	110448	14.1448	intron (NM_001134779, intron 27 of 29)	intron (NM_001134779, intron 27 of 29)	-8778	NR_073584	101180901	Hs.482269	NR_073584	ENSG00000086200	IPO11-LRRC70	-	IPO11-LRRC70 readthrough	ncRNA
chr18-968-1	chr18	6934826	7045071	-	0.188	110245	14.3392	intron (NM_005559, intron 36 of 62)	intron (NM_005559, intron 36 of 62)	35272	NR_126040	101927188	Hs.680444	NR_126040	ENSG00000265069	LOC101927188	-	uncharacterized LOC101927188	ncRNA
chr11-2000-0	chr11	107879788	107989927	+	0.366	110139	15.2989	intron (NM_003478, intron 7 of 18)	L1MA3|LINE|L1	55233	NM_003478	8065	Hs.440320	NM_003478	ENSG00000166266	CUL5	CUL-5|VACM-1|VACM1	cullin 5	protein-coding
chr6-1268-1	chr6	90763528	90873501	-	0.125	109973	13.7468	intron (NM_021813, intron 4 of 8)	intron (NM_021813, intron 4 of 8)	188048	NM_021813	60468	Hs.269764	NM_021813	ENSG00000112182	BACH2	BTBD25|IMD60	BTB domain and CNC homolog 2	protein-coding
chr5-96-0	chr5	7721960	7831841	+	0.513	109881	15.7826	intron (NM_020546, intron 18 of 24)	MLT2B3|LTR|ERVL	74346	NM_001089584	134121	Hs.709979	NM_001089584	ENSG00000215217	C5orf49	-	chromosome 5 open reading frame 49	protein-coding
chr1-1381-0	chr1	62240111	62349967	+	0.234	109856	14.6498	intron (NM_176877, intron 16 of 42)	intron (NM_176877, intron 16 of 42)	-16708	NR_162146	113219465		NR_162146		MIR12132	-	microRNA 12132	ncRNA
chr1-3072-0	chr1	174208482	174318334	+	0.124	109852	13.7336	intron (NM_001366445, intron 10 of 13)	intron (NM_001366445, intron 10 of 13)	19170	NM_001366449	9910	Hs.585378	NM_014857	ENSG00000152061	RABGAP1L	HHL|TBC1D18	RAB GTPase activating protein 1 like	protein-coding
chr2-3739-0	chr2	231578530	231688307	+	0.259	109777	14.7952	intron (NM_001130849, intron 2 of 8)	intron (NM_001130849, intron 2 of 8)	55155	NM_001130849	51719	Hs.603930	NM_016289	ENSG00000135932	CAB39	CGI-66|MO25	calcium binding protein 39	protein-coding
chr2-2292-1	chr2	101635820	101745370	-	0.257	109550	14.7811	intron (NM_001102426, intron 2 of 19)	Tigger1|DNA|TcMar-Tigger	71844	NM_000993	6160	Hs.469473	NM_000993	ENSG00000071082	RPL31	L31	ribosomal protein L31	protein-coding
chr10-1246-1	chr10	64919359	65028892	-	1.51	109533	17.3356	exon (NM_032776, exon 8 of 26)	exon (NM_032776, exon 8 of 26)	54858	NM_001282948	221037	Hs.413416	NM_004241	ENSG00000171988	JMJD1C	KDM3C|TRIP-8|TRIP8	jumonji domain containing 1C	protein-coding
chr3-3349-1	chr3	4398983	4508488	-	0.232	109505	14.6328	intron (NM_001164675, intron 6 of 7)	intron (NM_001164675, intron 6 of 7)	55218	NM_182760	285362	Hs.350475	NM_182760	ENSG00000144455	SUMF1	AAPA3037|FGE|UNQ3037	sulfatase modifying factor 1	protein-coding
chr3-1187-1	chr3	132269537	132378929	-	0.101	109392	13.4316	intron (NR_132428, intron 9 of 17)	intron (NR_132428, intron 9 of 17)	5252	NM_178445	51554	Hs.310512	NM_016557	ENSG00000129048	ACKR4	CC-CKR-11|CCBP2|CCR-11|CCR10|CCR11|CCRL1|CCX CKR|CCX-CKR|CKR-11|PPR1|VSHK1	atypical chemokine receptor 4	protein-coding
chr2-3509-0	chr2	216974642	217083999	+	2.59	109357	18.1116	intron (NM_021141, intron 16 of 20)	intron (NM_021141, intron 16 of 20)	-52292	NR_037701	150967	Hs.56876	NM_001199924	ENSG00000260804	LINC01963	PKI55	long intergenic non-protein coding RNA 1963	ncRNA
chr16-721-1	chr16	47339816	47449137	-	0.19	109321	14.3423	intron (NM_030790, intron 8 of 17)	intron (NM_030790, intron 8 of 17)	100498	NM_030790	81533	Hs.42217	NM_030790	ENSG00000129636	ITFG1	2310047C21Rik|CDA08|LNKN-1|TIP	integrin alpha FG-GAP repeat containing 1	protein-coding
chr3-45-0	chr3	3841728	3950875	+	0.294	109147	14.9698	Intergenic	Intergenic	-53742	NR_149025	100130207	Hs.587205	NR_149025	ENSG00000144455	LOC100130207	-	uncharacterized LOC100130207	ncRNA
chr10-1768-1	chr10	29837961	29947004	-	0.207	109043	14.4622	intron (NM_003174, intron 3 of 35)	intron (NM_003174, intron 3 of 35)	-1207	NR_030634	100126327		NR_030634	ENSG00000216035	MIR938	MIRN938|hsa-mir-938	microRNA 938	ncRNA
chr17-1253-0	chr17	53162844	53271788	+	0.114	108944	13.6003	intron (NM_178509, intron 16 of 17)	intron (NM_178509, intron 16 of 17)	-125005	NM_002126	3131	Hs.196952	NM_002126	ENSG00000108924	HLF	-	HLF transcription factor, PAR bZIP family member	protein-coding
chr21-351-1	chr21	27835897	27944744	-	0.381	108847	15.3398	intron (NR_135516, intron 3 of 3)	intron (NR_135516, intron 3 of 3)	55285	NM_001320768	116159	Hs.37445	NM_052954	ENSG00000166265	CYYR1	C21orf95	cysteine and tyrosine rich 1	protein-coding
chr9-712-1	chr9	102720081	102828913	-	0.111	108832	13.5604	intron (NM_015051, intron 8 of 11)	intron (NM_015051, intron 8 of 11)	86785	NM_015051	23071	Hs.154023	NM_015051	ENSG00000023318	ERP44	PDIA10|TXNDC4	endoplasmic reticulum protein 44	protein-coding
chr3-1031-0	chr3	54325266	54434021	+	0.116	108755	13.6229	intron (NM_018398, intron 3 of 37)	MER113|DNA|hAT-Charlie	223064	NM_018398	55799	Hs.656687	NM_018398	ENSG00000157445	CACNA2D3	HSA272268	calcium voltage-gated channel auxiliary subunit alpha2delta 3	protein-coding
chr6-1763-1	chr6	62887284	62995978	-	0.239	108694	14.665	intron (NR_146874, intron 1 of 13)	intron (NR_146874, intron 1 of 13)	54499	NR_146873	202559	Hs.519794	NM_152688	ENSG00000112232	KHDRBS2	SLM-1|SLM1	KH RNA binding domain containing, signal transduction associated 2	protein-coding
chr10-1430-1	chr10	52210641	52319243	-	0.164	108602	14.1205	intron (NM_147156, intron 3 of 10)	AluJb|SINE|Alu	118774	NM_147156	259230	Hs.654698	NM_147156	ENSG00000198964	SGMS1	MOB|MOB1|SMS1|TMEM23|hmob33	sphingomyelin synthase 1	protein-coding
chr10-1982-1	chr10	16750678	16859166	-	0.178	108488	14.2371	intron (NM_152724, intron 3 of 7)	AluSc|SINE|Alu	54501	NM_012425	6251	Hs.524161	NM_012425	ENSG00000148484	RSU1	RSP-1	Ras suppressor protein 1	protein-coding
chr12-839-0	chr12	46124970	46233335	+	0.617	108365	16.0289	intron (NM_001347839, intron 3 of 19)	intron (NM_001347839, intron 3 of 19)	55660	NM_001347839	196528	Hs.317304	NM_152641	ENSG00000189079	ARID2	BAF200|CSS6|p200	AT-rich interaction domain 2	protein-coding
chr10-1960-0	chr10	116854365	116962695	+	0.28	108330	14.8886	intron (NM_207303, intron 5 of 28)	AluSx|SINE|Alu	55406	NR_074088	26033	Hs.501127	NM_207303	ENSG00000107518	ATRNL1	ALP|bA338L11.1|bA454H24.1	attractin like 1	protein-coding
chr8-1704-0	chr8	104512857	104621186	+	0.122	108329	13.69	intron (NM_001348492, intron 1 of 24)	L1PA15|LINE|L1	-52883	NR_145698	105375690		NR_145697		LOC105375690	-	uncharacterized LOC105375690	ncRNA
chr7-2701-0	chr7	152457669	152565796	+	0.537	108127	15.8254	intron (NR_146951, intron 5 of 11)	intron (NR_146951, intron 5 of 11)	54895	NM_020445	57180	Hs.647117	NM_020445	ENSG00000133627	ACTR3B	ARP11|ARP3BETA	actin related protein 3B	protein-coding
chr6-1114-0	chr6	53661204	53769230	+	0.218	108026	14.5234	intron (NM_018214, intron 2 of 13)	intron (NM_018214, intron 2 of 13)	55414	NM_018214	55227	Hs.606493	NM_018214	ENSG00000137269	LRRC1	LANO|dJ523E19.1	leucine rich repeat containing 1	protein-coding
chr5-938-0	chr5	65030355	65138270	+	0.669	107915	16.1396	intron (NM_020726, intron 8 of 12)	intron (NM_020726, intron 8 of 12)	66280	NM_020726	57486	Hs.247460	NM_020726	ENSG00000123213	NLN	AGTBP|EP24.16|MEP|MOP	neurolysin	protein-coding
chr6-2839-0	chr6	160428100	160535983	+	0.163	107883	14.1021	intron (NM_000876, intron 23 of 47)	intron (NM_000876, intron 23 of 47)	-32073	NR_003288	729603	Hs.674810	NR_003288	ENSG00000213073	LOC729603	-	calcineurin like EF-hand protein 1 pseudogene	pseudo
chr4-2897-0	chr4	183596921	183704796	+	0.366	107875	15.2689	intron (NM_001080477, intron 14 of 27)	intron (NM_001080477, intron 14 of 27)	187548	NM_001351747	1635	Hs.183850	NM_001921	ENSG00000129187	DCTD	-	dCMP deaminase	protein-coding
chr13-1375-1	chr13	20238845	20346674	-	0.968	107829	16.6715	intron (NR_149052, intron 6 of 9)	L1MC1|LINE|L1	64326	NM_001354908	55269	Hs.213198	NM_001042414	ENSG00000121390	PSPC1	PSP1	paraspeckle component 1	protein-coding
chr5-1927-1	chr5	69773592	69881380	-	0.392	107788	15.3668	intron (NR_033968, intron 1 of 3)	MER2|DNA|TcMar-Tigger	23664	NR_033968	100049076	Hs.665231	NR_033968		GUSBP9	-	GUSB pseudogene 9	pseudo
chr2-449-0	chr2	28299907	28407463	+	0.132	107556	13.7933	intron (NM_199194, intron 8 of 12)	AluSx|SINE|Alu	76143	NR_120504	100505736	Hs.659540	NR_120504		LOC100505736	-	uncharacterized LOC100505736	ncRNA
chr15-321-0	chr15	38545620	38653138	+	1.34	107518	17.1365	intron (NM_152594, intron 2 of 6)	intron (NM_152594, intron 2 of 6)	54342	NM_152594	161742	Hs.525781	NM_152594	ENSG00000166068	SPRED1	LGSS|NFLS|PPP1R147|hSpred1|spred-1	sprouty related EVH1 domain containing 1	protein-coding
chr5-421-1	chr5	156893821	157001320	-	0.21	107499	14.4624	intron (NM_033274, intron 5 of 22)	MIRb|SINE|MIR	55213	NM_033274	8728	Hs.483944	NM_023038	ENSG00000135074	ADAM19	FKSG34|MADDAM|MLTNB	ADAM metallopeptidase domain 19	protein-coding
chr6-2788-0	chr6	157361551	157469021	+	0.768	107470	16.3328	intron (NM_001363725, intron 3 of 17)	L2a|LINE|L2	57725	NM_001363725	57492	Hs.291587	NM_017519	ENSG00000049618	ARID1B	6A3-5|BAF250B|BRIGHT|CSS1|DAN15|ELD/OSA1|MRD12|OSA2|P250R	AT-rich interaction domain 1B	protein-coding
chr21-356-1	chr21	27434292	27541703	-	1.23	107411	17.0114	intron (NM_001136131, intron 1 of 15)	intron (NM_001136131, intron 1 of 15)	24711	NM_001136016	351	Hs.434980	NM_000484	ENSG00000142192	APP	AAA|ABETA|ABPP|AD1|APPI|CTFgamma|CVAP|PN-II|PN2|preA4	amyloid beta precursor protein	protein-coding
chr3-1065-1	chr3	138395632	138502979	-	0.138	107347	13.8547	intron (NM_006219, intron 8 of 23)	intron (NM_006219, intron 8 of 23)	-22842	NM_001256045	5291	Hs.239818	NM_006219	ENSG00000051382	PIK3CB	P110BETA|PI3K|PI3KBETA|PIK3C1	phosphatidylinositol-4,5-bisphosphate 3-kinase catalytic subunit beta	protein-coding
chr5-2857-0	chr5	170384225	170491516	+	0.265	107291	14.7952	intron (NM_022897, intron 14 of 27)	L1MEb|LINE|L1	148848	NM_022897	64901	Hs.410810	NM_022897	ENSG00000204764	RANBP17	-	RAN binding protein 17	protein-coding
chr13-728-1	chr13	60560607	60667874	-	0.485	107267	15.6669	intron (NR_109838, intron 3 of 4)	AluSz|SINE|Alu	26803	NR_109839	100874195	Hs.664101	NR_046539	ENSG00000227528	DIAPH3-AS1	-	DIAPH3 antisense RNA 1	ncRNA
chrX-2013-1	chrX	53605421	53712583	-	0.425	107162	15.475	intron (NM_031407, intron 9 of 83)	intron (NM_031407, intron 9 of 83)	54662	NM_031407	10075	Hs.136905	NM_031407	ENSG00000086758	HUWE1	ARF-BP1|HECTH9|HSPC272|Ib772|LASU1|MRXST|MULE|URE-B1|UREB1	HECT, UBA and WWE domain containing E3 ubiquitin protein ligase 1	protein-coding
chr9-141-1	chr9	134507459	134614614	-	0.118	107155	13.6262	intron (NM_001304275, intron 1 of 23)	MER9a2|LTR|ERVK	24193	NM_198679	2889	Hs.127897	NM_005312	ENSG00000107263	RAPGEF1	C3G|GRF2	Rap guanine nucleotide exchange factor 1	protein-coding
chr12-434-0	chr12	19607191	19714266	+	0.919	107075	16.5864	intron (NM_001114176, intron 5 of 8)	intron (NM_001114176, intron 5 of 8)	67195	NM_001267043	121536	Hs.126497	NM_153207	ENSG00000139154	AEBP2	-	AE binding protein 2	protein-coding
chr15-1380-1	chr15	30006755	30113747	-	0.721	106992	16.2352	intron (NM_001301025, intron 5 of 28)	intron (NM_001301025, intron 5 of 28)	52626	NM_001355013	7082	Hs.743990	NM_003257	ENSG00000104067	TJP1	ZO-1	tight junction protein 1	protein-coding
chr10-656-1	chr10	97213235	97320220	-	0.115	106985	13.5868	intron (NM_015385, intron 1 of 24)	AluSx|SINE|Alu	54401	NM_001290294	10580	Hs.38621	NM_006434	ENSG00000095637	SORBS1	CAP|FLAF2|R85FL|SH3D5|SH3P12|SORB1	sorbin and SH3 domain containing 1	protein-coding
chr12-1353-0	chr12	66256191	66363107	+	0.468	106916	15.6107	TTS (NM_003484)	TTS (NM_003484)	-33544	NR_158985	100129940	Hs.685856	NR_120478	ENSG00000197301	HMGA2-AS1	-	HMGA2 antisense RNA 1	ncRNA
chr10-790-0	chr10	51623526	51730423	+	0.331	106897	15.1108	intron (NM_001290117, intron 6 of 6)	L1MDa|LINE|L1	-53588	NR_073030	100287932	Hs.524308	NM_006327	ENSG00000265354	TIMM23	TIM23	translocase of inner mitochondrial membrane 23	protein-coding
chr9-1048-0	chr9	82188718	82295559	+	0.393	106841	15.3577	intron (NM_001351563, intron 5 of 17)	intron (NM_001351563, intron 5 of 17)	54046	NM_001351547	7091	Hs.444213	NM_007005	ENSG00000106829	TLE4	BCE-1|BCE1|E(spI)|E(spl)|ESG|ESG4|GRG4|Grg-4	TLE family member 4, transcriptional corepressor	protein-coding
chr17-77-0	chr17	2757940	2864771	+	0.208	106831	14.4396	intron (NM_001100398, intron 3 of 23)	AluSg|SINE|Alu	57834	NR_110818	101927911	Hs.626373	NR_110818	ENSG00000262884	LOC101927911	-	uncharacterized LOC101927911	ncRNA
chr18-222-0	chr18	12991949	13098688	+	0.617	106739	16.0071	intron (NM_032142, intron 15 of 44)	L1ME3D|LINE|L1	53957	NM_032142	55125	Hs.100914	NM_018069	ENSG00000101639	CEP192	PPP1R62	centrosomal protein 192	protein-coding
chr13-286-0	chr13	34392628	34499340	+	0.411	106712	15.4206	intron (NM_181558, intron 8 of 8)	intron (NM_181558, intron 8 of 8)	53698	NM_002915	5983	Hs.115474	NM_002915	ENSG00000133119	RFC3	RFC38	replication factor C subunit 3	protein-coding
chr7-2275-1	chr7	23360087	23466775	-	0.71	106688	16.2089	intron (NM_006547, intron 3 of 14)	MSTB|LTR|ERVL-MaLR	-22634	NR_145734	109616981		NR_145734	ENSG00000212264	SNORD65C	-	small nucleolar RNA, C/D box 65C	snoRNA
chr21-485-1	chr21	16329501	16436153	-	0.379	106652	15.3028	intron (NM_003489, intron 3 of 3)	intron (NM_003489, intron 3 of 3)	54494	NM_003489	8204	Hs.155017	NM_003489	ENSG00000180530	NRIP1	CAKUT3|RIP140	nuclear receptor interacting protein 1	protein-coding
chr10-147-1	chr10	123511431	123618025	-	0.359	106594	15.2238	intron (NM_001001976, intron 10 of 11)	intron (NM_001001976, intron 10 of 11)	122818	NM_007041	11101	Hs.632080	NM_007041	ENSG00000107669	ATE1	-	arginyltransferase 1	protein-coding
chr7-554-0	chr7	30325743	30432324	+	0.237	106581	14.6245	intron (NM_147128, intron 2 of 4)	L1PA7|LINE|L1	-30633	NR_002186	222161	Hs.112423	NR_002186		DKFZP586I1420	-	uncharacterized protein DKFZp586I1420	pseudo
chr12-996-0	chr12	51786282	51892848	+	0.152	106566	13.9835	intron (NM_001039960, intron 2 of 24)	L2a|LINE|L2	20664	NM_001258403	9498	Hs.4749	NM_004858	ENSG00000050438	SLC4A8	NBC3|NDCBE	solute carrier family 4 member 8	protein-coding
chr5-1529-1	chr5	94784108	94890549	-	0.339	106441	15.1391	intron (NM_014639, intron 32 of 42)	intron (NM_014639, intron 32 of 42)	53381	NM_014639	9652	Hs.482868	NM_014639	ENSG00000198677	TTC37	KIAA0372|Ski3|THES	tetratricopeptide repeat domain 37	protein-coding
chr15-869-1	chr15	56428677	56535053	-	0.799	106376	16.3751	intron (NM_001370561, intron 4 of 11)	L1ME3|LINE|L1	265	NM_001370554	64864	Hs.745089	NM_022841	ENSG00000181827	RFX7	RFXDC2	regulatory factor X7	protein-coding
chr3-1161-0	chr3	63899207	64005559	+	0.383	106352	15.3139	intron (NM_001177387, intron 4 of 12)	intron (NM_001177387, intron 4 of 12)	-1087	NM_001128149	6314	Hs.476595	NM_000333	ENSG00000163635	ATXN7	ADCAII|OPCA3|SCA7|SGF73	ataxin 7	protein-coding
chr12-581-0	chr12	29303382	29409724	+	0.219	106342	14.5074	intron (NM_001271783, intron 1 of 11)	intron (NM_001271783, intron 1 of 11)	-20046	NM_001271784	55711	Hs.684482	NM_018099	ENSG00000064763	FAR2	HEL-S-81|MLSTD1|SDR10E2	fatty acyl-CoA reductase 2	protein-coding
chr4-856-0	chr4	57009840	57116128	+	0.42	106288	15.4461	intron (NM_020722, intron 2 of 10)	Tigger15a|DNA|TcMar-Tigger	26623	NM_020722	57482	Hs.596667	NM_020722	ENSG00000109265	KIAA1211	CRAD	KIAA1211	protein-coding
chr4-2395-0	chr4	152341889	152447891	+	0.301	106002	14.9616	intron (NM_001109977, intron 2 of 13)	intron (NM_001109977, intron 2 of 13)	64562	NM_001348694	729830	Hs.633810	NM_001109977	ENSG00000164142	FAM160A1	-	family with sequence similarity 160 member A1	protein-coding
chr6-406-1	chr6	146178782	146284776	-	0.585	105994	15.9201	intron (NM_001370328, intron 26 of 31)	intron (NM_001370328, intron 26 of 31)	53454	NM_173082	257218	Hs.723297	NM_173082	ENSG00000146414	SHPRH	bA545I5.2	SNF2 histone linker PHD RING helicase	protein-coding
chr7-548-1	chr7	128589070	128695044	-	0.782	105974	16.3386	intron (NM_012470, intron 5 of 22)	HAL1|LINE|L1	53170	NR_034053	23534	Hs.193613	NM_012470	ENSG00000064419	TNPO3	IPO12|LGMD1F|LGMDD2|MTR10A|TRN-SR|TRN-SR2|TRNSR	transportin 3	protein-coding
chr1-550-1	chr1	217698020	217803983	-	0.428	105963	15.4689	intron (NM_018040, intron 5 of 9)	intron (NM_018040, intron 5 of 9)	53431	NM_001297754	55105	Hs.362343	NM_018040	ENSG00000092978	GPATCH2	CT110|GPATC2|PPP1R30|Pfa1	G-patch domain containing 2	protein-coding
chr7-1202-0	chr7	70160657	70266618	+	0.499	105961	15.6903	intron (NM_015570, intron 6 of 18)	intron (NM_015570, intron 6 of 18)	-383493	NM_022479	64409	Hs.488591	NM_022479	ENSG00000185274	GALNT17	GALNACT17|GALNT16|GALNT20|GALNTL3|GalNAc-T17|GalNAc-T19|GalNAc-T5L|WBSCR17	polypeptide N-acetylgalactosaminyltransferase 17	protein-coding
chr11-1862-1	chr11	27350557	27456510	-	0.639	105953	16.047	intron (NM_001346432, intron 6 of 16)	L2c|LINE|L2	-18738	NM_080654	91057	Hs.143733	NM_030771	ENSG00000109881	CCDC34	L15|NY-REN-41|RAMA3	coiled-coil domain containing 34	protein-coding
chr8-1632-1	chr8	48707238	48813016	-	0.708	105778	16.1925	intron (NM_001081640, intron 54 of 84)	L1PA16|LINE|L1	-109401	NM_005195	1052	Hs.440829	NM_005195	ENSG00000221869	CEBPD	C/EBP-delta|CELF|CRP3|NF-IL6-beta	CCAAT enhancer binding protein delta	protein-coding
chr15-942-1	chr15	52481091	52586857	-	0.125	105766	13.6905	intron (NM_018728, intron 20 of 40)	FRAM|SINE|Alu	35423	NR_031670	100302202		NR_031670	ENSG00000221052	MIR1266	MIRN1266|hsa-mir-1266|mir-1266	microRNA 1266	ncRNA
chr17-1774-1	chr17	3939793	4045324	-	0.217	105531	14.4831	intron (NM_015113, intron 12 of 54)	intron (NM_015113, intron 12 of 54)	53766	NM_015113	23140	Hs.277624	NM_015113	ENSG00000074755	ZZEF1	ZZZ4	zinc finger ZZ-type and EF-hand domain containing 1	protein-coding
chr3-3066-0	chr3	182541473	182646916	+	0.188	105443	14.2749	intron (NM_014616, intron 19 of 29)	intron (NM_014616, intron 19 of 29)	82902	NM_014616	23200	Hs.478429	NM_014616	ENSG00000058063	ATP11B	ATPIF|ATPIR	ATPase phospholipid transporting 11B (putative)	protein-coding
chr7-2591-0	chr7	148397128	148502542	+	0.899	105414	16.5321	intron (NM_001370661, intron 2 of 21)	AluY|SINE|Alu	53033	NM_001370664	8454	Hs.146806	NM_003592	ENSG00000055130	CUL1	-	cullin 1	protein-coding
chr6-654-1	chr6	131277614	131382996	-	0.307	105382	14.9816	intron (NM_001350307, intron 1 of 18)	THE1C|LTR|ERVL-MaLR	4444	NM_001350309	2037	Hs.486470	NM_001431	ENSG00000079819	EPB41L2	4.1-G|4.1G	erythrocyte membrane protein band 4.1 like 2	protein-coding
chr6-2850-0	chr6	160770351	160875715	+	0.101	105364	13.3774	intron (NM_021977, intron 2 of 10)	L1MC1|LINE|L1	53623	NM_021977	6581	Hs.567337	NM_021977	ENSG00000146477	SLC22A3	EMT|EMTH|OCT3	solute carrier family 22 member 3	protein-coding
chr7-392-1	chr7	136913093	137018367	-	0.205	105274	14.3975	intron (NM_001321387, intron 1 of 4)	L2|LINE|L2	-12128	NM_001321386	5764	Hs.371249	NM_002825	ENSG00000105894	PTN	HARP|HB-GAM|HBBM|HBGF-8|HBGF8|HBNF|HBNF-1|NEGF1|OSF-1	pleiotrophin	protein-coding
chr12-941-1	chr12	79913872	80019131	-	0.499	105259	15.6807	Intergenic	L1MA4A|LINE|L1	117859	NM_001354732	5074	Hs.643130	NM_002583	ENSG00000177425	PAWR	PAR4|Par-4	pro-apoptotic WT1 regulator	protein-coding
chr1-2540-1	chr1	91357764	91463016	-	0.699	105252	16.1669	intron (NM_201269, intron 2 of 5)	intron (NM_201269, intron 2 of 5)	76675	NM_016620	84146	Hs.173001	NM_016620	ENSG00000122482	ZNF644	BM-005|MYP21|NatF|ZEP-2	zinc finger protein 644	protein-coding
chr19-910-0	chr19	30440966	30546197	+	0.572	105231	15.8773	intron (NR_045557, intron 3 of 9)	intron (NR_045557, intron 3 of 9)	60435	NM_003796	8725	Hs.466391	NM_003796	ENSG00000105176	URI1	C19orf2|NNX3|PPP1R19|RMP|URI	URI1 prefoldin like chaperone	protein-coding
chr7-2295-0	chr7	131083970	131189137	+	0.665	105167	16.0937	intron (NM_001321316, intron 12 of 17)	intron (NM_001321316, intron 12 of 17)	104834	NM_001018111	5420	Hs.744213	NM_005397	ENSG00000128567	PODXL	Gp200|PC|PCLP|PCLP-1	podocalyxin like	protein-coding
chr2-3664-1	chr2	20444788	20549908	-	1.76	105120	17.4973	exon (NM_001282752, exon 7 of 20)	exon (NM_001282752, exon 7 of 20)	29799	NM_001282790	23369	Hs.467824	NM_015317	ENSG00000055917	PUM2	PUMH2|PUML2	pumilio RNA binding family member 2	protein-coding
chr11-1678-0	chr11	86876650	86981723	+	0.139	105073	13.8342	intron (NR_033149, intron 4 of 13)	MER20|DNA|hAT-Charlie	180210	NM_022918	65084	Hs.188591	NM_022918	ENSG00000166575	TMEM135	PMP52	transmembrane protein 135	protein-coding
chr2-3426-1	chr2	32058245	32163243	-	0.322	104998	15.0451	intron (NM_001301852, intron 5 of 7)	intron (NM_001301852, intron 5 of 7)	-81695	NR_146994	105374449	Hs.580386	NR_146994	ENSG00000223647	LINC01946	-	long intergenic non-protein coding RNA 1946	ncRNA
chr1-1886-0	chr1	93646731	93751701	+	0.338	104970	15.1147	intron (NM_206886, intron 18 of 27)	AluSp|SINE|Alu	52943	NM_206886	343099	Hs.482873	NM_206886	ENSG00000122483	CCDC18	NY-SAR-41	coiled-coil domain containing 18	protein-coding
chr15-1009-0	chr15	73409000	73513916	+	0.279	104916	14.8372	intron (NM_002499, intron 5 of 28)	intron (NM_002499, intron 5 of 28)	116633	NM_001172624	4756	Hs.388613	NM_002499	ENSG00000067141	NEO1	IGDCC2|NGN|NTN1R2	neogenin 1	protein-coding
chr6-1480-1	chr6	79681737	79786559	-	0.96	104822	16.6187	intron (NM_017934, intron 9 of 39)	intron (NM_017934, intron 9 of 39)	53823	NM_017934	55023	Hs.511817	NM_017934	ENSG00000146247	PHIP	BRWD2|DCAF14|DIDOD|WDR11|ndrp	pleckstrin homology domain interacting protein	protein-coding
chr15-1228-1	chr15	40080472	40185283	-	0.497	104811	15.6687	intron (NM_001271854, intron 1 of 3)	intron (NM_001271854, intron 1 of 3)	-11400	NM_001271855	11245	Hs.37196	NM_007223	ENSG00000166073	GPR176	HB-954	G protein-coupled receptor 176	protein-coding
chr6-2007-1	chr6	45143908	45248645	-	0.224	104737	14.518	intron (NM_003599, intron 2 of 10)	MLT2B4|LTR|ERVL	-30769	NR_030313	693171		NR_030313	ENSG00000207769	MIR586	MIRN586|hsa-mir-586	microRNA 586	ncRNA
chrX-2391-0	chrX	123138038	123242715	+	0.585	104677	15.9021	intron (NM_006603, intron 13 of 32)	AluY|SINE|Alu	94820	NM_006603	10735	Hs.496710	NM_006603	ENSG00000101972	STAG2	NEDXCF|SA-2|SA2|SCC3B|bA517O1.1	stromal antigen 2	protein-coding
chr5-858-0	chr5	60709958	60814619	+	0.282	104661	14.8491	intron (NM_020928, intron 1 of 13)	intron (NM_020928, intron 1 of 13)	134203	NM_020928	57688	Hs.744939	NM_020928	ENSG00000130449	ZSWIM6	AFND|NEDMAGA	zinc finger SWIM-type containing 6	protein-coding
chr9-554-1	chr9	111776226	111880850	-	0.899	104624	16.5212	intron (NM_032012, intron 9 of 17)	AluSz6|SINE|Alu	-19960	NR_029506	407036		NR_029506	ENSG00000207698	MIR32	MIRN32|hsa-mir-32|miR-32|miRNA32	microRNA 32	ncRNA
chr14-377-1	chr14	81717442	81822022	-	0.403	104580	15.3631	intron (NM_001366850, intron 5 of 7)	intron (NM_001366850, intron 5 of 7)	-81998	NM_201595	2957	Hs.592334	NM_015859	ENSG00000165417	GTF2A1	TF2A1|TFIIA|TFIIA-42|TFIIAL	general transcription factor IIA subunit 1	protein-coding
chr7-1296-0	chr7	74073194	74177685	+	0.656	104491	16.0648	exon (NM_001163636, exon 9 of 34)	exon (NM_001163636, exon 9 of 34)	17817	NR_110044	101926943	Hs.654772	NR_110044	ENSG00000232729	LOC101926943	-	uncharacterized LOC101926943	ncRNA
chr9-68-0	chr9	4793675	4898038	+	0.401	104363	15.3529	intron (NM_001286699, intron 5 of 6)	intron (NM_001286699, intron 5 of 6)	-4441	NR_029836	406894		NR_029836	ENSG00000199065	MIR101-2	MIRN101-2|mir-101-2	microRNA 101-2	ncRNA
chr18-724-1	chr18	24130945	24235295	-	0.174	104350	14.1482	intron (NM_001258222, intron 1 of 4)	AluJb|SINE|Alu	-11621	NR_107024	102466874		NR_107024	ENSG00000276221	MIR8057	hsa-mir-8057	microRNA 8057	ncRNA
chr7-1573-0	chr7	90587549	90691866	+	0.647	104317	16.0425	intron (NM_001287136, intron 9 of 13)	L1ME1|LINE|L1	-254041	NM_003505	8321	Hs.94234	NM_003505	ENSG00000157240	FZD1	-	frizzled class receptor 1	protein-coding
chr5-613-1	chr5	146990043	147094332	-	0.243	104289	14.6293	TTS (NR_038902)	TTS (NR_038902)	102630	NR_038902	153469	Hs.184323	NR_038902	ENSG00000280780	JAKMIP2-AS1	-	JAKMIP2 antisense RNA 1	ncRNA
chr12-1306-0	chr12	64238461	64342746	+	0.133	104285	13.7597	intron (NM_020762, intron 1 of 21)	MER103C|DNA|hAT-Charlie	52123	NM_020762	57522	Hs.210751	NM_020762	ENSG00000196935	SRGAP1	ARHGAP13|NMTC2	SLIT-ROBO Rho GTPase activating protein 1	protein-coding
chr2-2705-0	chr2	168421276	168525484	+	0.127	104208	13.692	Intergenic	Intergenic	-201802	NM_020981	8708	Hs.735833	NM_020981	ENSG00000172318	B3GALT1	beta3Gal-T1	beta-1,3-galactosyltransferase 1	protein-coding
chr12-1718-1	chr12	40184478	40288498	-	0.174	104020	14.1437	intron (NM_052885, intron 6 of 9)	L1MB7|LINE|L1	216503	NM_001031748	283461	Hs.648205	NM_001031748	ENSG00000180116	C12orf40	HEL-206|HEL-S-94	chromosome 12 open reading frame 40	protein-coding
chr5-713-1	chr5	140893570	140997565	-	0.683	103995	16.1161	TTS (NR_038333)	TTS (NR_038333)	7689	NR_038333	100505658	Hs.655458	NR_038333	ENSG00000246422	LOC100505658	-	uncharacterized LOC100505658	ncRNA
chrX-747-1	chrX	113702017	113805962	-	0.306	103945	14.9571	Intergenic	L1MB1|LINE|L1	-64562	NM_001256761	3358	Hs.149037	NM_000868	ENSG00000147246	HTR2C	5-HT1C|5-HT2C|5-HTR2C|5HTR2C|HTR1C	5-hydroxytryptamine receptor 2C	protein-coding
chr3-2815-0	chr3	167968221	168071992	+	0.207	103771	14.3907	intron (NR_021485, intron 1 of 15)	intron (NR_021485, intron 1 of 15)	52796	NR_021485	93556	Hs.478158	NR_021485		EGFEM1P	C3orf50|NCRNA00259	EGF like and EMI domain containing 1, pseudogene	pseudo
chr6-829-0	chr6	38029347	38133073	+	0.312	103726	14.982	intron (NM_021943, intron 4 of 5)	intron (NM_021943, intron 4 of 5)	293707	NM_021943	60685	Hs.36959	NM_021943	ENSG00000156639	ZFAND3	TEX27	zinc finger AN1-type containing 3	protein-coding
chrX-2299-1	chrX	40490710	40594336	-	0.599	103626	15.9217	intron (NM_004229, intron 16 of 30)	intron (NM_004229, intron 16 of 30)	-35710	NM_001330455	159013	Hs.495961	NM_144970	ENSG00000185753	CXorf38	-	chromosome X open reading frame 38	protein-coding
chr12-859-0	chr12	46820993	46924604	+	0.221	103611	14.4829	intron (NR_125380, intron 3 of 3)	THE1C|LTR|ERVL-MaLR	94908	NR_125381	100288798	Hs.525922	NR_125377		LOC100288798	-	uncharacterized LOC100288798	ncRNA
chr7-1384-1	chr7	78296914	78400437	-	0.317	103523	15.0021	intron (NM_012301, intron 2 of 21)	intron (NM_012301, intron 2 of 21)	-289629	NR_046689	100874021	Hs.128252	NR_046689	ENSG00000226978	MAGI2-AS2	-	MAGI2 antisense RNA 2	ncRNA
chr13-484-0	chr13	47226698	47330220	+	0.205	103522	14.3733	intron (NM_001164213, intron 11 of 18)	intron (NM_001164213, intron 11 of 18)	92837	NM_001984	2098	Hs.432491	NM_001984	ENSG00000139684	ESD	FGH	esterase D	protein-coding
chr6-2696-0	chr6	151290761	151394247	+	0.278	103486	14.8122	intron (NM_001242768, intron 24 of 27)	AluSx|SINE|Alu	14360	NM_001350490	25902	Hs.591343	NM_015440	ENSG00000120254	MTHFD1L	FTHFSDC1|MTC1THFS|dJ292B18.2	methylenetetrahydrofolate dehydrogenase (NADP+ dependent) 1 like	protein-coding
chr7-2393-1	chr7	13925642	14029113	-	0.469	103471	15.5665	intron (NM_001370555, intron 6 of 12)	intron (NM_001370555, intron 6 of 12)	48762	NM_001163150	2115	Hs.22634	NM_004956	ENSG00000006468	ETV1	ER81	ETS variant 1	protein-coding
chr12-1928-1	chr12	26718353	26821760	-	0.465	103407	15.5533	intron (NM_002223, intron 26 of 56)	Tigger2a|DNA|TcMar-Tigger	216071	NM_002223	3709	Hs.512235	NM_002223	ENSG00000123104	ITPR2	ANHD|CFAP48|INSP3R2|IP3R2	inositol 1,4,5-trisphosphate receptor type 2	protein-coding
chr14-980-0	chr14	67053515	67156913	+	0.269	103398	14.7635	intron (NM_020806, intron 1 of 22)	Looper|DNA|PiggyBac	131089	NM_020806	10243	Hs.208765	NM_020806	ENSG00000171723	GPHN	GEPH|GPH|GPHRYN|HKPX1|MOCODC	gephyrin	protein-coding
chr12-779-0	chr12	42744949	42848327	+	0.454	103378	15.5183	intron (NM_001143789, intron 7 of 7)	intron (NM_001143789, intron 7 of 7)	71038	NM_001364834	51535	Hs.444157	NM_016488	ENSG00000134283	PPHLN1	CR|HSPC206|HSPC232	periphilin 1	protein-coding
chr11-724-1	chr11	87967202	88070461	-	0.797	103259	16.3286	Intergenic	Intergenic	52073	NM_001814	1075	Hs.128065	NM_001814	ENSG00000109861	CTSC	CPPI|DPP-I|DPP1|DPPI|HMS|JP|JPD|PALS|PDON1|PLS	cathepsin C	protein-coding
chr6-2011-1	chr6	44926731	45029989	-	0.117	103258	13.5605	intron (NM_001261823, intron 4 of 9)	MLT1A0|LTR|ERVL-MaLR	187147	NR_030313	693171		NR_030313	ENSG00000207769	MIR586	MIRN586|hsa-mir-586	microRNA 586	ncRNA
chr6-2513-1	chr6	26820875	26924100	-	0.32	103225	15.0116	intron (NR_003504, intron 3 of 8)	AluSx4|SINE|Alu	51846	NR_003504	387036	Hs.675815	NM_001033523	ENSG00000241549	GUSBP2	GUSBL1|GUSBP4|SMA3-L|SMAC3L|SMAC3L2|b55C20.1|bA239L20.1|bA239L20.5|bGLU-Lp	GUSB pseudogene 2	pseudo
chr10-2213-1	chr10	842363	945573	-	0.66	103210	16.0558	intron (NM_015155, intron 5 of 17)	L1MC1|LINE|L1	83677	NM_015155	23185	Hs.159069	NM_015155	ENSG00000107929	LARP4B	KIAA0217|LARP5	La ribonucleoprotein domain family member 4B	protein-coding
chr5-2373-1	chr5	41742679	41845854	-	0.162	103175	14.0288	intron (NR_157114, intron 11 of 15)	intron (NR_157114, intron 11 of 15)	49493	NM_001364303	5019	Hs.278277	NM_000436	ENSG00000083720	OXCT1	OXCT|SCOT	3-oxoacid CoA-transferase 1	protein-coding
chr2-1972-1	chr2	122093001	122196169	-	0.462	103168	15.5406	intron (NM_015282, intron 31 of 38)	MIR3|SINE|MIR	-101807	NM_014553	29842	Hs.156471	NM_014553	ENSG00000115112	TFCP2L1	CRTR1|LBP-9|LBP9	transcription factor CP2 like 1	protein-coding
chr7-733-1	chr7	117347929	117450937	-	0.261	103008	14.7145	intron (NM_001363351, intron 10 of 22)	AluJr|SINE|Alu	112841	NM_001363350	83992	Hs.592285	NM_033427	ENSG00000077063	CTTNBP2	C7orf8|CORTBP2|Orf4	cortactin binding protein 2	protein-coding
chr15-345-0	chr15	40226954	40329897	+	0.436	102943	15.4539	intron (NM_001013703, intron 14 of 38)	MIR|SINE|MIR	52109	NM_001013703	440275	Hs.656673	NM_001013703	ENSG00000128829	EIF2AK4	GCN2|PVOD2	eukaryotic translation initiation factor 2 alpha kinase 4	protein-coding
chr12-1566-0	chr12	77158462	77261370	+	0.452	102908	15.5054	intron (NM_001359626, intron 7 of 16)	intron (NM_001359626, intron 7 of 16)	51878	NM_001359626	23390	Hs.4014	NM_015336	ENSG00000186908	ZDHHC17	DHHC-17|HIP14|HIP3|HSPC294|HYPH	zinc finger DHHC-type containing 17	protein-coding
chr16-1387-1	chr16	3774283	3877186	-	0.296	102903	14.8946	intron (NM_004380, intron 11 of 30)	intron (NM_004380, intron 11 of 30)	-58209	NM_001272049	10131	Hs.30345	NM_016292	ENSG00000126602	TRAP1	HSP 75|HSP75|HSP90L|TRAP-1	TNF receptor associated protein 1	protein-coding
chr14-409-0	chr14	37916584	38019481	+	0.173	102897	14.1197	intron (NM_138731, intron 12 of 13)	intron (NM_138731, intron 12 of 13)	96422	NM_004496	3169	Hs.163484	NM_004496	ENSG00000129514	FOXA1	HNF3A|TCF3A	forkhead box A1	protein-coding
chr2-304-1	chr2	224485949	224588812	-	0.184	102863	14.2081	Intergenic	AluJo|SINE|Alu	-70301	NM_003469	7857	Hs.516726	NM_003469	ENSG00000171951	SCG2	CHGC|EM66|SN|SgII	secretogranin II	protein-coding
chr1-2403-0	chr1	143915729	144018585	+	0.295	102856	14.8891	Intergenic	Intergenic	-52310	NR_144320	728833	Hs.535577	NM_207418	ENSG00000215784	FAM72D	GCUD2	family with sequence similarity 72 member D	protein-coding
chr13-939-1	chr13	46523267	46625921	-	0.949	102654	16.5719	intron (NM_001330567, intron 8 of 18)	Tigger1|DNA|TcMar-Tigger	52287	NM_001076788	23091	Hs.136102	NM_015070	ENSG00000123200	ZC3H13	KIAA0853|Xio	zinc finger CCCH-type containing 13	protein-coding
chr6-2695-0	chr6	151188229	151290877	+	0.291	102648	14.8664	intron (NM_001242768, intron 8 of 27)	intron (NM_001242768, intron 8 of 27)	51931	NM_001350491	25902	Hs.591343	NM_015440	ENSG00000120254	MTHFD1L	FTHFSDC1|MTC1THFS|dJ292B18.2	methylenetetrahydrofolate dehydrogenase (NADP+ dependent) 1 like	protein-coding
chr7-1704-0	chr7	97737036	97839633	+	0.361	102597	15.1767	intron (NM_014916, intron 5 of 13)	AluJr|SINE|Alu	52160	NM_014916	22853	Hs.444179	NM_014916	ENSG00000164715	LMTK2	AATYK2|BREK|KPI-2|KPI2|LMR2|PPP1R100|cprk|hBREK	lemur tyrosine kinase 2	protein-coding
chr6-955-1	chr6	111012612	111115171	-	0.265	102559	14.7302	intron (NM_001300960, intron 2 of 11)	MER11A|LTR|ERVK	-71933	NM_001287215	262	Hs.159118	NM_001634	ENSG00000123505	AMD1	ADOMETDC|AMD|SAMDC	adenosylmethionine decarboxylase 1	protein-coding
chr1-3650-0	chr1	210249349	210351849	+	0.176	102500	14.1389	intron (NM_001256006, intron 7 of 8)	intron (NM_001256006, intron 7 of 8)	-105542	NM_001354173	56256	Hs.600545	NM_019605	ENSG00000082497	SERTAD4	DJ667H12.2	SERTA domain containing 4	protein-coding
chr2-3837-0	chr2	236404056	236506550	+	0.108	102494	13.4343	intron (NM_014914, intron 1 of 16)	intron (NM_014914, intron 1 of 16)	-28738	NR_146582	27321		NR_146582		TNRC17	CAGL234	trinucleotide repeat containing 17	ncRNA
chr9-321-0	chr9	19276240	19378603	+	0.307	102363	14.9396	intron (NR_073201, intron 14 of 31)	L1M5|LINE|L1	52813	NM_001010	6194	Hs.408073	NM_001010	ENSG00000137154	RPS6	S6	ribosomal protein S6	protein-coding
chr5-1051-0	chr5	71405001	71507342	+	0.324	102341	15.0171	intron (NM_005909, intron 2 of 6)	intron (NM_005909, intron 2 of 6)	-9123	NR_039967	100616377		NR_039967	ENSG00000264099	MIR4803	-	microRNA 4803	ncRNA
chr21-261-1	chr21	33662270	33764575	-	0.419	102305	15.3875	intron (NM_014825, intron 25 of 38)	L1ME3C|LINE|L1	36209	NR_002996	677846	Hs.712293	NR_002996	ENSG00000200792	SNORA80A	ACA67|SNORA80	small nucleolar RNA, H/ACA box 80A	snoRNA
chr4-2880-1	chr4	15982627	16084930	-	0.234	102303	14.5471	intron (NM_001371408, intron 4 of 24)	intron (NM_001371408, intron 4 of 24)	43963	NM_001145849	8842	Hs.614734	NM_006017	ENSG00000007062	PROM1	AC133|CD133|CORD12|MCDR2|MSTP061|PROML1|RP41|STGD4	prominin 1	protein-coding
chr7-872-1	chr7	107101305	107203559	-	0.403	102254	15.3306	intron (NM_006348, intron 6 of 21)	L1PA4|LINE|L1	41930	NM_005295	2845	Hs.657277	NM_005295	ENSG00000172209	GPR22	-	G protein-coupled receptor 22	protein-coding
chr10-1927-0	chr10	114358085	114460298	+	0.251	102213	14.647	intron (NM_001365711, intron 6 of 8)	intron (NM_001365711, intron 6 of 8)	15262	NR_036177	100422909		NR_036177	ENSG00000264763	MIR4295	-	microRNA 4295	ncRNA
chr9-136-1	chr9	134783113	134885282	-	0.213	102169	14.4095	intron (NM_004269, intron 3 of 7)	intron (NM_004269, intron 3 of 7)	121057	NM_001253881	9442	Hs.374262	NM_004269	ENSG00000160563	MED27	CRAP34|CRSP34|CRSP8|MED3|TRAP37	mediator complex subunit 27	protein-coding
chr4-1501-0	chr4	93754171	93856293	+	1.35	102122	17.0729	intron (NM_001286838, intron 2 of 14)	Tigger1|DNA|TcMar-Tigger	579682	NM_001286838	2895	Hs.162727	NM_001510	ENSG00000152208	GRID2	GluD2|SCAR18	glutamate ionotropic receptor delta type subunit 2	protein-coding
chr9-68-1	chr9	138696226	138798324	-	0.505	102098	15.654	intron (NM_015447, intron 5 of 16)	intron (NM_015447, intron 5 of 16)	52117	NM_015447	157922	Hs.522493	NM_015447	ENSG00000130559	CAMSAP1	-	calmodulin regulated spectrin associated protein 1	protein-coding
chrX-431-0	chrX	24728433	24830500	+	0.174	102067	14.1163	intron (NM_016937, intron 26 of 36)	intron (NM_016937, intron 26 of 36)	16908	NR_003007	677773	Hs.689695	NR_003007	ENSG00000251869	SCARNA23	ACA12	small Cajal body-specific RNA 23	ncRNA
chr11-283-1	chr11	116865922	116967947	-	0.381	102025	15.2464	intron (NM_025164, intron 1 of 23)	intron (NM_025164, intron 1 of 23)	52210	NM_001281749	23387	Hs.167451	NM_025164	ENSG00000160584	SIK3	L19|QSK|SEMDK|SIK-3	SIK family kinase 3	protein-coding
chr3-2852-1	chr3	33035567	33137579	-	0.172	102012	14.0989	intron (NM_001135602, intron 7 of 12)	intron (NM_001135602, intron 7 of 12)	51751	NM_001079811	2720	Hs.443031	NM_000404	ENSG00000170266	GLB1	EBP|ELNR1|MPS4B	galactosidase beta 1	protein-coding
chr6-558-1	chr6	136675484	136777368	-	0.483	101884	15.5867	intron (NM_001198614, intron 4 of 18)	L2a|LINE|L2	61587	NM_001198615	9053	Hs.486548	NM_003980	ENSG00000135525	MAP7	E-MAP-115|EMAP115	microtubule associated protein 7	protein-coding
chr7-2050-1	chr7	37385008	37486857	-	0.114	101849	13.5032	intron (NM_001206480, intron 1 of 21)	AluJo|SINE|Alu	-42660	NM_001206482	9844	Hs.434989	NM_014800	ENSG00000155849	ELMO1	CED-12|CED12|ELMO-1	engulfment and cell motility 1	protein-coding
chr1-3081-1	chr1	56943430	57045010	-	0.319	101580	14.9839	intron (NM_003713, intron 2 of 5)	MIRb|SINE|MIR	51016	NM_003713	8613	Hs.405156	NM_003713	ENSG00000162407	PLPP3	Dri42|LPP3|PAP2B|PPAP2B|VCIP	phospholipid phosphatase 3	protein-coding
chr21-321-0	chr21	35447033	35548510	+	0.8	101477	16.3089	exon (NM_032476, exon 2 of 3)	exon (NM_032476, exon 2 of 3)	51893	NM_006933	6526	Hs.302742	NM_006933	ENSG00000198743	SLC5A3	BCW2|SMIT|SMIT1|SMIT2	solute carrier family 5 member 3	protein-coding
chr4-1190-0	chr4	77872589	77973909	+	0.533	101320	15.7208	intron (NM_001306147, intron 4 of 11)	intron (NM_001306147, intron 4 of 11)	52344	NM_018243	55752	Hs.128199	NM_018243	ENSG00000138758	SEPTIN11	2021-09-11	septin 11	protein-coding
chr5-1673-1	chr5	83505857	83607166	-	0.211	101309	14.3837	intron (NM_005711, intron 1 of 10)	intron (NM_005711, intron 1 of 10)	124174	NM_001278642	10085	Hs.482730	NM_005711	ENSG00000164176	EDIL3	DEL1	EGF like repeats and discoidin domains 3	protein-coding
chr13-1220-1	chr13	28946107	29047370	-	0.683	101263	16.0777	intron (NM_001160031, intron 10 of 11)	intron (NM_001160031, intron 10 of 11)	72527	NM_002019	2321	Hs.594454	NM_002019	ENSG00000102755	FLT1	FLT|FLT-1|VEGFR-1|VEGFR1	fms related tyrosine kinase 1	protein-coding
chr2-3866-0	chr2	238601879	238703088	+	0.184	101209	14.1848	intron (NM_001137550, intron 11 of 23)	intron (NM_001137550, intron 11 of 23)	51635	NM_001137552	9208	Hs.471779	NM_004735	ENSG00000124831	LRRFIP1	FLAP-1|FLAP1|FLIIAP1|GCF-2|GCF2|HUFI-1|TRIP	LRR binding FLII interacting protein 1	protein-coding
chr10-1340-1	chr10	58854685	58955759	-	0.261	101074	14.6872	Intergenic	Intergenic	159097	NR_037490	100500834		NR_037490	ENSG00000264747	MIR3924	-	microRNA 3924	ncRNA
chr15-1191-1	chr15	41266518	41367496	-	0.369	100978	15.1854	intron (NM_017553, intron 25 of 35)	intron (NM_017553, intron 25 of 35)	71338	NM_001142776	79094	Hs.155569	NM_024111	ENSG00000128965	CHAC1	-	ChaC glutathione specific gamma-glutamylcyclotransferase 1	protein-coding
chr6-1167-0	chr6	57322912	57423865	+	0.334	100953	15.0412	intron (NM_000947, intron 8 of 14)	L1ME4a|LINE|L1	118458	NR_036097	100422884		NR_036097	ENSG00000212017	MIR548U	-	microRNA 548u	ncRNA
chr2-207-1	chr2	230614319	230715216	-	0.314	100897	14.9514	intron (NM_001348324, intron 21 of 41)	intron (NM_001348324, intron 21 of 41)	-85496	NM_139072	92737	Hs.234074	NM_139072	ENSG00000187957	DNER	UNQ26|bet	delta/notch like EGF repeat containing	protein-coding
chr5-1880-0	chr5	118635900	118736586	+	0.178	100686	14.1295	intron (NM_001286814, intron 1 of 1)	intron (NM_001286814, intron 1 of 1)	-4225	NM_001286813	25816	Hs.618488	NM_014350	ENSG00000145779	TNFAIP8	GG2-1|MDC-3.13|NDED|SCC-S2|SCCS2	TNF alpha induced protein 8	protein-coding
chr1-87-1	chr1	243834068	243934737	-	0.234	100669	14.5238	intron (NM_001370074, intron 2 of 13)	MER39|LTR|ERV1	122182	NM_181690	10000	Hs.498292	NM_005465	ENSG00000117020	AKT3	MPPH|MPPH2|PKB-GAMMA|PKBG|PRKBG|RAC-PK-gamma|RAC-gamma|STK-2	AKT serine/threonine kinase 3	protein-coding
chr5-1955-0	chr5	122862284	122962875	+	0.432	100591	15.4072	intron (NM_001044723, intron 5 of 12)	L1MC4|LINE|L1	31468	NM_001044723	1456	Hs.129206	NM_004384	ENSG00000151292	CSNK1G3	CKI-gamma 3|CSNK1G3L	casein kinase 1 gamma 3	protein-coding
chr1-1824-0	chr1	90310224	90410761	+	0.497	100537	15.6087	intron (NM_001134479, intron 2 of 2)	intron (NM_001134479, intron 2 of 2)	72994	NM_018103	55144	Hs.482087	NM_018103	ENSG00000171492	LRRC8D	LRRC5	leucine rich repeat containing 8 VRAC subunit D	protein-coding
chr6-518-1	chr6	139207969	139308389	-	0.581	100420	15.8323	intron (NM_031922, intron 8 of 19)	THE1B|LTR|ERVL-MaLR	51219	NM_001128617	85021	Hs.334603	NM_031922	ENSG00000135597	REPS1	NBIA7|RALBP1	RALBP1 associated Eps domain containing 1	protein-coding
chr4-1985-0	chr4	124045898	124146294	+	0.364	100396	15.1574	intron (NM_001345856, intron 14 of 15)	AluJb|SINE|Alu	-221854	NM_001258038	10252	Hs.744854	NM_005841	ENSG00000164056	SPRY1	hSPRY1	sprouty RTK signaling antagonist 1	protein-coding
chr8-439-0	chr8	27950898	28051191	+	0.426	100293	15.3828	intron (NM_018091, intron 10 of 14)	intron (NM_018091, intron 10 of 14)	50388	NM_001284224	55140	Hs.491336	NM_018091	ENSG00000134014	ELP3	KAT9	elongator acetyltransferase complex subunit 3	protein-coding
chr13-841-1	chr13	51925277	52025511	-	1.07	100234	16.7106	intron (NM_012141, intron 4 of 17)	L2a|LINE|L2	51778	NM_001039938	26512	Hs.439440	NM_012141	ENSG00000102786	INTS6	DBI-1|DDX26|DDX26A|DICE1|HDB|INT6|Notchl2	integrator complex subunit 6	protein-coding
chr12-833-0	chr12	45610993	45711143	+	0.63	100150	15.9452	intron (NM_001142679, intron 1 of 19)	MLT1B|LTR|ERVL-MaLR	-25405	NM_001142678	196527	Hs.505339	NM_001025356	ENSG00000177119	ANO6	BDPLT7|SCTS|TMEM16F	anoctamin 6	protein-coding
chr12-32-0	chr12	1403323	1503437	+	0.272	100114	14.733	intron (NR_027948, intron 15 of 19)	intron (NR_027948, intron 15 of 19)	-156277	NR_028415	100292680	Hs.391695	NR_028415	ENSG00000249628	LINC00942	-	long intergenic non-protein coding RNA 942	ncRNA
chr7-2035-0	chr7	114563532	114663609	+	0.188	100077	14.1996	intron (NM_001166345, intron 3 of 4)	MLT1J1|LTR|ERVL-MaLR	51361	NM_001166346	29969	Hs.741413	NM_199072	ENSG00000135272	MDFIC	HIC|MDFIC1	MyoD family inhibitor domain containing	protein-coding
chr13-300-0	chr13	35517904	35617890	+	0.399	99986	15.2839	intron (NM_015678, intron 1 of 57)	intron (NM_015678, intron 1 of 57)	51473	NM_015678	26960	Hs.491172	NM_015678	ENSG00000172915	NBEA	BCL8B|LYST2	neurobeachin	protein-coding
chr1-510-1	chr1	220318444	220418373	-	0.297	99929	14.8572	intron (NM_012414, intron 12 of 34)	intron (NM_012414, intron 12 of 34)	5553	NR_031705	100302234		NR_031705	ENSG00000281696	MIR664A	MIR664|MIRN664|hsa-mir-664|hsa-mir-664a|mir-664a	microRNA 664a	ncRNA
chr7-502-0	chr7	27780318	27880211	+	0.186	99893	14.1815	intron (NM_001362794, intron 8 of 16)	L1ME4a|LINE|L1	50550	NM_001362794	8887	Hs.34576	NM_006024	ENSG00000106052	TAX1BP1	CALCOCO3|T6BP|TXBP151	Tax1 binding protein 1	protein-coding
chr19-361-0	chr19	11072589	11172473	+	0.313	99884	14.9322	intron (NM_001128844, intron 16 of 35)	7SLRNA|srpRNA|srpRNA	27703	NM_001128848	6597	Hs.327527	NM_003072	ENSG00000127616	SMARCA4	BAF190|BAF190A|BRG1|CSS4|MRD16|RTPS2|SNF2|SNF2L4|SNF2LB|SWI2|hSNF2b	SWI/SNF related, matrix associated, actin dependent regulator of chromatin, subfamily a, member 4	protein-coding
chr8-2225-1	chr8	10596812	10696644	-	0.268	99832	14.7075	intron (NM_001284356, intron 5 of 5)	intron (NM_001284356, intron 5 of 5)	36225	NR_031711	100302166		NR_031711	ENSG00000283210	MIR1322	MIRN1322|hsa-mir-1322	microRNA 1322	ncRNA
chrX-2060-0	chrX	107791623	107891400	+	0.185	99777	14.172	intron (NM_033380, intron 24 of 50)	intron (NM_033380, intron 24 of 50)	138096	NM_003604	8471	Hs.407141	NM_003604	ENSG00000133124	IRS4	IRS-4|PY160	insulin receptor substrate 4	protein-coding
chr3-3278-0	chr3	193329519	193429187	+	0.273	99668	14.7318	intron (NM_130832, intron 23 of 28)	intron (NM_130832, intron 23 of 28)	-34232	NR_046634	100873941	Hs.679364	NR_046634	ENSG00000224855	OPA1-AS1	-	OPA1 antisense RNA 1	ncRNA
chr15-1421-1	chr15	26762506	26862165	-	0.652	99659	15.9877	intron (NM_001191320, intron 5 of 6)	intron (NM_001191320, intron 5 of 6)	61902	NM_001191321	2562	Hs.302352	NM_000814	ENSG00000166206	GABRB3	ECA5|EIEE43	gamma-aminobutyric acid type A receptor beta3 subunit	protein-coding
chr7-2606-1	chr7	2783117	2882561	-	0.39	99444	15.2431	intron (NM_007353, intron 2 of 3)	L1MC4a|LINE|L1	22025	NM_001282441	2768	Hs.487341	NM_007353	ENSG00000146535	GNA12	NNX3|RMP|gep	G protein subunit alpha 12	protein-coding
chr18-1039-1	chr18	2913005	3012434	-	0.253	99429	14.6186	intron (NM_014646, intron 1 of 19)	intron (NM_014646, intron 1 of 19)	-16098	NR_026659	727896	Hs.673126	NR_026659		LOC727896	-	cysteine and histidine rich domain containing 1 pseudogene	pseudo
chr19-985-0	chr19	34747952	34847303	+	0.239	99351	14.5353	intron (NM_014686, intron 2 of 13)	MIRc|SINE|MIR	52168	NM_014686	9710	Hs.330073	NM_014686	ENSG00000166398	KIAA0355	-	KIAA0355	protein-coding
chr2-2017-1	chr2	118671358	118770700	-	0.155	99342	13.9105	intron (NM_019044, intron 11 of 23)	intron (NM_019044, intron 11 of 23)	50617	NM_019044	54520	Hs.107845	NM_019044	ENSG00000125633	CCDC93	-	coiled-coil domain containing 93	protein-coding
chr6-578-1	chr6	135275958	135375286	-	0.651	99328	15.9806	intron (NM_006620, intron 4 of 17)	L2c|LINE|L2	-25052	NR_037435	100500880		NR_037435	ENSG00000283409	MIR3662	mir-3662	microRNA 3662	ncRNA
chr9-748-0	chr9	43685527	43784720	+	0.114	99193	13.4651	intron (NM_001201380, intron 2 of 23)	intron (NM_001201380, intron 2 of 23)	49927	NR_111893	643827	Hs.521495	NM_001012280		CNTNAP3P2	-	CNTNAP3 pseudogene 2	pseudo
chr20-519-0	chr20	32582648	32681830	+	0.744	99182	16.1712	intron (NM_007367, intron 2 of 8)	AluSp|SINE|Alu	-4686	NR_039911	100616434		NR_039911	ENSG00000264616	MIR4755	mir-4755	microRNA 4755	ncRNA
chr2-1825-0	chr2	109419405	109518562	+	0.286	99157	14.7915	intron (NM_001351549, intron 12 of 13)	L1PA13|LINE|L1	65756	NR_147236	165055	Hs.362702	NM_144978	ENSG00000163006	CCDC138	-	coiled-coil domain containing 138	protein-coding
chr5-1775-1	chr5	77776047	77875189	-	0.324	99142	14.9713	intron (NM_005779, intron 3 of 4)	intron (NM_005779, intron 3 of 4)	118977	NM_005779	10184	Hs.79299	NM_005779	ENSG00000145685	LHFPL2	-	LHFPL tetraspan subfamily member 2	protein-coding
chr3-1610-0	chr3	99357659	99456787	+	0.188	99128	14.1858	intron (NM_001850, intron 2 of 4)	MLT1D|LTR|ERVL-MaLR	49785	NM_020351	1295	Hs.654548	NM_001850	ENSG00000144810	COL8A1	C3orf7	collagen type VIII alpha 1 chain	protein-coding
chr15-1146-0	chr15	80697949	80797072	+	0.127	99123	13.6198	intron (NM_014862, intron 2 of 18)	intron (NM_014862, intron 2 of 18)	50786	NM_014862	9915	Hs.459070	NM_014862	ENSG00000172379	ARNT2	WEDAS|bHLHe1	aryl hydrocarbon receptor nuclear translocator 2	protein-coding
chr12-658-0	chr12	32275551	32374645	+	1.03	99094	16.6392	intron (NR_148725, intron 1 of 9)	intron (NR_148725, intron 1 of 9)	65317	NM_001354187	636	Hs.505202	NM_001714	ENSG00000151746	BICD1	BICD|bic-D 1	BICD cargo adaptor 1	protein-coding
chr3-503-0	chr3	30649007	30747942	+	0.121	98935	13.5473	intron (NM_001024847, intron 4 of 7)	intron (NM_001024847, intron 4 of 7)	50381	NM_003242	7048	Hs.82028	NM_003242	ENSG00000163513	TGFBR2	AAT3|FAA3|LDS1B|LDS2|LDS2B|MFS2|RIIC|TAAD2|TBR-ii|TBRII|TGFR-2|TGFbeta-RII	transforming growth factor beta receptor 2	protein-coding
chr6-1244-0	chr6	64346947	64445817	+	0.751	98870	16.1801	TTS (NM_001290260)	TTS (NM_001290260)	39951	NM_015153	23469	Hs.348921	NM_015153	ENSG00000118482	PHF3	-	PHD finger protein 3	protein-coding
chr16-557-0	chr16	25705525	25804321	+	0.145	98796	13.8063	intron (NM_006040, intron 1 of 1)	AluSz|SINE|Alu	51643	NM_006040	9951	Hs.655275	NM_006040	ENSG00000182601	HS3ST4	3-OST-4|30ST4|3OST4|h3-OST-4	heparan sulfate-glucosamine 3-sulfotransferase 4	protein-coding
chr3-618-0	chr3	37903997	38002765	+	0.171	98768	14.0438	intron (NM_001008392, intron 1 of 7)	AluSx1|SINE|Alu	50010	NM_005808	10217	Hs.475963	NM_005808	ENSG00000144677	CTDSPL	C3orf8|HYA22|PSR1|RBSP3|SCP3	CTD small phosphatase like	protein-coding
chr7-1360-1	chr7	80449538	80548244	-	0.169	98706	14.0259	intron (NM_001350120, intron 2 of 17)	intron (NM_001350120, intron 2 of 17)	49476	NM_006379	10512	Hs.269109	NM_006379	ENSG00000075223	SEMA3C	SEMAE|SemE	semaphorin 3C	protein-coding
chr14-1161-0	chr14	76452654	76551271	+	0.144	98617	13.7937	intron (NR_045664, intron 3 of 7)	intron (NR_045664, intron 3 of 7)	49856	NM_001255995	112752	Hs.532626	NM_052873	ENSG00000119650	IFT43	C14orf179|CED3|RP81|SRTD18	intraflagellar transport 43	protein-coding
chr6-938-1	chr6	112094712	112193316	-	0.122	98604	13.5543	intron (NM_153047, intron 2 of 13)	intron (NM_153047, intron 2 of 13)	50260	NM_153047	2534	Hs.390567	NM_002037	ENSG00000010810	FYN	SLK|SYN|p59-FYN	FYN proto-oncogene, Src family tyrosine kinase	protein-coding
chr9-925-0	chr9	74729918	74828512	+	0.159	98594	13.9363	intron (NM_001351571, intron 1 of 13)	L2b|LINE|L2	14859	NM_001351571	9615	Hs.494163	NM_004293	ENSG00000119125	GDA	CYPIN|GAH|GUANASE|NEDASIN	guanine deaminase	protein-coding
chr13-305-0	chr13	35978892	36077403	+	0.211	98511	14.3433	intron (NM_015678, intron 40 of 57)	intron (NM_015678, intron 40 of 57)	22679	NM_005584	4081	Hs.584776	NM_005584	ENSG00000180660	MAB21L1	CAGR1|Nbla00126	mab-21 like 1	protein-coding
chr3-626-0	chr3	38208323	38306718	+	0.435	98395	15.3854	intron (NM_005109, intron 4 of 17)	intron (NM_005109, intron 4 of 17)	-49783	NM_004256	9390	Hs.225941	NM_004256	ENSG00000172940	SLC22A13	OAT10|OCTL1|OCTL3|ORCTL-3|ORCTL3	solute carrier family 22 member 13	protein-coding
chr7-2472-0	chr7	140887952	140986274	+	0.248	98322	14.5736	intron (NM_001195278, intron 2 of 3)	L1ME4a|LINE|L1	163249	NM_001195278	100507421	Hs.283851	NM_001195278	ENSG00000261115	TMEM178B	-	transmembrane protein 178B	protein-coding
chr10-1794-1	chr10	28188417	28286733	-	0.157	98316	13.914	intron (NM_001290021, intron 3 of 13)	intron (NM_001290021, intron 3 of 13)	33225	NM_001290021	55130	Hs.127530	NM_018076	ENSG00000169126	ARMC4	CILD23	armadillo repeat containing 4	protein-coding
chr6-1009-0	chr6	47501233	47599506	+	0.549	98273	15.7194	intron (NM_012120, intron 11 of 17)	intron (NM_012120, intron 11 of 17)	-73839	NM_153839	222611	Hs.724860	NM_153839	ENSG00000164393	ADGRF2	GPR111|PGR20|hGPCR35	adhesion G protein-coupled receptor F2	protein-coding
chr9-1158-1	chr9	74284818	74383063	-	0.527	98245	15.66	intron (NM_001349784, intron 12 of 23)	intron (NM_001349784, intron 12 of 23)	49489	NM_001135820	23670	Hs.494146	NM_013390	ENSG00000135048	CEMIP2	TMEM2	cell migration inducing hyaluronidase 2	protein-coding
chr3-2195-1	chr3	65756217	65854278	-	0.166	98061	13.9906	intron (NM_001033057, intron 1 of 22)	intron (NM_001033057, intron 1 of 22)	-74244	NR_046575	100873983	Hs.663889	NR_046575	ENSG00000240175	MAGI1-AS1	-	MAGI1 antisense RNA 1	ncRNA
chr3-613-0	chr3	37365424	37463476	+	0.854	98052	16.3536	Intergenic	MER83B-int|LTR|ERV1	-13310	NM_178344	339883	Hs.475945	NM_178339	ENSG00000198590	C3orf35	APRG1	chromosome 3 open reading frame 35	protein-coding
chr10-272-1	chr10	116188580	116286557	-	0.391	97977	15.2254	intron (NM_001322885, intron 8 of 20)	AluSx4|SINE|Alu	49104	NM_001322890	3983	Hs.438236	NM_002313	ENSG00000099204	ABLIM1	ABLIM|LIMAB1|LIMATIN|abLIM-1	actin binding LIM protein 1	protein-coding
chr11-991-1	chr11	73109276	73207253	-	0.316	97977	14.9182	intron (NM_015159, intron 2 of 7)	intron (NM_015159, intron 2 of 7)	70551	NM_032871	84957	Hs.533720	NM_032871	ENSG00000054967	RELT	AI3C|TNFRSF19L|TRLT	RELT TNF receptor	protein-coding
chr15-684-0	chr15	56657836	56755787	+	0.252	97951	14.5913	intron (NM_198524, intron 10 of 12)	L1PA14|LINE|L1	49189	NM_198524	374618	Hs.511476	NM_198524	ENSG00000151575	TEX9	-	testis expressed 9	protein-coding
chrX-432-0	chrX	24830378	24928316	+	0.309	97938	14.8853	intron (NM_016937, intron 34 of 36)	AluJb|SINE|Alu	116789	NR_003007	677773	Hs.689695	NR_003007	ENSG00000251869	SCARNA23	ACA12	small Cajal body-specific RNA 23	ncRNA
chr21-135-1	chr21	40554917	40652840	-	0.562	97923	15.748	intron (NM_018963, intron 25 of 41)	L1M5|LINE|L1	-48438	NM_001261824	8624	Hs.473838	NM_003720	ENSG00000183527	PSMG1	C21LRP|DSCR2|LRPC21|PAC-1|PAC1	proteasome assembly chaperone 1	protein-coding
chr3-2989-0	chr3	178867059	178964978	+	0.206	97919	14.3	intron (NM_006218, intron 1 of 20)	intron (NM_006218, intron 1 of 20)	49873	NM_006218	5290	Hs.553498	NM_006218	ENSG00000121879	PIK3CA	CLAPO|CLOVE|CWS5|MCAP|MCM|MCMTC|PI3K|PI3K-alpha|p110-alpha	phosphatidylinositol-4,5-bisphosphate 3-kinase catalytic subunit alpha	protein-coding
chr4-105-1	chr4	185295507	185393421	-	0.227	97914	14.44	intron (NM_002199, intron 2 of 8)	intron (NM_002199, intron 2 of 8)	-41004	NR_125933	102723766	Hs.432281	NR_125933	ENSG00000249096	LINC02362	-	long intergenic non-protein coding RNA 2362	ncRNA
chr7-1827-0	chr7	101461131	101559015	+	0.832	97884	16.3134	intron (NM_181552, intron 1 of 23)	intron (NM_181552, intron 1 of 23)	49167	NM_181552	1523	Hs.191482	NM_001913	ENSG00000257923	CUX1	CASP|CDP|CDP/Cut|CDP1|COY1|CUTL1|CUX|Clox|Cux/CDP|GDDI|GOLIM6|Nbla10317|p100|p110|p200|p75	cut like homeobox 1	protein-coding
chr5-2198-0	chr5	136003995	136101679	+	0.334	97684	14.9938	Intergenic	Intergenic	-351673	NM_020389	57113	Hs.591263	NM_020389	ENSG00000069018	TRPC7	TRP7	transient receptor potential cation channel subfamily C member 7	protein-coding
chr1-359-1	chr1	227320918	227418532	-	0.417	97614	15.3129	intron (NM_001366010, intron 5 of 34)	intron (NM_001366010, intron 5 of 34)	136468	NM_003607	8476	Hs.35433	NM_003607	ENSG00000143776	CDC42BPA	MRCK|MRCKA|PK428	CDC42 binding protein kinase alpha	protein-coding
chr3-297-0	chr3	17903150	18000750	+	0.195	97600	14.2161	Intergenic	Intergenic	-52094	NR_161333	339862	Hs.652981	NR_046199		LOC339862	-	uncharacterized LOC339862	ncRNA
chr16-533-0	chr16	24741656	24839104	+	1.72	97448	17.3548	intron (NM_014494, intron 5 of 24)	intron (NM_014494, intron 5 of 24)	49408	NM_001330520	27327	Hs.655057	NM_014494	ENSG00000090905	TNRC6A	CAGH26|FAME6|GW1|GW182|TNRC6	trinucleotide repeat containing adaptor 6A	protein-coding
chr5-1463-0	chr5	93954984	94052389	+	0.49	97405	15.5426	intron (NM_032290, intron 12 of 20)	AluJb|SINE|Alu	49312	NM_032290	84250	Hs.657315	NM_032290	ENSG00000133302	SLF1	ANKRD32|BRCTD1|BRCTx	SMC5-SMC6 complex localization factor 1	protein-coding
chr3-273-0	chr3	16306849	16404205	+	0.331	97356	14.9759	intron (NM_001352982, intron 10 of 10)	intron (NM_001352982, intron 10 of 10)	48808	NM_001352978	92106	Hs.655449	NM_138381	ENSG00000154814	OXNAD1	-	oxidoreductase NAD binding domain containing 1	protein-coding
chr7-1831-0	chr7	101767345	101864683	+	0.349	97338	15.052	intron (NM_181500, intron 10 of 22)	intron (NM_181500, intron 10 of 22)	-112418	NM_020979	10603	Hs.489448	NM_020979	ENSG00000160999	SH2B2	APS	SH2B adaptor protein 2	protein-coding
chr2-2451-0	chr2	149790599	149887870	+	0.295	97271	14.8085	intron (NR_111932, intron 7 of 19)	intron (NR_111932, intron 7 of 19)	34845	NR_111932	3800	Hs.435557	NM_004522	ENSG00000168280	KIF5C	CDCBM2|KINN|NKHC|NKHC-2|NKHC2	kinesin family member 5C	protein-coding
chr2-2125-1	chr2	112543808	112641058	-	0.425	97250	15.3349	exon (NM_022662, exon 19 of 48)	exon (NM_022662, exon 19 of 48)	49337	NM_022662	64682	Hs.436527	NM_022662	ENSG00000153107	ANAPC1	APC1|MCPR|TSG24	anaphase promoting complex subunit 1	protein-coding
chr18-109-0	chr18	6730369	6827510	+	0.231	97141	14.4538	intron (NM_001366231, intron 1 of 16)	intron (NM_001366231, intron 1 of 16)	-49078	NR_134645	101927168	Hs.242240	NR_134645		LOC101927168	-	uncharacterized LOC101927168	ncRNA
chr3-2224-0	chr3	135685524	135782597	+	0.384	97073	15.186	intron (NM_002718, intron 2 of 13)	L1PB1|LINE|L1	-7524	NM_181897	5523	Hs.518155	NM_002718	ENSG00000073711	PPP2R3A	PPP2R3|PR130|PR72	protein phosphatase 2 regulatory subunit B''alpha	protein-coding
chr5-94-0	chr5	7606256	7703285	+	0.793	97029	16.2315	intron (NM_020546, intron 4 of 24)	intron (NM_020546, intron 4 of 24)	196476	NM_001089584	134121	Hs.709979	NM_001089584	ENSG00000215217	C5orf49	-	chromosome 5 open reading frame 49	protein-coding
chr2-113-0	chr2	9348044	9444900	+	0.245	96856	14.5344	intron (NM_001135191, intron 1 of 26)	intron (NM_001135191, intron 1 of 26)	49531	NM_003887	8853	Hs.555902	NM_003887	ENSG00000151693	ASAP2	AMAP2|CENTB3|DDEF2|PAG3|PAP|Pap-alpha|SHAG1	ArfGAP with SH3 domain, ankyrin repeat and PH domain 2	protein-coding
chr8-1756-1	chr8	40658385	40755231	-	0.148	96846	13.8071	intron (NM_024645, intron 1 of 6)	intron (NM_024645, intron 1 of 6)	48537	NM_001135731	79698	Hs.591850	NM_024645	ENSG00000165061	ZMAT4	-	zinc finger matrin-type 4	protein-coding
chr2-2447-0	chr2	149436796	149533637	+	0.468	96841	15.4679	intron (NM_015630, intron 2 of 13)	intron (NM_015630, intron 2 of 13)	82896	NM_015630	26122	Hs.23270	NM_015630	ENSG00000135999	EPC2	EPC-LIKE	enhancer of polycomb homolog 2	protein-coding
chr13-804-0	chr13	73356381	73453198	+	0.18	96817	14.089	intron (NR_146206, intron 8 of 16)	L1PA7|LINE|L1	48518	NR_146206	10464	Hs.441926	NM_006346	ENSG00000083535	PIBF1	C13orf24|CEP90|JBTS33|PIBF	progesterone immunomodulatory binding factor 1	protein-coding
chr10-1445-1	chr10	51274406	51371220	-	0.328	96814	14.9547	intron (NR_160519, intron 1 of 18)	L1ME2z|LINE|L1	48477	NR_160518	114004351		NR_160518		PARGP1-AGAP4	-	PARGP1-AGAP4 readthrough	pseudo
chr4-1416-1	chr4	107140073	107236873	-	0.298	96800	14.8161	intron (NM_001163435, intron 3 of 25)	intron (NM_001163435, intron 3 of 25)	-48294	NM_001142415	9255	Hs.591680	NM_004757	ENSG00000164022	AIMP1	EMAP2|EMAPII|HLD3|SCYE1|p43	aminoacyl tRNA synthetase complex interacting multifunctional protein 1	protein-coding
chr12-2459-0	chr12	125676024	125772754	+	0.374	96730	15.1428	intron (NM_001366854, intron 1 of 8)	intron (NM_001366854, intron 1 of 8)	53457	NM_001366854	114795	Hs.524838	NM_052907	ENSG00000139364	TMEM132B	-	transmembrane protein 132B	protein-coding
chr10-2014-1	chr10	14548928	14645650	-	0.33	96722	14.9621	intron (NM_001282695, intron 2 of 5)	intron (NM_001282695, intron 2 of 5)	890	NM_001320738	83641	Hs.446315	NM_031453	ENSG00000065809	FAM107B	C10orf45|HITS	family with sequence similarity 107 member B	protein-coding
chr11-1562-1	chr11	46439838	46536471	-	0.183	96633	14.1101	intron (NM_001267782, intron 13 of 19)	intron (NM_001267782, intron 13 of 19)	-14715	NR_036117	100422827		NR_036117	ENSG00000265014	MIR3160-1	mir-3160-1	microRNA 3160-1	ncRNA
chr3-1372-1	chr3	123206419	123302931	-	0.307	96512	14.8547	intron (NM_001329786, intron 2 of 5)	intron (NM_001329786, intron 2 of 5)	48789	NM_001329787	201562	Hs.705480	NM_198402	ENSG00000206527	HACD2	PTPLB	3-hydroxyacyl-CoA dehydratase 2	protein-coding
chr3-2030-1	chr3	78891626	78988025	-	0.38	96399	15.1608	intron (NM_133631, intron 2 of 28)	intron (NM_133631, intron 2 of 28)	128784	NM_133631	6091	Hs.744218	NM_002941	ENSG00000169855	ROBO1	DUTT1|SAX3	roundabout guidance receptor 1	protein-coding
chr4-1083-0	chr4	71582790	71679146	+	0.238	96356	14.4851	intron (NM_001291994, intron 5 of 13)	intron (NM_001291994, intron 5 of 13)	30841	NM_001291993	22902	Hs.740904	NM_014961	ENSG00000018189	RUFY3	RIPX|SINGAR1|ZFYVE30	RUN and FYVE domain containing 3	protein-coding
chr21-414-0	chr21	40985253	41081601	+	0.72	96348	16.082	3' UTR (NM_033172, exon 3 of 3)	3' UTR (NM_033172, exon 3 of 3)	4167	NM_033172	10317	Hs.733638	NM_006057	ENSG00000183778	B3GALT5	B3GalT-V|B3GalTx|B3T5|GLCT5|beta-1,3-GalTase 5|beta-3-Gx-T5|beta3Gal-T5	beta-1,3-galactosyltransferase 5	protein-coding
chr18-48-1	chr18	74106500	74202799	-	0.474	96299	15.4782	exon (NM_014643, exon 3 of 8)	exon (NM_014643, exon 3 of 8)	-48959	NR_136504	101927989	Hs.665186	NR_136504	ENSG00000265778	LOC101927989	-	uncharacterized LOC101927989	ncRNA
chr12-1650-1	chr12	44978928	45075196	-	0.189	96268	14.1512	intron (NM_001145108, intron 13 of 19)	intron (NM_001145108, intron 13 of 19)	242382	NM_001145109	4753	Hs.505326	NM_006159	ENSG00000184613	NELL2	NRP2	neural EGFL like 2	protein-coding
chr4-2905-0	chr4	184073082	184169271	+	0.267	96189	14.6485	intron (NM_024949, intron 2 of 22)	intron (NM_024949, intron 2 of 22)	40611	NR_126473	101928734	Hs.570713	NR_126473	ENSG00000251128	WWC2-AS1	-	WWC2 antisense RNA 1	ncRNA
chr2-2743-0	chr2	170854614	170950685	+	0.281	96071	14.7205	intron (NM_172070, intron 32 of 38)	AluSg|SINE|Alu	-132008	NR_045684	140469	Hs.671900	NM_138995	ENSG00000071909	MYO3B	-	myosin IIIB	protein-coding
chr17-1820-0	chr17	80767758	80863695	+	0.12	95937	13.4909	intron (NM_005993, intron 13 of 38)	L1PA2|LINE|L1	-17828	NM_024702	79755	Hs.464391	NM_024702	ENSG00000141579	ZNF750	ZFP750	zinc finger protein 750	protein-coding
chr3-1405-1	chr3	121123740	121219565	-	0.222	95825	14.3767	intron (NM_199420, intron 25 of 29)	L1PA3|LINE|L1	93183	NM_199420	10721	Hs.241517	NM_199420	ENSG00000051341	POLQ	PRO0327	DNA polymerase theta	protein-coding
chr13-690-0	chr13	60972074	61067725	+	0.4	95651	15.2236	intron (NM_001146070, intron 3 of 13)	intron (NM_001146070, intron 3 of 13)	48545	NM_001146070	81550	Hs.525061	NM_030794	ENSG00000083544	TDRD3	-	tudor domain containing 3	protein-coding
chr11-596-0	chr11	31688479	31784061	+	0.184	95582	14.1022	intron (NM_001288726, intron 10 of 11)	MLT1D|LTR|ERVL-MaLR	85939	NM_001368930	5080	Hs.270303	NM_000280	ENSG00000007372	PAX6	AN|AN2|ASGD5|D11S812E|FVH1|MGDA|WAGR	paired box 6	protein-coding
chr8-1923-0	chr8	121457754	121553194	+	0.246	95440	14.519	intron (NM_022045, intron 13 of 21)	intron (NM_022045, intron 13 of 21)	47815	NM_022045	27085	Hs.657656	NM_022045	ENSG00000172167	MTBP	MDM2BP	MDM2 binding protein	protein-coding
chr11-659-0	chr11	36167576	36262932	+	0.237	95356	14.464	intron (NM_001304264, intron 4 of 5)	intron (NM_001304264, intron 4 of 5)	95720	NM_001101653	29099	Hs.99443	NM_014186	ENSG00000110442	COMMD9	C11orf55|HSPC166|LINC00610	COMM domain containing 9	protein-coding
chr18-725-1	chr18	24032262	24127538	-	0.133	95276	13.6293	intron (NM_001142730, intron 2 of 4)	intron (NM_001142730, intron 2 of 4)	48617	NM_001142730	284252	Hs.526630	NM_198991	ENSG00000134504	KCTD1	C18orf5	potassium channel tetramerization domain containing 1	protein-coding
chr16-1314-0	chr16	75051050	75146310	+	0.436	95260	15.342	intron (NM_032268, intron 1 of 4)	intron (NM_032268, intron 1 of 4)	51990	NM_194436	197257	Hs.380929	NM_153486	ENSG00000166816	LDHD	DLACD|DLD	lactate dehydrogenase D	protein-coding
chr1-404-1	chr1	225707315	225802566	-	0.606	95251	15.8168	intron (NM_001008493, intron 2 of 14)	intron (NM_001008493, intron 2 of 14)	85885	NM_018212	55740	Hs.497893	NM_018212	ENSG00000154380	ENAH	ENA|MENA|NDPP1	ENAH actin regulator	protein-coding
chr2-1969-1	chr2	122236075	122331316	-	0.285	95241	14.7283	intron (NM_015282, intron 5 of 38)	intron (NM_015282, intron 5 of 38)	-4761	NR_023343	100151683	Hs.689638	NR_023343	ENSG00000264229	RNU4ATAC	MOPD1|RFMN|RNU4ATAC1|TALS|U4ATAC	RNA, U4atac small nuclear (U12-dependent splicing)	snRNA
chrX-114-1	chrX	149940400	150035587	-	0.262	95187	14.6061	intron (NM_001242614, intron 2 of 11)	L1MB5|LINE|L1	79148	NM_134446	83692	Hs.522805	NM_031462	ENSG00000102181	CD99L2	CD99B|MIC2L1	CD99 molecule like 2	protein-coding
chr1-2020-0	chr1	101362093	101457223	+	0.582	95130	15.7567	intron (NM_001144884, intron 8 of 11)	AluJb|SINE|Alu	48012	NM_133496	148867	Hs.533903	NM_133496	ENSG00000162695	SLC30A7	ZNT7|ZnT-7|ZnTL2	solute carrier family 30 member 7	protein-coding
chr6-1402-1	chr6	83679961	83775082	-	0.313	95121	14.8617	intron (NR_146809, intron 8 of 9)	L1ME4a|LINE|L1	48039	NM_001350604	90025	Hs.148609	NM_198920	ENSG00000118420	UBE3D	C6orf157|H10BH|UBE2CBP|YJR141W	ubiquitin protein ligase E3D	protein-coding
chr6-1765-1	chr6	62770837	62865913	-	0.34	95076	14.9804	intron (NR_146874, intron 2 of 13)	L1PA3|LINE|L1	177755	NR_146873	202559	Hs.519794	NM_152688	ENSG00000112232	KHDRBS2	SLM-1|SLM1	KH RNA binding domain containing, signal transduction associated 2	protein-coding
chr5-1714-0	chr5	108133825	108228900	+	0.204	95075	14.2434	intron (NR_146155, intron 4 of 19)	L1ME1|LINE|L1	-78945	NM_001308031	2241	Hs.107418	NM_005246	ENSG00000151422	FER	PPP1R74|TYK3|p94-Fer	FER tyrosine kinase	protein-coding
chr9-1975-0	chr9	133588990	133683984	+	0.373	94994	15.1128	intron (NM_007313, intron 1 of 10)	AluY|SINE|Alu	47219	NM_007313	25	Hs.431048	NM_005157	ENSG00000097007	ABL1	ABL|CHDSKM|JTK7|bcr/abl|c-ABL|c-ABL1|p150|v-abl	ABL proto-oncogene 1, non-receptor tyrosine kinase	protein-coding
chr1-3181-0	chr1	179991683	180086634	+	0.201	94951	14.2202	intron (NM_014810, intron 27 of 37)	Charlie4z|DNA|hAT-Charlie	-84810	NM_001004128	5768	Hs.719176	NM_002826	ENSG00000116260	QSOX1	Q6|QSCN6	quiescin sulfhydryl oxidase 1	protein-coding
chr14-1595-0	chr14	102276778	102371706	+	0.558	94928	15.6929	intron (NM_178586, intron 2 of 12)	intron (NM_178586, intron 2 of 12)	48042	NM_001352912	5527	Hs.368264	NM_002719	ENSG00000078304	PPP2R5C	B56G|B56gamma|PR61G	protein phosphatase 2 regulatory subunit B'gamma	protein-coding
chr14-921-0	chr14	64320714	64415633	+	0.362	94919	15.0685	intron (NM_015180, intron 1 of 114)	intron (NM_015180, intron 1 of 114)	48451	NM_015180	23224	Hs.745014	NM_015180	ENSG00000054654	SYNE2	EDMD5|KASH2|NUA|NUANCE|Nesp2|Nesprin-2|SYNE-2|TROPH	spectrin repeat containing nuclear envelope protein 2	protein-coding
chr17-1077-1	chr17	35585936	35680835	-	0.591	94899	15.7753	intron (NM_198838, intron 6 of 54)	intron (NM_198838, intron 6 of 54)	23307	NM_198837	31	Hs.160556	NM_000664	ENSG00000278540	ACACA	ACAC|ACACAD|ACC|ACC1|ACCA	acetyl-CoA carboxylase alpha	protein-coding
chrY-243-0	chrY	16819684	16914544	+	0.212	94860	14.2956	intron (NM_001206850, intron 3 of 5)	L1ME3B|LINE|L1	48799	NR_046504	100874056	Hs.743197	NR_046504	ENSG00000228787	NLGN4Y-AS1	NLGN4Y-AS|NLGN4YAS	NLGN4Y antisense RNA 1	ncRNA
chr3-1385-1	chr3	122138047	122232897	-	0.53	94850	15.6174	intron (NR_026698, intron 3 of 14)	intron (NR_026698, intron 3 of 14)	48314	NM_002264	3836	Hs.161008	NM_002264	ENSG00000114030	KPNA1	IPOA5|NPI-1|RCH2|SRP1	karyopherin subunit alpha 1	protein-coding
chr3-3206-0	chr3	188263379	188358224	+	0.183	94845	14.0832	intron (NM_005578, intron 5 of 10)	intron (NM_005578, intron 5 of 10)	-24347	NR_046623	100873917	Hs.674993	NR_046623	ENSG00000224563	LPP-AS1	-	LPP antisense RNA 1	ncRNA
chr10-1769-1	chr10	29743087	29837861	-	0.232	94774	14.4244	intron (NM_003174, intron 15 of 35)	L1MC4a|LINE|L1	43552	NR_030335	693189		NR_030335	ENSG00000207612	MIR604	MIRN604|hsa-mir-604	microRNA 604	ncRNA
chr14-1628-0	chr14	103276479	103371224	+	0.148	94745	13.7754	intron (NM_145725, intron 2 of 11)	MER41-int|LTR|ERV1	-65142	NM_030943	81693	Hs.534494	NM_030943	ENSG00000166126	AMN	PRO1028|amnionless	amnion associated transmembrane protein	protein-coding
chr3-3205-0	chr3	188168886	188263496	+	0.267	94610	14.6246	intron (NM_005578, intron 4 of 10)	L1MB3|LINE|L1	70263	NR_046623	100873917	Hs.674993	NR_046623	ENSG00000224563	LPP-AS1	-	LPP antisense RNA 1	ncRNA
chr20-274-1	chr20	45873076	45967616	-	0.554	94540	15.6766	intron (NM_001281781, intron 6 of 20)	intron (NM_001281781, intron 6 of 20)	-26900	NR_024594	100131496	Hs.662547	NR_024594	ENSG00000267882	LOC100131496	-	uncharacterized LOC100131496	ncRNA
chr7-1385-1	chr7	78202195	78296701	-	0.217	94506	14.3239	intron (NM_012301, intron 3 of 21)	intron (NM_012301, intron 3 of 21)	272889	NR_003680	399670	Hs.568045	NR_003680	ENSG00000231322	RPL13AP17	RPL13A_6_816	ribosomal protein L13a pseudogene 17	pseudo
chr15-1010-0	chr15	73515091	73609547	+	0.189	94456	14.1238	intron (NM_002499, intron 16 of 28)	intron (NM_002499, intron 16 of 28)	-29932	NR_162148	113219462		NR_162148		MIR12135	-	microRNA 12135	ncRNA
chr14-319-0	chr14	33409298	33503750	+	0.174	94452	14.0045	intron (NM_173159, intron 1 of 11)	intron (NM_173159, intron 1 of 11)	48439	NM_022123	64067	Hs.657892	NM_022123	ENSG00000151322	NPAS3	MOP6|PASD6|bHLHe12	neuronal PAS domain protein 3	protein-coding
chr7-2284-1	chr7	22959341	23053622	-	0.151	94281	13.7973	intron (NM_032581, intron 7 of 10)	intron (NM_032581, intron 7 of 10)	47268	NM_001363467	84668	Hs.85603	NM_032581	ENSG00000122591	FAM126A	DRCTNNB1A|HCC|HLD5|HYCC1	family with sequence similarity 126 member A	protein-coding
chr6-1275-1	chr6	90348361	90442638	-	0.675	94277	15.9576	non-coding (NR_111915, exon 4 of 4)	non-coding (NR_111915, exon 4 of 4)	-47033	NM_020466	57226	Hs.177275	NM_020466	ENSG00000083099	LYRM2	DJ122O8.2	LYR motif containing 2	protein-coding
chr2-599-1	chr2	207936396	208030624	-	0.266	94228	14.6134	intron (NR_073108, intron 3 of 4)	MIR|SINE|MIR	-8713	NR_036227	100423036		NR_036227	ENSG00000253008	MIR2355	mir-2355	microRNA 2355	ncRNA
chr10-1220-0	chr10	76055748	76149949	+	0.165	94201	13.924	intron (NM_001369124, intron 4 of 9)	L1M4b|LINE|L1	166327	NM_001369124	132	Hs.656586	NM_001123	ENSG00000156110	ADK	AK	adenosine kinase	protein-coding
chr5-498-0	chr5	36919217	37013335	+	0.463	94118	15.4113	intron (NM_015384, intron 6 of 45)	L1MC4|LINE|L1	89405	NM_015384	25836	Hs.481927	NM_015384	ENSG00000164190	NIPBL	CDLS|CDLS1|IDN3|IDN3-B|Scc2	NIPBL cohesin loading factor	protein-coding
chr12-1971-0	chr12	102541242	102635336	+	0.259	94094	14.5728	intron (NM_017915, intron 9 of 10)	intron (NM_017915, intron 9 of 10)	3322	NM_002674	5367	Hs.707990	NM_002674	ENSG00000183395	PMCH	MCH|ppMCH	pro-melanin concentrating hormone	protein-coding
chr4-855-0	chr4	56915937	57009986	+	0.285	94049	14.7102	Intergenic	L2a|LINE|L2	-73400	NM_020722	57482	Hs.596667	NM_020722	ENSG00000109265	KIAA1211	CRAD	KIAA1211	protein-coding
chr11-118-1	chr11	125820720	125914679	-	0.34	93959	14.9634	intron (NM_016952, intron 11 of 19)	intron (NM_016952, intron 11 of 19)	51748	NM_001365077	338667	Hs.730137	NM_001365077		VSIG10L2	-	V-set and immunoglobulin domain containing 10 like 2	protein-coding
chr8-772-0	chr8	48324878	48418684	+	0.336	93806	14.9439	intron (NR_148205, intron 8 of 18)	L1PB1|LINE|L1	-194869	NM_001352959	23514	Hs.381058	NM_001080394	ENSG00000164808	SPIDR	KIAA0146	scaffold protein involved in DNA repair	protein-coding
chr6-96-0	chr6	5269723	5363411	+	0.366	93688	15.0655	intron (NM_006567, intron 1 of 6)	intron (NM_006567, intron 1 of 6)	54821	NM_006567	10667	Hs.484547	NM_006567	ENSG00000145982	FARS2	COXPD14|FARS1|HSPC320|PheRS|SPG77|mtPheRS	phenylalanyl-tRNA synthetase 2, mitochondrial	protein-coding
chr17-473-0	chr17	19150380	19243889	+	0.327	93509	14.9002	intron (NM_014964, intron 4 of 10)	AluSx1|SINE|Alu	12440	NR_048576	100874018	Hs.621672	NR_048576	ENSG00000235397	EPN2-AS1	-	EPN2 antisense RNA 1	ncRNA
chr6-1064-1	chr6	105185301	105278783	-	0.282	93482	14.6862	exon (NM_020771, exon 14 of 24)	exon (NM_020771, exon 14 of 24)	75379	NM_001321084	57531	Hs.434340	NM_020771	ENSG00000085382	HACE1	SPPRS	HECT domain and ankyrin repeat containing E3 ubiquitin protein ligase 1	protein-coding
chr5-974-1	chr5	127590040	127683337	-	0.161	93297	13.8747	intron (NM_001999, intron 47 of 64)	intron (NM_001999, intron 47 of 64)	217230	NM_001046	6558	Hs.162585	NM_001046	ENSG00000064651	SLC12A2	BSC|BSC2|NKCC1|PPP1R141	solute carrier family 12 member 2	protein-coding
chr4-816-0	chr4	55525674	55618926	+	0.247	93252	14.4914	intron (NM_000222, intron 5 of 20)	L1M5|LINE|L1	48205	NM_001093772	3815	Hs.479754	NM_000222	ENSG00000157404	KIT	C-Kit|CD117|MASTC|PBT|SCFR	KIT proto-oncogene, receptor tyrosine kinase	protein-coding
chr12-354-1	chr12	114310789	114404010	-	0.284	93221	14.6923	intron (NM_001146698, intron 19 of 24)	intron (NM_001146698, intron 19 of 24)	46731	NM_001146699	9904	Hs.7482	NM_016196	ENSG00000122965	RBM19	Mrd1	RNA binding motif protein 19	protein-coding
chr4-2519-0	chr4	160106186	160199400	+	0.196	93214	14.1572	intron (NM_001351725, intron 1 of 26)	Tigger4a|DNA|TcMar-Tigger	3158	NM_001351725	9693	Hs.744884	NM_014247	ENSG00000109756	RAPGEF2	CNrasGEF|NRAPGEP|PDZ-GEF1|PDZGEF1|RA-GEF|RA-GEF-1|RAGEF|Rap-GEP|nRap GEP	Rap guanine nucleotide exchange factor 2	protein-coding
chr6-557-1	chr6	136777252	136870441	-	0.409	93189	15.218	intron (NM_003980, intron 1 of 17)	intron (NM_003980, intron 1 of 17)	23505	NM_001198608	9053	Hs.486548	NM_003980	ENSG00000135525	MAP7	E-MAP-115|EMAP115	microtubule associated protein 7	protein-coding
chr7-2546-1	chr7	6199592	6292753	-	0.231	93161	14.3934	intron (NM_004227, intron 1 of 12)	L1MB7|LINE|L1	-34404	NM_001367582	9265	Hs.487479	NM_004227	ENSG00000008256	CYTH3	ARNO3|GRP1|PSCD3|cytohesin-3	cytohesin 3	protein-coding
chr9-363-0	chr9	21825354	21918499	+	0.68	93145	15.9508	Intergenic	Intergenic	69291	NM_002451	4507	Hs.193268	NM_002451	ENSG00000099810	MTAP	BDMF|DMSFH|DMSMFH|HEL-249|LGMBF|MSAP|c86fus	methylthioadenosine phosphorylase	protein-coding
chr15-1024-1	chr15	49009393	49102448	-	0.229	93055	14.3792	intron (NM_014985, intron 17 of 25)	intron (NM_014985, intron 17 of 25)	47346	NM_001194998	22995	Hs.443005	NM_014985	ENSG00000103995	CEP152	MCPH4|MCPH9|SCKL5	centrosomal protein 152	protein-coding
chr10-1432-0	chr10	89420446	89513477	+	0.258	93031	14.5509	intron (NM_004670, intron 1 of 11)	intron (NM_004670, intron 1 of 11)	47326	NM_001015880	9060	Hs.524491	NM_004670	ENSG00000198682	PAPSS2	ATPSK2|BCYM4|SK2	3'-phosphoadenosine 5'-phosphosulfate synthase 2	protein-coding
chr4-1983-0	chr4	123944364	124037322	+	0.144	92958	13.7084	intron (NM_001345856, intron 13 of 15)	AT_rich|Low_complexity|Low_complexity	146610	NM_001345856	166378	Hs.709648	NM_145207	ENSG00000145375	SPATA5	AFG2|EHLMRS|SPAF	spermatogenesis associated 5	protein-coding
chr8-669-1	chr8	103330464	103423397	-	1.61	92933	17.191	intron (NM_001282873, intron 1 of 58)	intron (NM_001282873, intron 1 of 58)	47987	NM_001282873	51366	Hs.492445	NM_015902	ENSG00000104517	UBR5	DD5|EDD|EDD1|HYD	ubiquitin protein ligase E3 component n-recognin 5	protein-coding
chr8-1147-1	chr8	75139758	75232674	-	0.368	92916	15.0614	intron (NM_001363051, intron 2 of 5)	intron (NM_001363051, intron 2 of 5)	47380	NM_001363051	56704	Hs.657367	NM_020647	ENSG00000104369	JPH1	CMT2K|JP-1|JP1	junctophilin 1	protein-coding
chr2-3749-0	chr2	232063898	232156808	+	0.133	92910	13.593	intron (NM_001352759, intron 9 of 19)	intron (NM_001352759, intron 9 of 19)	47008	NR_148040	80210	Hs.162411	NM_025139	ENSG00000135931	ARMC9	ARM|JBTS30|KU-MEL-1|NS21	armadillo repeat containing 9	protein-coding
chr8-1875-1	chr8	33237216	33330081	-	0.291	92865	14.7219	intron (NM_032664, intron 3 of 4)	AluSq|SINE|Alu	47016	NM_032664	84750	Hs.458713	NM_032664	ENSG00000172728	FUT10	FUCTX	fucosyltransferase 10	protein-coding
chr5-2106-0	chr5	131892935	131985774	+	0.18	92839	14.0285	intron (NM_005732, intron 14 of 24)	intron (NM_005732, intron 14 of 24)	38128	NR_132124	101927761	Hs.598812	NR_132124	ENSG00000223442	TH2LCRR	TH2-LCR	T helper type 2 locus control region associated RNA	ncRNA
chr10-1264-1	chr10	63935565	64028360	-	0.196	92795	14.1507	intron (NM_145307, intron 7 of 11)	AluJo|SINE|Alu	46641	NM_145307	219790	Hs.58559	NM_145307	ENSG00000182010	RTKN2	PLEKHK1|bA531F24.1	rhotekin 2	protein-coding
chr2-2667-0	chr2	166457344	166550083	+	0.126	92739	13.5124	intron (NM_001172173, intron 4 of 6)	intron (NM_001172173, intron 4 of 6)	74867	NM_024969	80034	Hs.470479	NM_024969	ENSG00000178662	CSRNP3	FAM130A2|PPP1R73|TAIP-2|TAIP2	cysteine and serine rich nuclear protein 3	protein-coding
chrX-2867-0	chrX	149752617	149845201	+	0.106	92584	13.2606	intron (NM_000252, intron 6 of 14)	L1MC|LINE|L1	61862	NM_000252	4534	Hs.655056	NM_000252	ENSG00000171100	MTM1	CNM|MTMX|XLMTM	myotubularin 1	protein-coding
chr2-1453-0	chr2	85360977	85453533	+	0.204	92556	14.2047	intron (NM_031283, intron 3 of 11)	intron (NM_031283, intron 3 of 11)	-6277	NR_046797	100874334	Hs.693125	NR_046797	ENSG00000231134	TCF7L1-IT1	-	TCF7L1 intronic transcript 1	ncRNA
chr7-1593-0	chr7	91876246	91968730	+	0.401	92484	15.1786	intron (NM_019004, intron 1 of 19)	MER5B|DNA|hAT-Charlie	-47074	NM_001350691	889	Hs.531987	NM_004912	ENSG00000001631	KRIT1	CAM|CCM1	KRIT1 ankyrin repeat containing	protein-coding
chr3-787-0	chr3	45635979	45728418	+	0.189	92439	14.0927	intron (NM_014240, intron 2 of 7)	AluSx|SINE|Alu	45955	NM_014240	8994	Hs.193370	NM_014240	ENSG00000144791	LIMD1	-	LIM domains containing 1	protein-coding
chr9-552-1	chr9	111989048	112081432	-	0.176	92384	13.989	intron (NM_019114, intron 2 of 25)	MIR|SINE|MIR	48004	NM_019114	54566	Hs.591901	NM_018424	ENSG00000095203	EPB41L4B	CG1|EHM2	erythrocyte membrane protein band 4.1 like 4B	protein-coding
chr17-333-0	chr17	12694049	12786383	+	0.169	92334	13.9297	intron (NM_014859, intron 1 of 20)	L1MD|LINE|L1	-46615	NR_104607	100128006	Hs.567641	NR_104607	ENSG00000265489	LOC100128006	-	uncharacterized LOC100128006	ncRNA
chr4-91-0	chr4	3097377	3189623	+	0.371	92246	15.0627	intron (NM_002111, intron 22 of 66)	AluSz6|SINE|Alu	67092	NM_002111	3064	Hs.518450	NM_002111	ENSG00000197386	HTT	HD|IT15|LOMARS	huntingtin	protein-coding
chr4-1210-0	chr4	78789726	78881830	+	0.439	92104	15.3033	intron (NM_020236, intron 7 of 8)	intron (NM_020236, intron 7 of 8)	51794	NM_020236	65008	Hs.532019	NM_020236	ENSG00000169288	MRPL1	BM022|L1MT|MRP-L1	mitochondrial ribosomal protein L1	protein-coding
chr17-591-0	chr17	26398278	26490345	+	0.459	92067	15.367	intron (NM_016231, intron 1 of 10)	intron (NM_016231, intron 1 of 10)	74608	NM_016231	51701	Hs.208759	NM_016231	ENSG00000087095	NLK	-	nemo like kinase	protein-coding
chr3-1121-1	chr3	136200535	136292426	-	0.243	91891	14.4467	intron (NM_005862, intron 6 of 33)	L1PA5|LINE|L1	224740	NM_005862	10274	Hs.412586	NM_005862	ENSG00000118007	STAG1	MRD47|SA1|SCC3A	stromal antigen 1	protein-coding
chr8-1709-0	chr8	104801541	104893355	+	0.337	91814	14.9172	intron (NR_145711, intron 1 of 21)	AluSx3|SINE|Alu	16000	NM_001348501	9699	Hs.655271	NM_014677	ENSG00000176406	RIMS2	OBOE|RAB3IP3|RIM2	regulating synaptic membrane exocytosis 2	protein-coding
chrX-433-0	chrX	24928598	25020369	+	0.239	91771	14.4208	intron (NM_016937, intron 36 of 36)	(TA)n|Simple_repeat|Simple_repeat	59599	NM_139058	170302	Hs.300304	NM_139058	ENSG00000004848	ARX	CT121|EIEE1|ISSX|MRX29|MRX32|MRX33|MRX36|MRX38|MRX43|MRX54|MRX76|MRX87|MRXS1|PRTS	aristaless related homeobox	protein-coding
chr9-1269-0	chr9	95215786	95307486	+	0.129	91700	13.5301	intron (NM_001197295, intron 9 of 9)	L1MC4a|LINE|L1	-16848	NM_017680	54829	Hs.435655	NM_017680	ENSG00000106819	ASPN	OS3|PLAP-1|PLAP1|SLRR1C	asporin	protein-coding
chr2-3768-1	chr2	11392098	11483587	-	0.519	91489	15.5351	intron (NM_001321643, intron 1 of 32)	L1M5|LINE|L1	46920	NM_004850	9475	Hs.681743	NM_004850	ENSG00000134318	ROCK2	ROCK-II	Rho associated coiled-coil containing protein kinase 2	protein-coding
chr1-1383-0	chr1	62467551	62559002	+	0.18	91451	14.0068	intron (NM_176877, intron 30 of 42)	intron (NM_176877, intron 30 of 42)	-31182	NR_036058	100422902		NR_036058	ENSG00000263908	MIR3116-1	-	microRNA 3116-1	ncRNA
chr1-3408-1	chr1	41550394	41641836	-	0.237	91442	14.4035	intron (NM_001172221, intron 5 of 14)	L1MB3|LINE|L1	30989	NM_001350668	22955	Hs.571874	NM_012236	ENSG00000010803	SCMH1	Scml3	Scm polycomb group protein homolog 1	protein-coding
chr11-389-1	chr11	108372807	108464249	-	0.2	91442	14.1586	intron (NM_015065, intron 1 of 5)	intron (NM_015065, intron 1 of 5)	4428	NM_001144763	23086	Hs.28540	NM_015065	ENSG00000110723	EXPH5	SLAC2-B|SLAC2B	exophilin 5	protein-coding
chr3-2637-0	chr3	158143589	158234954	+	0.231	91365	14.3653	intron (NM_016625, intron 7 of 9)	intron (NM_016625, intron 7 of 9)	-55226	NR_148407	110599565		NR_148407		UC.134	-	long non-coding RNA uc.134	ncRNA
chr3-1352-1	chr3	124682800	124774110	-	0.307	91310	14.7748	intron (NM_020733, intron 8 of 16)	intron (NM_020733, intron 8 of 16)	46386	NM_020733	57493	Hs.477420	NM_020733	ENSG00000173706	HEG1	HEG|MST112|MSTP112	heart development protein with EGF like domains 1	protein-coding
chr2-3657-1	chr2	20875070	20966324	-	0.195	91254	14.1191	intron (NR_104233, intron 3 of 4)	L1ME3A|LINE|L1	53793	NM_182828	151449	Hs.447688	NM_182828	ENSG00000143869	GDF7	BMP12	growth differentiation factor 7	protein-coding
chr3-2578-1	chr3	47096566	47187817	-	0.403	91251	15.1664	intron (NR_146158, intron 8 of 21)	intron (NR_146158, intron 8 of 21)	63276	NM_014159	29072	Hs.517941	NM_012271	ENSG00000181555	SETD2	HBP231|HIF-1|HIP-1|HSPC069|HYPB|KMT3A|LLS|SET2|p231HBP	SET domain containing 2, histone lysine methyltransferase	protein-coding
chr10-450-0	chr10	28823117	28914363	+	1.53	91246	17.091	intron (NM_100486, intron 3 of 12)	intron (NM_100486, intron 3 of 12)	46693	NM_016628	51322	Hs.743224	NM_016628	ENSG00000095787	WAC	BM-016|DESSH|PRO1741|Wwp4	WW domain containing adaptor with coiled-coil	protein-coding
chr12-1375-0	chr12	67664573	67755650	+	0.952	91077	16.4038	3' UTR (NM_018448, exon 15 of 15)	3' UTR (NM_018448, exon 15 of 15)	46973	NM_001329674	55832	Hs.546407	NM_018448	ENSG00000111530	CAND1	TIP120|TIP120A	cullin associated and neddylation dissociated 1	protein-coding
chr18-663-1	chr18	29403791	29494778	-	0.486	90987	15.4324	intron (NM_014939, intron 16 of 28)	L1ME4a|LINE|L1	73807	NM_014939	22878	Hs.202001	NM_014939	ENSG00000153339	TRAPPC8	GSG1|HsT2706|KIAA1012|TRS85	trafficking protein particle complex 8	protein-coding
chr9-523-1	chr9	113626521	113717507	-	0.148	90986	13.717	intron (NM_057159, intron 4 of 4)	AluJb|SINE|Alu	127046	NM_001351420	1902	Hs.126667	NM_001401	ENSG00000198121	LPAR1	EDG2|GPR26|Gpcr26|LPA1|Mrec1.3|VZG1|edg-2|rec.1.3|vzg-1	lysophosphatidic acid receptor 1	protein-coding
chr6-956-1	chr6	110921388	111012351	-	0.162	90963	13.8471	intron (NM_001300960, intron 4 of 11)	intron (NM_001300960, intron 4 of 11)	-168955	NM_001287215	262	Hs.159118	NM_001634	ENSG00000123505	AMD1	ADOMETDC|AMD|SAMDC	adenosylmethionine decarboxylase 1	protein-coding
chr1-3144-0	chr1	178812758	178903660	+	0.43	90902	15.2544	intron (NM_001286247, intron 13 of 18)	intron (NM_001286247, intron 13 of 18)	-17997	NM_004673	9068	Hs.591474	NM_004673	ENSG00000116194	ANGPTL1	ANG3|ANGPT3|ARP1|AngY|UNQ162|dJ595C2.2	angiopoietin like 1	protein-coding
chr3-1917-1	chr3	88108021	88198907	-	0.137	90886	13.604	intron (NM_001366097, intron 2 of 7)	L1MCc|LINE|L1	45059	NM_001350137	55279	Hs.591650	NM_018293	ENSG00000175105	ZNF654	-	zinc finger protein 654	protein-coding
chr12-2024-0	chr12	105502162	105593014	+	0.534	90852	15.5661	intron (NM_001293640, intron 26 of 32)	MER113A|DNA|hAT-Charlie	46079	NM_001293640	23325	Hs.12144	NM_015275	ENSG00000136051	WASHC4	KIAA1033|MRT43|SWIP	WASH complex subunit 4	protein-coding
chr6-2312-0	chr6	126488848	126579688	+	0.107	90840	13.2467	Intergenic	L1MA3|LINE|L1	-126667	NM_001286525	387103	Hs.486401	NM_001012507	ENSG00000203760	CENPW	C6orf173|CENP-W|CUG2	centromere protein W	protein-coding
chr20-526-1	chr20	33589150	33679912	-	0.426	90762	15.2387	intron (NM_199368, intron 6 of 18)	intron (NM_199368, intron 6 of 18)	46079	NM_015638	26133	Hs.168073	NM_015638	ENSG00000100991	TRPC4AP	C20orf188|PPP1R158|TRRP4AP|TRUSS	transient receptor potential cation channel subfamily C member 4 associated protein	protein-coding
chr9-353-0	chr9	20939157	21029918	+	0.134	90761	13.5701	intron (NM_017794, intron 41 of 45)	Charlie1|DNA|hAT-Charlie	47102	NM_001010915	401494	Hs.716678	NM_001010915	ENSG00000188921	HACD4	PTPLAD2	3-hydroxyacyl-CoA dehydratase 4	protein-coding
chr16-903-1	chr16	29493862	29584500	-	0.508	90638	15.4907	Intergenic	Intergenic	-21986	NM_001355401	440353		NM_001355401		NPIPB12	-	nuclear pore complex interacting protein family, member B12	protein-coding
chr3-481-1	chr3	171087555	171178079	-	0.189	90524	14.0625	intron (NM_015028, intron 1 of 32)	L2a|LINE|L2	45377	NM_001161562	23043	Hs.34024	NM_015028	ENSG00000154310	TNIK	MRT54	TRAF2 and NCK interacting kinase	protein-coding
chr2-2433-0	chr2	148602431	148692940	+	0.31	90509	14.7761	intron (NM_001616, intron 1 of 10)	MIR|SINE|MIR	45087	NM_001616	92	Hs.470174	NM_001616	ENSG00000121989	ACVR2A	ACTRII|ACVR2	activin A receptor type 2A	protein-coding
chr10-1994-1	chr10	15811211	15901711	-	0.396	90500	15.1292	intron (NM_024948, intron 10 of 14)	L2b|LINE|L2	46045	NM_024948	80013	Hs.158870	NM_024948	ENSG00000148481	MINDY3	C10orf97|CARP|DERP5|FAM188A|MST126|MSTP126|my042	MINDY lysine 48 deubiquitinase 3	protein-coding
chrX-460-1	chrX	128565783	128656273	-	0.384	90490	15.0846	intron (NM_003069, intron 19 of 24)	intron (NM_003069, intron 19 of 24)	46439	NM_001282874	6594	Hs.152292	NM_003069	ENSG00000102038	SMARCA1	ISWI|NURF140|SNF2L|SNF2L1|SNF2LB|SNF2LT|SWI|SWI2|hSNF2L	SWI/SNF related, matrix associated, actin dependent regulator of chromatin, subfamily a, member 1	protein-coding
chr8-2001-1	chr8	25812156	25902595	-	0.156	90439	13.7843	intron (NM_022659, intron 6 of 15)	intron (NM_022659, intron 6 of 15)	45554	NM_022659	64641	Hs.491292	NM_022659	ENSG00000221818	EBF2	COE2|EBF-2|O/E-3|OE-3	EBF transcription factor 2	protein-coding
chr3-1736-0	chr3	107444327	107534762	+	0.314	90435	14.7934	intron (NM_001276286, intron 10 of 16)	intron (NM_001276286, intron 10 of 16)	107371	NR_024276	151658	Hs.159043	NR_015414	ENSG00000241469	LINC00635	-	long intergenic non-protein coding RNA 635	ncRNA
chr4-1331-1	chr4	111026718	111117137	-	0.709	90419	15.9682	intron (NM_024090, intron 1 of 3)	AluSx|SINE|Alu	47844	NM_024090	79071	Hs.412939	NM_024090	ENSG00000170522	ELOVL6	FACE|FAE|LCE	ELOVL fatty acid elongase 6	protein-coding
chr1-2884-0	chr1	162144732	162235151	+	0.229	90419	14.3378	intron (NM_001164757, intron 2 of 9)	AluJr4|SINE|Alu	63044	NR_039798	100616386		NR_039798	ENSG00000266144	MIR4654	mir-4654	microRNA 4654	ncRNA
chr2-2258-0	chr2	134879376	134969785	+	0.112	90409	13.3057	intron (NM_001371457, intron 1 of 16)	intron (NM_001371457, intron 1 of 16)	39884	NR_037450	100500878		NR_037450	ENSG00000263813	MIR3679	mir-3679	microRNA 3679	ncRNA
chr15-522-1	chr15	73834193	73924502	-	0.388	90309	15.0967	intron (NM_001161363, intron 4 of 8)	intron (NM_001161363, intron 4 of 8)	-17463	NR_103844	101241892	Hs.656678	NR_103844	ENSG00000281183	NPTN-IT1	lncRNA-LET	NPTN intronic transcript 1	ncRNA
chr11-2200-0	chr11	120278063	120368314	+	0.227	90251	14.3224	intron (NM_001301084, intron 22 of 40)	L2|LINE|L2	-59267	NM_014619	2900	Hs.538738	NM_014619	ENSG00000149403	GRIK4	EAA1|GRIK|GluK4|KA1	glutamate ionotropic receptor kainate type subunit 4	protein-coding
chr16-1021-1	chr16	23069684	23159732	-	0.261	90048	14.5205	intron (NM_020718, intron 5 of 15)	L1ME3E|LINE|L1	45883	NM_020718	57478	Hs.183817	NM_020718	ENSG00000103404	USP31	-	ubiquitin specific peptidase 31	protein-coding
chr9-1061-1	chr9	80555027	80645072	-	0.606	90045	15.7357	intron (NM_002072, intron 1 of 6)	AluY|SINE|Alu	46678	NM_002072	2776	Hs.269782	NM_002072	ENSG00000156052	GNAQ	CMC1|G-ALPHA-q|GAQ|SWS	G protein subunit alpha q	protein-coding
chr1-3870-1	chr1	23403621	23493638	-	0.446	90017	15.293	intron (NM_033631, intron 1 of 4)	L2c|LINE|L2	46720	NM_033631	7798	Hs.257900	NM_033631	ENSG00000169641	LUZP1	LUZP	leucine zipper protein 1	protein-coding
chr15-1313-1	chr15	34520922	34610908	-	0.118	89986	13.3743	intron (NM_001042497, intron 1 of 23)	intron (NM_001042497, intron 1 of 23)	45106	NM_005135	9990	Hs.510939	NM_005135	ENSG00000140199	SLC12A6	ACCPN|KCC3|KCC3A|KCC3B	solute carrier family 12 member 6	protein-coding
chr1-1893-0	chr1	93915002	94004912	+	1.36	89910	16.8998	intron (NM_001024948, intron 1 of 13)	MER21C|LTR|ERVL	46269	NM_001164473	54874	Hs.134060	NM_017737	ENSG00000137942	FNBP1L	C1orf39|TOCA1	formin binding protein 1 like	protein-coding
chr10-498-1	chr10	103363472	103453346	-	0.197	89874	14.1119	intron (NR_136613, intron 4 of 7)	intron (NR_136613, intron 4 of 7)	46518	NM_022039	6468	Hs.500822	NM_022039	ENSG00000107829	FBXW4	DAC|FBW4|FBWD4|SHFM3|SHSF3	F-box and WD repeat domain containing 4	protein-coding
chr4-710-1	chr4	146766990	146856819	-	0.752	89829	16.0437	intron (NM_178835, intron 3 of 14)	intron (NM_178835, intron 3 of 14)	48071	NM_178835	152485	Hs.133916	NM_178835	ENSG00000151612	ZNF827	-	zinc finger protein 827	protein-coding
chr14-1223-1	chr14	39479683	39569503	-	0.377	89820	15.0474	intron (NM_006364, intron 13 of 19)	intron (NM_006364, intron 13 of 19)	-47751	NR_146545	105370458		NR_146545	ENSG00000258651	SEC23A-AS1	-	SEC23A antisense RNA 1	ncRNA
chr16-437-0	chr16	19567245	19657035	+	0.202	89790	14.1467	intron (NM_020314, intron 8 of 30)	MER102b|DNA|hAT-Charlie	45115	NM_020314	57020	Hs.654964	NM_020314	ENSG00000103544	VPS35L	C16orf62	VPS35 endosomal protein sorting factor like	protein-coding
chr4-2926-0	chr4	184873231	184963004	+	0.416	89773	15.1886	intron (NM_020225, intron 1 of 3)	intron (NM_020225, intron 1 of 3)	91657	NM_020225	56977	Hs.21958	NM_020225	ENSG00000173320	STOX2	-	storkhead box 2	protein-coding
chr10-1659-1	chr10	35288633	35378390	-	0.334	89757	14.8717	exon (NM_001198778, exon 8 of 21)	exon (NM_001198778, exon 8 of 21)	29700	NM_001198778	8453	Hs.82919	NM_003591	ENSG00000108094	CUL2	-	cullin 2	protein-coding
chr8-331-0	chr8	21778389	21868057	+	0.995	89668	16.4451	intron (NR_156173, intron 1 of 28)	intron (NR_156173, intron 1 of 28)	46050	NM_001100161	23039	Hs.172685	NM_015024	ENSG00000130227	XPO7	EXP7|RANBP16	exportin 7	protein-coding
chrX-1752-0	chrX	91298218	91387883	+	0.173	89665	13.9211	intron (NM_001168362, intron 2 of 4)	intron (NM_001168362, intron 2 of 4)	252590	NM_001168360	27328	Hs.655673	NM_014522	ENSG00000102290	PCDH11X	PCDH-X|PCDH-Y|PCDH11|PCDH11Y|PCDH22|PCDHX|PPP1R119	protocadherin 11 X-linked	protein-coding
chr21-251-0	chr21	30671941	30761441	+	0.416	89500	15.1843	3' UTR (NM_001186, exon 5 of 5)	3' UTR (NM_001186, exon 5 of 5)	-28130	NR_046564	100874322	Hs.326404	NR_046564		BACH1-IT2	-	BACH1 intronic transcript 2	ncRNA
chr12-935-1	chr12	80239327	80328818	-	0.378	89491	15.0459	intron (NM_001143885, intron 2 of 25)	HAL1b|LINE|L1	23619	NM_001143886	4659	Hs.49582	NM_002480	ENSG00000058272	PPP1R12A	M130|MBS|MYPT1	protein phosphatase 1 regulatory subunit 12A	protein-coding
chr12-33-0	chr12	1503976	1593429	+	0.172	89453	13.9093	intron (NR_027948, intron 18 of 19)	intron (NR_027948, intron 18 of 19)	-60955	NR_028415	100292680	Hs.391695	NR_028415	ENSG00000249628	LINC00942	-	long intergenic non-protein coding RNA 942	ncRNA
chr5-633-1	chr5	145472694	145562090	-	0.352	89396	14.9416	intron (NM_016460, intron 20 of 30)	intron (NM_016460, intron 20 of 30)	-32252	NM_001029869	153770	Hs.162369	NM_001029869	ENSG00000173261	PLAC8L1	-	PLAC8 like 1	protein-coding
chr5-915-0	chr5	64064873	64154248	+	0.338	89375	14.8827	intron (NM_005869, intron 10 of 13)	intron (NM_005869, intron 10 of 13)	44803	NM_005869	10283	Hs.371372	NM_005869	ENSG00000153015	CWC27	NY-CO-10|RPSKA|SDCCAG-10|SDCCAG10	CWC27 spliceosome associated cyclophilin	protein-coding
chr6-97-0	chr6	5544961	5634318	+	0.132	89357	13.5259	intron (NM_001318872, intron 5 of 6)	intron (NM_001318872, intron 5 of 6)	105866	NR_110842	101927950	Hs.571136	NR_110842	ENSG00000270174	LOC101927950	-	uncharacterized LOC101927950	ncRNA
chr3-233-0	chr3	14444728	14534066	+	0.175	89338	13.9324	3' UTR (NM_001134368, exon 5 of 5)	3' UTR (NM_001134368, exon 5 of 5)	45291	NM_001134368	6533	Hs.529488	NM_003043	ENSG00000131389	SLC6A6	TAUT	solute carrier family 6 member 6	protein-coding
chr1-1968-1	chr1	120747073	120836393	-	0.277	89320	14.5947	Intergenic	Intergenic	-47272	NM_001100910	653820	Hs.339665	NM_001100910	ENSG00000188610	FAM72B	p17	family with sequence similarity 72 member B	protein-coding
chr10-309-0	chr10	20731556	20820804	+	0.251	89248	14.4513	Intergenic	Intergenic	-64719	NR_039822	100616383		NR_039822	ENSG00000265372	MIR4675	-	microRNA 4675	ncRNA
chr15-484-0	chr15	44587854	44676952	+	0.223	89098	14.2782	intron (NM_138423, intron 6 of 9)	AluJb|SINE|Alu	51486	NR_157849	113201	Hs.512867	NM_138423	ENSG00000166734	CASC4	H63	cancer susceptibility 4	protein-coding
chr3-2057-0	chr3	126544589	126633686	+	0.163	89097	13.826	intron (NM_032343, intron 5 of 7)	L3|LINE|CR1	-118300	NM_032242	5361	Hs.432329	NM_032242	ENSG00000114554	PLXNA1	NOV|NOVP|PLEXIN-A1|PLXN1	plexin A1	protein-coding
chr12-599-1	chr12	102134591	102223659	-	0.257	89068	14.4825	intron (NM_024312, intron 5 of 20)	AluJo|SINE|Alu	45612	NM_024312	79158	Hs.46850	NM_024312	ENSG00000111670	GNPTAB	GNPTA|ICD	N-acetylglucosamine-1-phosphate transferase subunits alpha and beta	protein-coding
chr14-280-1	chr14	89996119	90085150	-	0.737	89031	16.0018	intron (NM_001085471, intron 1 of 6)	intron (NM_001085471, intron 1 of 6)	-1926	NR_024620	29018	Hs.673124	NM_014099	ENSG00000259073	FOXN3-AS2	PRO1768	FOXN3 antisense RNA 2	ncRNA
chr1-637-1	chr1	211914222	212003238	-	0.121	89016	13.3949	intron (NM_014873, intron 4 of 7)	intron (NM_014873, intron 4 of 7)	-44249	NR_135818	102723727	Hs.147656	NR_135818	ENSG00000229258	LPGAT1-AS1	-	LPGAT1 antisense RNA 1	ncRNA
chr15-700-0	chr15	57501364	57590319	+	0.733	88955	15.9927	intron (NM_207038, intron 15 of 19)	intron (NM_207038, intron 15 of 19)	25014	NR_145748	109616990		NR_145748	ENSG00000239035	SNORD13D	-	small nucleolar RNA, C/D box 13D	snoRNA
chrX-1872-0	chrX	98104887	98193838	+	0.148	88951	13.6844	Intergenic	Intergenic	-1329828	NR_125391	10824	Hs.654372	NR_125391	ENSG00000236256	DIAPH2-AS1	EPAG	DIAPH2 antisense RNA 1	ncRNA
chr17-1826-1	chr17	2102329	2191278	-	0.157	88949	13.7695	intron (NM_017575, intron 9 of 18)	AluSx|SINE|Alu	-6662	NM_001256828	23293	Hs.448342	NM_017575	ENSG00000070366	SMG6	C17orf31|EST1A|SMG-6|hSMG5/7a	SMG6 nonsense mediated mRNA decay factor	protein-coding
chr13-1234-0	chr13	103250138	103339012	+	0.333	88874	14.8531	intron (NM_003291, intron 16 of 28)	intron (NM_003291, intron 16 of 28)	45239	NM_001367947	7174	Hs.432424	NM_003291	ENSG00000134900	TPP2	TPP-2|TPP-II|TPPII	tripeptidyl peptidase 2	protein-coding
chr6-816-1	chr6	119126191	119214937	-	0.365	88746	14.9834	intron (NM_017696, intron 7 of 11)	L1MC4|LINE|L1	-44752	NM_014034	25842	Hs.292316	NM_014034	ENSG00000111875	ASF1A	CGI-98|CIA|HSPC146	anti-silencing function 1A histone chaperone	protein-coding
chr12-2138-1	chr12	12625746	12714476	-	0.608	88730	15.7193	intron (NM_030640, intron 3 of 6)	intron (NM_030640, intron 3 of 6)	45686	NM_030640	80824	Hs.536535	NM_030640	ENSG00000111266	DUSP16	MKP-7|MKP7	dual specificity phosphatase 16	protein-coding
chr4-1164-1	chr4	120407366	120496058	-	0.167	88692	13.8544	intron (NM_001083, intron 11 of 20)	intron (NM_001083, intron 11 of 20)	75774	NR_037630	645513	Hs.677546	NR_037630	ENSG00000245958	LOC645513	-	septin 7 pseudogene	pseudo
chr7-1386-1	chr7	77648857	77737511	-	0.166	88654	13.8452	intron (NM_012301, intron 21 of 21)	L2b|LINE|L2	223737	NM_001127359	57157	Hs.203965	NM_020432	ENSG00000006576	PHTF2	-	putative homeodomain transcription factor 2	protein-coding
chr2-717-1	chr2	202227070	202315623	-	0.147	88553	13.6681	intron (NM_015049, intron 3 of 15)	intron (NM_015049, intron 3 of 15)	44835	NM_015049	66008	Hs.152774	NM_015049	ENSG00000115993	TRAK2	ALS2CR3|CALS-C|GRIF-1|GRIF1|MILT2|OIP98	trafficking kinesin protein 2	protein-coding
chr9-1364-1	chr9	39728579	39817093	-	0.102	88514	13.1403	Intergenic	Intergenic	-112106	NM_001085452	647060	Hs.575677	NM_001040065	ENSG00000204849	SPATA31A1	C9orf36|C9orf36A|FAM75A1|FAM75A2|SPATA31A2	SPATA31 subfamily A member 1	protein-coding
chr8-1281-1	chr8	68133678	68222182	-	0.407	88504	15.1366	intron (NM_006421, intron 14 of 38)	intron (NM_006421, intron 14 of 38)	78086	NM_006421	10565	Hs.656902	NM_006421	ENSG00000066777	ARFGEF1	ARFGEP1|BIG1|P200	ADP ribosylation factor guanine nucleotide exchange factor 1	protein-coding
chr6-2796-0	chr6	158248817	158337313	+	0.702	88496	15.9229	intron (NM_016224, intron 2 of 17)	intron (NM_016224, intron 2 of 17)	48787	NM_016224	51429	Hs.191213	NM_016224	ENSG00000130340	SNX9	SDP1|SH3PX1|SH3PXD3A|WISP	sorting nexin 9	protein-coding
chr3-131-0	chr3	9440385	9528782	+	1.62	88397	17.1277	intron (NM_001080517, intron 10 of 22)	AluSg|SINE|Alu	45199	NM_001080517	55209	Hs.288164	NM_018187	ENSG00000168137	SETD5	-	SET domain containing 5	protein-coding
chr15-431-1	chr15	77623151	77711524	-	0.344	88373	14.8918	intron (NM_024776, intron 1 of 7)	intron (NM_024776, intron 1 of 7)	45109	NM_024776	79834	Hs.9587	NM_024776	ENSG00000173517	PEAK1	SGK269	pseudopodium enriched atypical kinase 1	protein-coding
chr5-1942-1	chr5	68917377	69005745	-	0.438	88368	15.2402	intron (NR_027386, intron 3 of 5)	L1MC3|LINE|L1	44793	NR_027386	653188	Hs.631974	NR_027386	ENSG00000253203	GUSBP3	GUSBP1|SMA3	GUSB pseudogene 3	pseudo
chr13-267-1	chr13	96616653	96704991	-	0.399	88338	15.1052	intron (NM_020121, intron 5 of 38)	L1PREC2|LINE|L1	44833	NM_020121	55757	Hs.193226	NM_020121	ENSG00000102595	UGGT2	HUGT2|UGCGL2|UGT2	UDP-glucose glycoprotein glucosyltransferase 2	protein-coding
chr13-1166-1	chr13	33024478	33112813	-	0.199	88335	14.1015	intron (NM_001320836, intron 6 of 9)	AluY|SINE|Alu	3984	NR_051980	100462953	Hs.687692	NR_051980		MICOS10P1	CG012|MINOS1P1|N4BP2L2-IT|N4BP2L2-IT1|N4BP2L2IT1	MICOS10 pseudogene 1	pseudo
chr2-2809-0	chr2	173941689	174029982	+	0.163	88293	13.813	intron (NM_133646, intron 2 of 11)	ERVL-E-int|LTR|ERVL	45261	NM_016653	51776	Hs.444451	NM_016653	ENSG00000091436	MAP3K20	AZK|CNM6|MLK7|MLT|MLTK|MLTKalpha|MLTKbeta|MRK|SFMMP|ZAK|mlklak|pk	mitogen-activated protein kinase kinase kinase 20	protein-coding
chr5-694-0	chr5	49964008	50052272	+	0.547	88264	15.5592	intron (NM_024615, intron 2 of 25)	intron (NM_024615, intron 2 of 25)	44892	NM_001331028	79668	Hs.369581	NM_024615	ENSG00000151883	PARP8	ARTD16|pART16	poly(ADP-ribose) polymerase family member 8	protein-coding
chr12-219-0	chr12	8850666	8938760	+	0.241	88094	14.3739	intron (NR_147950, intron 2 of 8)	AluSg|SINE|Alu	44126	NR_147948	57494	Hs.504670	NM_020734	ENSG00000166532	RIMKLB	FAM80B|NAAGS|NAAGS-I	ribosomal modification protein rimK like family member B	protein-coding
chr1-908-1	chr1	196473295	196561275	-	0.299	87980	14.6831	intron (NR_146057, intron 1 of 26)	intron (NR_146057, intron 1 of 26)	34326	NR_039888	100616363		NR_039888	ENSG00000265986	MIR4735	-	microRNA 4735	ncRNA
chr9-1800-0	chr9	127021389	127109363	+	0.134	87974	13.5251	intron (NM_014397, intron 2 of 9)	L2b|LINE|L2	10677	NM_001166169	10783	Hs.197071	NM_014397	ENSG00000119408	NEK6	SID6-1512	NIMA related kinase 6	protein-coding
chr11-763-0	chr11	43800690	43888615	+	0.664	87925	15.8332	intron (NM_016142, intron 6 of 10)	intron (NM_016142, intron 6 of 10)	-57729	NM_139178	221120	Hs.720708	NM_139178	ENSG00000166199	ALKBH3	ABH3|DEPC-1|DEPC1|PCA1|hABH3	alkB homolog 3, alpha-ketoglutaratedependent dioxygenase	protein-coding
chr22-87-1	chr22	45314857	45402716	-	1.08	87859	16.5339	intron (NM_001284296, intron 2 of 13)	intron (NM_001284296, intron 2 of 13)	40714	NR_147506	101927551	Hs.683911	NR_147506	ENSG00000230922	LOC101927551	-	uncharacterized LOC101927551	ncRNA
chr14-1123-0	chr14	74587848	74675704	+	0.199	87856	14.0937	intron (NM_001024674, intron 5 of 5)	HAL1|LINE|L1	-74376	NM_182894	338917	Hs.449771	NM_182894	ENSG00000119614	VSX2	CHX10|HOX10|MCOP2|MCOPCB3|RET1	visual system homeobox 2	protein-coding
chr5-768-0	chr5	54603762	54691607	+	0.708	87845	15.9245	intron (NM_015360, intron 13 of 26)	AluSz|SINE|Alu	43867	NM_015360	23517	Hs.274531	NM_015360	ENSG00000039123	MTREX	Dob1|KIAA0052|Mtr4|SKIV2L2|fSAP118	Mtr4 exosome RNA helicase	protein-coding
chr2-1063-1	chr2	179962005	180049848	-	0.135	87843	13.5337	intron (NM_178123, intron 9 of 17)	L2b|LINE|L2	-91062	NM_001316745	285025	Hs.324341	NM_173648	ENSG00000163492	CCDC141	CAMDI	coiled-coil domain containing 141	protein-coding
chr1-3679-1	chr1	31444564	31532406	-	1.21	87842	16.6976	intron (NM_014676, intron 3 of 21)	AluY|SINE|Alu	-47401	NR_003066	692200		NR_003066		SNORD103C	HBII-251|SNORD85	small nucleolar RNA, C/D box 103C	snoRNA
chr5-1333-1	chr5	106741893	106829620	-	0.132	87727	13.4993	intron (NM_001962, intron 1 of 4)	intron (NM_001962, intron 1 of 4)	220882	NM_001962	1946	Hs.288741	NM_001962	ENSG00000184349	EFNA5	AF1|EFL5|EPLG7|GLC1M|LERK7|RAGS	ephrin A5	protein-coding
chr3-1585-0	chr3	97541871	97629597	+	0.226	87726	14.2751	intron (NM_153605, intron 3 of 21)	intron (NM_153605, intron 3 of 21)	44879	NM_153605	131544	Hs.733378	NM_153605	ENSG00000080200	CRYBG3	DKFZp667G2110|vlAKAP	crystallin beta-gamma domain containing 3	protein-coding
chr19-1271-1	chr19	15345343	15432952	-	0.957	87609	16.3554	intron (NM_001330384, intron 1 of 11)	AluSz|SINE|Alu	2115	NM_014299	23476	Hs.187763	NM_014299	ENSG00000141867	BRD4	CAP|HUNK1|HUNKI|MCAP	bromodomain containing 4	protein-coding
chr3-2201-1	chr3	65446290	65533882	-	0.3	87592	14.6815	intron (NM_001033057, intron 2 of 22)	MIRb|SINE|MIR	-389405	NR_046575	100873983	Hs.663889	NR_046575	ENSG00000240175	MAGI1-AS1	-	MAGI1 antisense RNA 1	ncRNA
chr15-1372-0	chr15	90932217	91019794	+	0.141	87577	13.592	intron (NM_003870, intron 4 of 37)	intron (NM_003870, intron 4 of 37)	44531	NM_003870	8826	Hs.430551	NM_003870	ENSG00000140575	IQGAP1	HUMORFA01|SAR1|p195	IQ motif containing GTPase activating protein 1	protein-coding
chr1-589-1	chr1	214509519	214597031	-	0.285	87512	14.6062	intron (NM_005401, intron 13 of 18)	MER4A1|LTR|ERV1	98773	NM_020197	56950	Hs.66170	NM_020197	ENSG00000143499	SMYD2	HSKM-B|KMT3C|ZMYND14	SET and MYND domain containing 2	protein-coding
chr2-3012-1	chr2	55757051	55844559	-	0.24	87508	14.3582	exon (NM_001122964, exon 12 of 17)	exon (NM_001122964, exon 12 of 17)	43952	NM_020463	57223	Hs.516182	NM_020463	ENSG00000275052	PPP4R3B	FLFL2|PP4R3B|PSY2|SMEK2|smk1	protein phosphatase 4 regulatory subunit 3B	protein-coding
chrY-99-0	chrY	5135683	5223179	+	0.109	87496	13.2193	intron (NM_032973, intron 2 of 4)	LTR66|LTR|ERVL	255300	NM_032973	83259	Hs.661308	NM_032971	ENSG00000099715	PCDH11Y	PCDH-PC|PCDH22|PCDHX|PCDHY	protocadherin 11 Y-linked	protein-coding
chr4-2896-0	chr4	183509486	183596961	+	0.363	87475	14.9546	intron (NM_001080477, intron 5 of 27)	L1ME4a|LINE|L1	285183	NM_001351747	1635	Hs.183850	NM_001921	ENSG00000129187	DCTD	-	dCMP deaminase	protein-coding
chrX-1243-0	chrX	66764509	66851932	+	0.145	87423	13.6299	intron (NM_001011645, intron 2 of 8)	intron (NM_001011645, intron 2 of 8)	43755	NM_001348064	367	Hs.76704	NM_000044	ENSG00000169083	AR	AIS|AR8|DHTR|HUMARA|HYSP1|KD|NR3C4|SBMA|SMAX1|TFM	androgen receptor	protein-coding
chr6-1981-1	chr6	47189714	47277058	-	0.144	87344	13.6186	intron (NM_014452, intron 3 of 5)	MIR|SINE|MIR	44255	NM_014452	27242	Hs.443577	NM_014452	ENSG00000146072	TNFRSF21	BM-018|CD358|DR6	TNF receptor superfamily member 21	protein-coding
chr7-357-0	chr7	20371576	20458900	+	0.269	87324	14.5198	intron (NM_002214, intron 3 of 13)	intron (NM_002214, intron 3 of 13)	-43853	NR_110120	101927811	Hs.285724	NR_110119	ENSG00000271133	LOC101927811	-	uncharacterized LOC101927811	ncRNA
chr10-2023-1	chr10	13482439	13569763	-	0.116	87324	13.3063	intron (NM_001370075, intron 4 of 8)	intron (NM_001370075, intron 4 of 8)	18875	NM_152751	222389	Hs.498740	NM_152751	ENSG00000165626	BEND7	C10orf30	BEN domain containing 7	protein-coding
chr3-2642-0	chr3	158362838	158450090	+	0.326	87252	14.7958	intron (NM_001308164, intron 16 of 18)	intron (NM_001308164, intron 16 of 18)	-16027	NM_020169	56925	Hs.478067	NM_020169	ENSG00000079257	LXN	ECI|TCI	latexin	protein-coding
chr3-530-0	chr3	32434755	32522007	+	0.17	87252	13.8565	intron (NM_138410, intron 1 of 4)	intron (NM_138410, intron 1 of 4)	45036	NM_138410	112616	Hs.440494	NM_138410	ENSG00000153551	CMTM7	CKLFSF7	CKLF like MARVEL transmembrane domain containing 7	protein-coding
chr4-1276-1	chr4	113454471	113541662	-	0.42	87191	15.1604	intron (NM_001350397, intron 15 of 26)	L1P1|LINE|L1	-60054	NM_001267039	51574	Hs.713663	NM_015454	ENSG00000174720	LARP7	ALAZS|HDCMA18P|PIP7S	La ribonucleoprotein domain family member 7	protein-coding
chr5-1623-1	chr5	87476862	87564052	-	0.765	87190	16.0254	intron (NR_110266, intron 4 of 12)	intron (NR_110266, intron 4 of 12)	44205	NM_001289007	153396	Hs.379972	NM_153354	ENSG00000164180	TMEM161B	FLB3342|PRO1313	transmembrane protein 161B	protein-coding
chr15-308-1	chr15	83788011	83875183	-	1.08	87172	16.5226	intron (NM_016073, intron 2 of 5)	intron (NM_016073, intron 2 of 5)	44978	NM_016073	50810	Hs.513954	NM_016073	ENSG00000166503	HDGFL3	CGI-142|HDGF-2|HDGF2|HDGFRP3|HRP-3	HDGF like 3	protein-coding
chr2-1930-0	chr2	114647652	114734822	+	0.316	87170	14.7495	intron (NM_005721, intron 5 of 11)	intron (NM_005721, intron 5 of 11)	-35662	NR_148507	440900	Hs.662205	NR_034128	ENSG00000234199	LINC01191	VIN|lnc-ACTR3	long intergenic non-protein coding RNA 1191	ncRNA
chr11-1058-1	chr11	68520987	68608124	-	0.105	87137	13.1595	intron (NM_001876, intron 6 of 18)	intron (NM_001876, intron 6 of 18)	44829	NM_001876	1374	Hs.503043	NM_001876	ENSG00000110090	CPT1A	CPT1|CPT1-L|L-CPT1	carnitine palmitoyltransferase 1A	protein-coding
chr3-2894-0	chr3	173170336	173257385	+	0.105	87049	13.158	intron (NM_014932, intron 2 of 6)	intron (NM_014932, intron 2 of 6)	-88364	NM_001365928	22871	Hs.478289	NM_014932	ENSG00000169760	NLGN1	NL1	neuroligin 1	protein-coding
chr9-319-1	chr9	127275946	127362985	-	0.429	87039	15.1884	intron (NM_033334, intron 2 of 9)	AluSg|SINE|Alu	-49787	NM_004959	2516	Hs.495108	NM_004959	ENSG00000136931	NR5A1	AD4BP|ELP|FTZ1|FTZF1|POF7|SF-1|SF1|SPGF8|SRXX4|SRXY3|hSF-1	nuclear receptor subfamily 5 group A member 1	protein-coding
chr12-2525-0	chr12	132196762	132283790	+	0.674	87028	15.84	intron (NM_001261411, intron 10 of 18)	intron (NM_001261411, intron 10 of 18)	44641	NM_001261411	6433	Hs.308171	NM_004592	ENSG00000061936	SFSWAP	SFRS8|SWAP	splicing factor SWAP	protein-coding
chr2-801-1	chr2	197683254	197770233	-	0.274	86979	14.5406	intron (NM_001321099, intron 21 of 27)	MER11C|LTR|ERVK	-51743	NM_213608	401027	Hs.245666	NM_213608	ENSG00000187944	C2orf66	IIDS6411|UNQ6411	chromosome 2 open reading frame 66	protein-coding
chr10-1210-0	chr10	75757888	75844816	+	0.304	86928	14.6897	intron (NM_014000, intron 1 of 21)	intron (NM_014000, intron 1 of 21)	43478	NM_003373	7414	Hs.643896	NM_003373	ENSG00000035403	VCL	CMD1W|CMH15|HEL114|MV|MVCL	vinculin	protein-coding
chr2-1314-1	chr2	165343401	165430306	-	0.272	86905	14.5288	intron (NM_001303422, intron 2 of 12)	MSTB|LTR|ERVL-MaLR	38152	NM_001303422	2888	Hs.411881	NM_004490	ENSG00000115290	GRB14	-	growth factor receptor bound protein 14	protein-coding
chr3-3209-0	chr3	188525618	188612519	+	0.203	86901	14.1066	intron (NM_005578, intron 8 of 10)	intron (NM_005578, intron 8 of 10)	96360	NR_046873	100874043	Hs.616287	NR_046873	ENSG00000234076	TPRG1-AS1	-	TPRG1 antisense RNA 1	ncRNA
chr10-303-0	chr10	20175709	20262595	+	0.314	86886	14.7357	intron (NM_032812, intron 1 of 13)	intron (NM_032812, intron 1 of 13)	113791	NM_032812	84898	Hs.99472	NM_032812	ENSG00000120594	PLXDC2	TEM7R	plexin domain containing 2	protein-coding
chr10-1088-0	chr10	71079370	71166225	+	0.118	86855	13.3232	intron (NM_033497, intron 6 of 20)	intron (NM_033497, intron 6 of 20)	44194	NM_000188	3098	Hs.370365	NM_000188	ENSG00000156515	HK1	HK|HK1-ta|HK1-tb|HK1-tc|HKD|HKI|HMSNR|HXK1|RP79|hexokinase	hexokinase 1	protein-coding
chr13-1286-1	chr13	24999503	25086336	-	0.273	86833	14.5329	intron (NM_006437, intron 17 of 33)	intron (NM_006437, intron 17 of 33)	43997	NM_006437	143	Hs.744855	NM_006437	ENSG00000102699	PARP4	ADPRTL1|ARTD4|PARP-4|PARPL|PH5P|VAULT3|VPARP|VWA5C|p193	poly(ADP-ribose) polymerase family member 4	protein-coding
chr10-754-1	chr10	92529843	92616659	-	0.272	86816	14.5274	intron (NM_000872, intron 1 of 2)	AluSx|SINE|Alu	44545	NM_019860	3363	Hs.73739	NM_000872	ENSG00000148680	HTR7	5-HT7	5-hydroxytryptamine receptor 7	protein-coding
chr5-2531-1	chr5	32225399	32312159	-	0.504	86760	15.4162	intron (NM_001294344, intron 6 of 13)	intron (NM_001294344, intron 6 of 13)	44266	NM_001294343	54545	Hs.481836	NM_019061	ENSG00000150712	MTMR12	3-PAP|PIP3AP	myotubularin related protein 12	protein-coding
chr2-3028-1	chr2	55190661	55277400	-	0.314	86739	14.7332	intron (NM_153828, intron 1 of 6)	intron (NM_153828, intron 1 of 6)	3378	NM_007008	57142	Hs.637850	NM_007008	ENSG00000115310	RTN4	ASY|NI220/250|NOGO|NSP|NSP-CL|Nbla00271|Nbla10545|RTN-X|RTN4-A|RTN4-B1|RTN4-B2|RTN4-C	reticulon 4	protein-coding
chr4-2520-0	chr4	160199592	160286288	+	0.477	86696	15.3357	intron (NM_001351725, intron 6 of 26)	intron (NM_001351725, intron 6 of 26)	53979	NM_001351727	9693	Hs.744884	NM_014247	ENSG00000109756	RAPGEF2	CNrasGEF|NRAPGEP|PDZ-GEF1|PDZGEF1|RA-GEF|RA-GEF-1|RAGEF|Rap-GEP|nRap GEP	Rap guanine nucleotide exchange factor 2	protein-coding
chr18-512-0	chr18	33213656	33300302	+	0.211	86646	14.1582	intron (NM_020474, intron 2 of 10)	intron (NM_020474, intron 2 of 10)	22446	NM_020474	2589	Hs.514806	NM_020474	ENSG00000141429	GALNT1	GALNAC-T1	polypeptide N-acetylgalactosaminyltransferase 1	protein-coding
chr1-3096-1	chr1	55592883	55679462	-	0.467	86579	15.3032	intron (NM_015306, intron 5 of 67)	MIR|SINE|MIR	44865	NM_015306	23358	Hs.477009	NM_015306	ENSG00000162402	USP24	-	ubiquitin specific peptidase 24	protein-coding
chr7-1818-0	chr7	101007537	101094106	+	0.222	86569	14.2302	intron (NM_001278563, intron 1 of 13)	intron (NM_001278563, intron 1 of 13)	44665	NM_001278563	136227	Hs.654854	NM_133457	ENSG00000160963	COL26A1	EMI6|EMID2|EMU2|SH2B	collagen type XXVI alpha 1 chain	protein-coding
chr3-2225-0	chr3	135783437	135869945	+	0.153	86508	13.6921	intron (NM_002718, intron 13 of 13)	intron (NM_002718, intron 13 of 13)	85107	NM_181897	5523	Hs.518155	NM_002718	ENSG00000073711	PPP2R3A	PPP2R3|PR130|PR72	protein phosphatase 2 regulatory subunit B''alpha	protein-coding
chr7-2504-1	chr7	8192431	8278937	-	0.106	86506	13.1626	intron (NM_001350833, intron 6 of 12)	L1MC1|LINE|L1	65998	NM_001350825	3382	Hs.487561	NM_004968	ENSG00000003147	ICA1	ICA69|ICAp69	islet cell autoantigen 1	protein-coding
chr7-2771-0	chr7	157130388	157216874	+	0.757	86486	15.9985	intron (NM_001363676, intron 5 of 6)	intron (NM_001363676, intron 5 of 6)	43933	NM_005494	10049	Hs.490745	NM_005494	ENSG00000105993	DNAJB6	DJ4|DnaJ|HHDJ1|HSJ-2|HSJ2|LGMD1D|LGMD1E|LGMDD1|MRJ|MSJ-1	DnaJ heat shock protein family (Hsp40) member B6	protein-coding
chr12-1879-1	chr12	29650774	29737259	-	0.137	86485	13.5324	intron (NM_001193451, intron 10 of 17)	intron (NM_001193451, intron 10 of 17)	-41390	NM_001353179	341350	Hs.674588	NM_183378	ENSG00000187950	OVCH1	OVCH	ovochymase 1	protein-coding
chr3-3129-0	chr3	184688218	184774695	+	0.214	86477	14.1757	intron (NM_001009921, intron 44 of 46)	HERVK9-int|LTR|ERVK	139392	NM_001025266	285382	Hs.245793	NM_001025266	ENSG00000187068	C3orf70	-	chromosome 3 open reading frame 70	protein-coding
chr15-422-0	chr15	41990925	42077383	+	0.281	86458	14.5684	intron (NM_001080541, intron 14 of 22)	AluSg|SINE|Alu	-32528	NM_001265611	23005	Hs.513661	NM_014994	ENSG00000137802	MAPKBP1	JNKBP-1|JNKBP1|NPHP20	mitogen-activated protein kinase binding protein 1	protein-coding
chr4-84-0	chr4	2846447	2932882	+	0.343	86435	14.8556	intron (NM_001286645, intron 5 of 17)	intron (NM_001286645, intron 5 of 17)	43787	NM_001354755	118	Hs.183706	NM_001119	ENSG00000087274	ADD1	ADDA	adducin 1	protein-coding
chr15-860-1	chr15	56914409	57000810	-	0.277	86401	14.5467	intron (NM_001002843, intron 15 of 20)	MARNA|DNA|TcMar-Mariner	68675	NM_001288589	54816	Hs.511477	NM_017661	ENSG00000137871	ZNF280D	SUHW4|ZNF634	zinc finger protein 280D	protein-coding
chr2-1450-0	chr2	85199510	85285895	+	1.09	86385	16.5228	intron (NM_020122, intron 1 of 6)	intron (NM_020122, intron 1 of 6)	44418	NM_020122	56888	Hs.654968	NM_020122	ENSG00000176407	KCMF1	DEBT91|FIGC|PCMF|ZZZ1	potassium channel modulatory factor 1	protein-coding
chr4-857-1	chr4	139077076	139163346	-	0.19	86270	14.0006	intron (NM_014331, intron 6 of 11)	L2a|LINE|L2	43292	NM_014331	23657	Hs.390594	NM_014331	ENSG00000151012	SLC7A11	CCBR1|xCT	solute carrier family 7 member 11	protein-coding
chr13-1231-1	chr13	28107752	28194014	-	0.325	86262	14.7749	intron (NM_153371, intron 2 of 9)	AluSz6|SINE|Alu	43783	NM_153371	222484	Hs.132359	NM_153371	ENSG00000139517	LNX2	PDZRN1	ligand of numb-protein X 2	protein-coding
chrX-1998-1	chrX	54214782	54301023	-	0.239	86241	14.3312	intron (NM_020922, intron 21 of 23)	MLT1D|LTR|ERVL-MaLR	-48215	NM_001300788	54954	Hs.86045	NM_017848	ENSG00000184083	FAM120C	CXorf17|ORF34	family with sequence similarity 120C	protein-coding
chr10-1380-0	chr10	86130852	86217051	+	0.6	86199	15.6584	intron (NM_001284240, intron 3 of 9)	L1PA11|LINE|L1	-10744	NM_001284243	54462	Hs.461988	NM_018999	ENSG00000107771	CCSER2	FAM190B|Gcap14|KIAA1128|bA486O22.1	coiled-coil serine rich protein 2	protein-coding
chr2-3138-0	chr2	196523117	196609312	+	1.6	86195	17.0734	intron (NM_020342, intron 3 of 9)	L1M4c|LINE|L1	44264	NM_020342	57181	Hs.650158	NM_020342	ENSG00000196950	SLC39A10	LZT-Hs2	solute carrier family 39 member 10	protein-coding
chr2-2946-1	chr2	60694078	60780248	-	0.273	86170	14.5219	intron (NM_022893, intron 2 of 3)	L2a|LINE|L2	43470	NM_001365609	53335	Hs.370549	NM_018014	ENSG00000119866	BCL11A	BCL11A-L|BCL11A-S|BCL11A-XL|BCL11a-M|CTIP1|DILOS|EVI9|HBFQTL5|ZNF856	BAF chromatin remodeling complex subunit BCL11A	protein-coding
chr4-422-0	chr4	26929837	27015980	+	0.155	86143	13.7048	intron (NM_001169118, intron 3 of 12)	L1PA6|LINE|L1	110445	NM_001169118	57620	Hs.744950	NM_020860	ENSG00000109689	STIM2	-	stromal interaction molecule 2	protein-coding
chr4-2894-0	chr4	183284179	183370312	+	0.203	86133	14.0938	intron (NM_001080477, intron 3 of 27)	AluSx1|SINE|Alu	162690	NM_001080477	55714	Hs.130438	NM_001080477	ENSG00000218336	TENM3	MCOPCB9|ODZ3|TNM3|Ten-m3|ten-3	teneurin transmembrane protein 3	protein-coding
chr1-2020-1	chr1	118385201	118471278	-	0.259	86077	14.4444	intron (NM_017686, intron 10 of 13)	intron (NM_017686, intron 10 of 13)	44005	NM_001135589	54834	Hs.310809	NM_017686	ENSG00000196505	GDAP2	MACROD3|SCAR27	ganglioside induced differentiation associated protein 2	protein-coding
chr3-668-1	chr3	160030813	160116849	-	0.208	86036	14.1273	exon (NM_001190241, exon 9 of 21)	exon (NM_001190241, exon 9 of 21)	27723	NM_001190242	57560	Hs.478095	NM_020800	ENSG00000068885	IFT80	ATD2|SRTD2|WDR56	intraflagellar transport 80	protein-coding
chr2-15-0	chr2	1090797	1176819	+	0.209	86022	14.134	intron (NM_018968, intron 6 of 16)	intron (NM_018968, intron 6 of 16)	-186730	NR_136151	101060391	Hs.120377	NR_136151		SNTG2-AS1	-	SNTG2 antisense RNA 1	ncRNA
chr7-1625-0	chr7	94140180	94226144	+	0.289	85964	14.6006	intron (NM_001363428, intron 16 of 17)	intron (NM_001363428, intron 16 of 17)	44041	NM_001363428	64921	Hs.260041	NM_022900	ENSG00000127995	CASD1	C7orf12|NBLA04196|SOAT	CAS1 domain containing 1	protein-coding
chr7-471-1	chr7	132582695	132668613	-	0.118	85918	13.3075	intron (NM_001317177, intron 4 of 8)	intron (NM_001317177, intron 4 of 8)	94021	NR_037427	100500804		NR_037427	ENSG00000284135	MIR3654	-	microRNA 3654	ncRNA
chr2-2776-0	chr2	172544792	172630700	+	0.246	85908	14.3672	intron (NM_001320882, intron 14 of 16)	intron (NM_001320882, intron 14 of 16)	43481	NM_001271789	1781	Hs.546250	NM_001378	ENSG00000077380	DYNC1I2	DIC74|DNCI2|IC2	dynein cytoplasmic 1 intermediate chain 2	protein-coding
chr2-1026-0	chr2	62982601	63068507	+	0.106	85906	13.1526	intron (NM_001354215, intron 5 of 24)	intron (NM_001354215, intron 5 of 24)	91522	NM_001354217	23301	Hs.271667	NM_015252	ENSG00000115504	EHBP1	HPC12|NACSIN	EH domain binding protein 1	protein-coding
chr17-808-1	chr17	44103285	44189190	-	0.59	85905	15.6292	intron (NM_001193465, intron 5 of 15)	intron (NM_001193465, intron 5 of 15)	69621	NM_001007532	246744	Hs.661831	NM_001007532	ENSG00000256762	STH	MAPTIT	saitohin	protein-coding
chr13-1204-1	chr13	30082366	30168245	-	0.643	85879	15.7529	intron (NM_003045, intron 2 of 12)	L2c|LINE|L2	44520	NM_003045	6541	Hs.14846	NM_003045	ENSG00000139514	SLC7A1	ATRC1|CAT-1|ERR|HCAT1|REC1L	solute carrier family 7 member 1	protein-coding
chr13-691-0	chr13	61068133	61154012	+	0.16	85879	13.7462	intron (NM_001146070, intron 12 of 13)	intron (NM_001146070, intron 12 of 13)	-136017	NR_047003	101926930	Hs.578045	NR_047003		LINC00378	-	long intergenic non-protein coding RNA 378	ncRNA
chr16-888-0	chr16	53738180	53823913	+	0.196	85733	14.0365	intron (NM_001363897, intron 1 of 7)	L1MA7|LINE|L1	42978	NM_001080432	79068	Hs.528833	NM_001080432	ENSG00000140718	FTO	ALKBH9|BMIQ14|GDFD	FTO alpha-ketoglutarate dependent dioxygenase	protein-coding
chr1-2641-1	chr1	85272551	85358258	-	0.392	85707	15.0361	intron (NM_012152, intron 2 of 2)	intron (NM_012152, intron 2 of 2)	43485	NM_012152	23566	Hs.527909	NM_012152	ENSG00000171517	LPAR3	EDG7|Edg-7|GPCR|HOFNH30|LP-A3|LPA3|RP4-678I3	lysophosphatidic acid receptor 3	protein-coding
chr9-1321-0	chr9	97767912	97853598	+	0.293	85686	14.6157	intron (NM_032823, intron 11 of 14)	(CGGGG)n|Simple_repeat|Simple_repeat	-16877	NR_106729	102466518		NR_106729	ENSG00000274115	MIR6081	hsa-mir-6081	microRNA 6081	ncRNA
chr1-3123-1	chr1	53705519	53791203	-	0.588	85684	15.6206	intron (NM_017522, intron 3 of 15)	MER5A|DNA|hAT-Charlie	44079	NR_038953	100507564	Hs.592502	NR_038953	ENSG00000226754	LOC100507564	-	uncharacterized LOC100507564	ncRNA
chr7-2320-0	chr7	132938190	133023770	+	0.504	85580	15.3965	intron (NM_001037126, intron 3 of 9)	intron (NM_001037126, intron 3 of 9)	5345	NR_106749	102465139		NR_106749	ENSG00000276137	MIR6133	hsa-mir-6133	microRNA 6133	ncRNA
chr2-2969-1	chr2	58382443	58468011	-	0.985	85568	16.363	intron (NM_018062, intron 7 of 13)	(TG)n|Simple_repeat|Simple_repeat	43288	NR_156742	55120	Hs.631890	NM_018062	ENSG00000115392	FANCL	FAAP43|PHF9|POG	FA complementation group L	protein-coding
chr16-1213-1	chr16	12811775	12897302	-	0.113	85527	13.2385	intron (NM_018340, intron 2 of 3)	intron (NM_018340, intron 2 of 3)	40360	NR_039869	100616195		NR_039869	ENSG00000264733	MIR4718	-	microRNA 4718	ncRNA
chr20-580-0	chr20	34454216	34539715	+	0.284	85499	14.5676	intron (NM_016436, intron 10 of 17)	L1MC|LINE|L1	45583	NM_033630	51282	Hs.584909	NM_016558	ENSG00000171222	SCAND1	RAZ1|SDP1	SCAN domain containing 1	protein-coding
chr14-1513-0	chr14	97264810	97350288	+	0.724	85478	15.9173	intron (NM_003384, intron 3 of 12)	intron (NM_003384, intron 3 of 12)	43830	NM_003384	7443	Hs.422662	NM_003384	ENSG00000100749	VRK1	PCH1|PCH1A	VRK serine/threonine kinase 1	protein-coding
chr4-1699-1	chr4	89755208	89840598	-	0.122	85390	13.3467	intron (NM_014883, intron 6 of 23)	AluY|SINE|Alu	-53391	NM_001265578	10144	Hs.97270	NM_014883	ENSG00000138640	FAM13A	ARHGAP48|FAM13A1	family with sequence similarity 13 member A	protein-coding
chr1-4056-0	chr1	232254342	232339702	+	3.07	85360	17.9995	Intergenic	AluY|SINE|Alu	235442	NR_126441	104472714		NR_126441	ENSG00000226758	DISC1-IT1	-	DISC1 intronic transcript 1	ncRNA
chr3-472-0	chr3	28283789	28369127	+	0.345	85338	14.8456	intron (NM_182523, intron 2 of 3)	intron (NM_182523, intron 2 of 3)	43348	NM_001331189	152100	Hs.444724	NM_182523	ENSG00000187118	CMC1	C3orf68	C-X9-C motif containing 1	protein-coding
chr12-668-0	chr12	32717114	32802424	+	0.783	85310	16.0275	intron (NM_001370297, intron 5 of 14)	intron (NM_001370297, intron 5 of 14)	-72365	NM_001278463	10059	Hs.556296	NM_005690	ENSG00000087470	DNM1L	DLP1|DRP1|DVLP|DYMPLE|EMPF|EMPF1|HDYNIV|OPA5	dynamin 1 like	protein-coding
chr9-1126-1	chr9	76614963	76700256	-	0.369	85293	14.9418	Intergenic	AluSp|SINE|Alu	-328838	NR_121182	101927358	Hs.559523	NR_121182	ENSG00000227809	LOC101927358	-	uncharacterized LOC101927358	ncRNA
chr3-106-1	chr3	194121261	194206534	-	0.549	85273	15.5147	intron (NM_024524, intron 14 of 31)	intron (NM_024524, intron 14 of 31)	25071	NM_024524	79572	Hs.529609	NM_024524	ENSG00000133657	ATP13A3	AFURS1	ATPase 13A3	protein-coding
chr2-299-1	chr2	224721515	224806758	-	0.212	85243	14.1414	intron (NM_020830, intron 5 of 11)	intron (NM_020830, intron 5 of 11)	45916	NM_020830	57590	Hs.368359	NM_020830	ENSG00000085449	WDFY1	FENS-1|FENS1|WDF1|ZFYVE17	WD repeat and FYVE domain containing 1	protein-coding
chr9-1860-1	chr9	14578232	14663393	-	0.215	85161	14.1603	intron (NM_001354130, intron 9 of 10)	intron (NM_001354130, intron 9 of 10)	72618	NR_148716	340481	Hs.649522	NM_178566	ENSG00000175893	ZDHHC21	DHHC-21|DHHC21|DNZ1|HSPC097	zinc finger DHHC-type containing 21	protein-coding
chr1-46-1	chr1	247000359	247085411	-	0.71	85052	15.8819	intron (NR_136586, intron 21 of 36)	AluSx|SINE|Alu	51775	NM_015446	25909	Hs.300887	NM_015446	ENSG00000153207	AHCTF1	ELYS|MST108|MSTP108|TMBS62	AT-hook containing transcription factor 1	protein-coding
chr11-325-0	chr11	14743843	14828829	+	0.115	84986	13.2546	intron (NM_000922, intron 1 of 15)	intron (NM_000922, intron 1 of 15)	120986	NM_000922	5140	Hs.445711	NM_000922	ENSG00000152270	PDE3B	HcGIP1|cGIPDE1	phosphodiesterase 3B	protein-coding
chr5-210-1	chr5	171270584	171355530	-	0.474	84946	15.2972	intron (NM_033644, intron 6 of 12)	intron (NM_033644, intron 6 of 12)	100181	NM_001289970	644994	Hs.591740	NM_001289970	ENSG00000185662	SMIM23	C5orf50	small integral membrane protein 23	protein-coding
chr6-1660-0	chr6	87865397	87950323	+	0.348	84926	14.8511	intron (NM_015021, intron 1 of 7)	intron (NM_015021, intron 1 of 7)	42577	NM_015021	23036	Hs.444800	NM_015021	ENSG00000188994	ZNF292	Nbla00365|ZFP292|ZN-16|Zn-15|bA393I2.3	zinc finger protein 292	protein-coding
chr3-2373-0	chr3	142444035	142528959	+	0.351	84924	14.8634	intron (NM_003304, intron 3 of 11)	L1MB7|LINE|L1	43231	NM_003304	7220	Hs.250687	NM_003304	ENSG00000144935	TRPC1	HTRP-1|TRP1	transient receptor potential cation channel subfamily C member 1	protein-coding
chr2-2488-1	chr2	86247541	86332459	-	0.501	84918	15.3767	intron (NM_015425, intron 14 of 33)	L1M5|LINE|L1	43009	NM_015425	25885	Hs.531818	NM_015425	ENSG00000068654	POLR1A	A190|AFDCIN|RPA1|RPA194|RPO1-4|RPO14	RNA polymerase I subunit A	protein-coding
chr20-659-0	chr20	37591575	37676389	+	0.592	84814	15.6157	intron (NM_001190809, intron 10 of 20)	L2a|LINE|L2	42995	NM_001190809	60625	Hs.444520	NM_021931	ENSG00000101452	DHX35	C20orf15|DDX35|KAIA0875	DEAH-box helicase 35	protein-coding
chr4-1781-1	chr4	85595241	85680026	-	0.367	84785	14.9254	intron (NM_014991, intron 49 of 67)	intron (NM_014991, intron 49 of 67)	133353	NM_001263	1040	Hs.654899	NM_001263	ENSG00000163624	CDS1	CDS 1	CDP-diacylglycerol synthase 1	protein-coding
chr5-197-1	chr5	171796061	171880839	-	0.34	84778	14.815	intron (NM_001308175, intron 2 of 12)	intron (NM_001308175, intron 2 of 12)	43077	NM_001308175	285590	Hs.285666	NM_001017995	ENSG00000174705	SH3PXD2B	FAD49|FTHS|HOFI|KIAA1295|TKS4|TSK4	SH3 and PX domains 2B	protein-coding
chr5-1717-0	chr5	108350469	108435234	+	0.11	84765	13.1868	intron (NR_146155, intron 16 of 19)	L1ME1|LINE|L1	132544	NM_001308031	2241	Hs.107418	NM_005246	ENSG00000151422	FER	PPP1R74|TYK3|p94-Fer	FER tyrosine kinase	protein-coding
chr6-900-0	chr6	42570682	42655405	+	0.303	84723	14.6479	intron (NM_001363705, intron 20 of 46)	intron (NM_001363705, intron 20 of 46)	77292	NM_000322	5961	Hs.654489	NM_000322	ENSG00000112619	PRPH2	AOFMD|AVMD|CACD2|DS|MDBS1|PRPH|RDS|RP7|TSPAN22|rd2	peripherin 2	protein-coding
chr5-1860-1	chr5	74067395	74152116	-	1.02	84721	16.399	exon (NM_015566, exon 6 of 13)	exon (NM_015566, exon 6 of 13)	-46559	NM_170681	84340	Hs.277154	NM_032380	ENSG00000164347	GFM2	EF-G2mt|EFG2|MRRF2|MST027|MSTP027|RRF|RRF2|RRF2mt|hEFG2|mEF-G 2	G elongation factor mitochondrial 2	protein-coding
chr3-483-1	chr3	170936938	171021570	-	0.569	84632	15.5554	intron (NM_015028, intron 2 of 32)	intron (NM_015028, intron 2 of 32)	-154706	NR_030295	693154		NR_030295	ENSG00000207963	MIR569	MIRN569|hsa-mir-569	microRNA 569	ncRNA
chr12-1310-0	chr12	64449737	64534299	+	0.17	84562	13.8113	intron (NM_020762, intron 15 of 21)	intron (NM_020762, intron 15 of 21)	124058	NM_152440	144577	Hs.444671	NM_152440	ENSG00000174206	C12orf66	-	chromosome 12 open reading frame 66	protein-coding
chr17-1687-0	chr17	75137901	75222462	+	0.134	84561	13.468	intron (NM_001039573, intron 3 of 17)	L1MC4|LINE|L1	-1114	NM_001144001	6397	Hs.464184	NM_003003	ENSG00000129657	SEC14L1	PRELID4A|SEC14L	SEC14 like lipid binding 1	protein-coding
chr18-894-0	chr18	59854694	59939226	+	0.225	84532	14.2152	intron (NR_144409, intron 8 of 31)	L2c|LINE|L2	42472	NR_144409	57614	Hs.465323	NM_020854	ENSG00000134444	RELCH	HsT3308|HsT885|KIAA1468	RAB11 binding and LisH domain, coiled-coil and HEAT repeat containing	protein-coding
chr11-1498-0	chr11	75772748	75857243	+	0.166	84495	13.7758	intron (NM_003369, intron 13 of 14)	intron (NM_003369, intron 13 of 14)	102551	NM_004626	7481	Hs.108219	NM_004626	ENSG00000085741	WNT11	HWNT11	Wnt family member 11	protein-coding
chr22-158-1	chr22	42550099	42634552	-	0.362	84453	14.8999	intron (NM_005650, intron 2 of 5)	L4|LINE|RTE	19022	NM_181492	6942	Hs.475018	NM_005650	ENSG00000100207	TCF20	AR1|DDVIBA|SPBP|TCF-20	transcription factor 20	protein-coding
chr10-225-1	chr10	119049707	119134120	-	0.165	84413	13.7657	intron (NM_173791, intron 2 of 4)	intron (NM_173791, intron 2 of 4)	43038	NM_173791	118987	Hs.501149	NM_173791	ENSG00000165650	PDZD8	PDZK8	PDZ domain containing 8	protein-coding
chr7-2297-1	chr7	22311511	22395899	-	0.189	84388	13.9612	intron (NM_012294, intron 3 of 25)	Charlie23a|DNA|hAT-Charlie	43068	NM_012294	9771	Hs.174768	NM_012294	ENSG00000136237	RAPGEF5	GFR|MR-GEF|REPAC	Rap guanine nucleotide exchange factor 5	protein-coding
chr5-2193-1	chr5	54714888	54799233	-	0.573	84345	15.5606	intron (NR_103485, intron 4 of 6)	L1ME1|LINE|L1	47694	NR_049869	100847019		NR_049869	ENSG00000265135	MIR5687	-	microRNA 5687	ncRNA
chr15-468-1	chr15	75647733	75732077	-	0.428	84344	15.1397	intron (NM_001145358, intron 12 of 20)	MLT1I|LTR|ERVL-MaLR	-28937	NM_001256496	4123	Hs.26232	NM_006715	ENSG00000140400	MAN2C1	MAN6A8|MANA|MANA1	mannosidase alpha class 2C member 1	protein-coding
chr11-1458-0	chr11	73883051	73967381	+	0.408	84330	15.0704	intron (NM_016147, intron 3 of 13)	L1MA3|LINE|L1	42882	NM_001271593	51400	Hs.503251	NM_016147	ENSG00000214517	PPME1	ABDH19|PME-1	protein phosphatase methylesterase 1	protein-coding
chr1-2922-0	chr1	165797877	165882066	+	1.03	84189	16.404	intron (NM_012474, intron 1 of 6)	intron (NM_012474, intron 1 of 6)	-37187	NR_037431	100500832		NR_037431	ENSG00000283936	MIR3658	-	microRNA 3658	ncRNA
chr4-317-1	chr4	170352500	170436665	-	0.181	84165	13.895	intron (NM_001199399, intron 23 of 32)	L1PA17|LINE|L1	139152	NM_012224	4750	Hs.481181	NM_012224	ENSG00000137601	NEK1	ALS24|NY-REN-55|SRPS2|SRPS2A|SRTD6	NIMA related kinase 1	protein-coding
chr3-90-1	chr3	195051804	195135959	-	0.155	84155	13.6711	intron (NM_012287, intron 4 of 22)	AluJo|SINE|Alu	69868	NM_012287	23527	Hs.593373	NM_012287	ENSG00000114331	ACAP2	CENTB2|CNT-B2	ArfGAP with coiled-coil, ankyrin repeat and PH domains 2	protein-coding
chr8-240-1	chr8	131370898	131455036	-	0.243	84138	14.3195	intron (NM_001247996, intron 2 of 30)	AluY|SINE|Alu	42939	NM_001362924	50807	Hs.655552	NM_018482	ENSG00000153317	ASAP1	AMAP1|CENTB4|DDEF1|PAG2|PAP|ZG14P	ArfGAP with SH3 domain, ankyrin repeat and PH domain 1	protein-coding
chr8-1798-1	chr8	38115915	38199991	-	0.163	84076	13.7424	intron (NM_023034, intron 14 of 23)	AluJr|SINE|Alu	-31203	NM_001354454	84513	Hs.567619	NM_032483	ENSG00000147535	PLPP5	DPPL1|HTPAP|PPAPDC1B	phospholipid phosphatase 5	protein-coding
chr3-544-1	chr3	167729136	167813166	-	0.112	84030	13.2002	intron (NM_014498, intron 1 of 15)	intron (NM_014498, intron 1 of 15)	42561	NM_001308155	27333	Hs.143600	NM_014498	ENSG00000173905	GOLIM4	GIMPC|GOLPH4|GPP130|P138	golgi integral membrane protein 4	protein-coding
chr9-706-1	chr9	103030521	103114450	-	0.898	83929	16.2017	intron (NM_001161584, intron 12 of 14)	intron (NM_001161584, intron 12 of 14)	42368	NM_001161584	54881	Hs.494648	NM_017746	ENSG00000136891	TEX10	Ipi1|bA208F1.2	testis expressed 10	protein-coding
chr3-284-0	chr3	17051284	17135143	+	0.174	83859	13.8328	intron (NM_001144382, intron 5 of 6)	Tigger2|DNA|TcMar-Tigger	118525	NR_037465	100500913		NR_037465	ENSG00000283885	MIR3714	-	microRNA 3714	ncRNA
chr13-405-0	chr13	42738158	42821981	+	0.182	83823	13.8971	intron (NM_152910, intron 20 of 28)	intron (NM_152910, intron 20 of 28)	-66219	NM_016248	11215	Hs.105105	NM_016248	ENSG00000023516	AKAP11	AKAP-11|AKAP220|PPP1R44|PRKA11	A-kinase anchoring protein 11	protein-coding
chr11-1794-1	chr11	31447283	31531022	-	0.678	83739	15.793	intron (NM_001304274, intron 1 of 5)	L1MC4|LINE|L1	42017	NM_001304274	196294	Hs.502223	NM_144981	ENSG00000148950	IMMP1L	IMMP1|IMP1|IMP1-LIKE	inner mitochondrial membrane peptidase subunit 1	protein-coding
chr9-296-1	chr9	128221736	128305460	-	0.471	83724	15.2672	intron (NM_024117, intron 7 of 10)	intron (NM_024117, intron 7 of 10)	205889	NM_001006618	79109	Hs.495138	NM_024117	ENSG00000119487	MAPKAP1	JC310|MIP1|SIN1|SIN1b|SIN1g	MAPK associated protein 1	protein-coding
chr13-898-0	chr13	80056435	80140132	+	0.247	83697	14.3355	intron (NM_019080, intron 2 of 7)	Tigger7|DNA|TcMar-Tigger	-42579	NR_125772	103724388	Hs.434862	NR_125772	ENSG00000227676	LINC01068	-	long intergenic non-protein coding RNA 1068	ncRNA
chr6-1267-1	chr6	91212018	91295712	-	0.759	83694	15.955	intron (NM_003188, intron 11 of 15)	intron (NM_003188, intron 11 of 15)	42926	NM_003188	6885	Hs.594838	NM_003188	ENSG00000135341	MAP3K7	CSCF|FMD2|MEKK7|TAK1|TGF1a	mitogen-activated protein kinase kinase kinase 7	protein-coding
chr5-1821-0	chr5	115178678	115262332	+	0.296	83654	14.5958	intron (NM_001364122, intron 3 of 3)	intron (NM_001364122, intron 3 of 3)	42321	NR_157087	1176	Hs.406191	NM_001284	ENSG00000177879	AP3S1	CLAPS3|Sigma3A	adaptor related protein complex 3 subunit sigma 1	protein-coding
chr7-1128-0	chr7	65758528	65842160	+	0.219	83632	14.1608	intron (NM_003596, intron 3 of 5)	AluSz6|SINE|Alu	65051	NR_026873	285908	Hs.50755	NM_181722	ENSG00000179406	LINC00174	NCRNA00174	long intergenic non-protein coding RNA 174	ncRNA
chr8-446-0	chr8	28352627	28436230	+	0.635	83603	15.6961	intron (NM_017412, intron 5 of 7)	intron (NM_017412, intron 5 of 7)	-31729	NR_036250	100422903		NR_036250	ENSG00000265251	MIR4288	-	microRNA 4288	ncRNA
chr3-2031-1	chr3	78640635	78724230	-	0.245	83595	14.322	intron (NM_133631, intron 22 of 28)	intron (NM_133631, intron 22 of 28)	386177	NM_133631	6091	Hs.744218	NM_002941	ENSG00000169855	ROBO1	DUTT1|SAX3	roundabout guidance receptor 1	protein-coding
chr1-3686-0	chr1	212209659	212293225	+	0.999	83566	16.3492	TTS (NR_036068)	TTS (NR_036068)	487	NR_036068	100422947		NR_036068	ENSG00000264358	MIR3122	mir-3122	microRNA 3122	ncRNA
chr1-4141-0	chr1	237616480	237700005	+	0.136	83525	13.4716	intron (NM_001035, intron 19 of 104)	AluSg|SINE|Alu	23823	NR_039626	100616141		NR_039626	ENSG00000266262	MIR4428	-	microRNA 4428	ncRNA
chr6-753-0	chr6	34858244	34941765	+	0.317	83521	14.6924	intron (NM_015245, intron 1 of 23)	AluSx1|SINE|Alu	42972	NM_015245	23294	Hs.656492	NM_015245	ENSG00000064999	ANKS1A	ANKS1	ankyrin repeat and sterile alpha motif domain containing 1A	protein-coding
chr4-1821-1	chr4	83849988	83933498	-	0.119	83510	13.2787	intron (NR_110253, intron 2 of 10)	intron (NR_110253, intron 2 of 10)	40233	NR_110253	132660	Hs.96952	NM_194282	ENSG00000189308	LIN54	CXCDC1|JC8.6|MIP120|TCX1	lin-54 DREAM MuvB core complex component	protein-coding
chr1-961-0	chr1	41158199	41241671	+	0.536	83472	15.4493	intron (NM_001142590, intron 6 of 14)	intron (NM_001142590, intron 6 of 14)	-4573	NM_001308114	4802	Hs.713051	NM_014223	ENSG00000066136	NFYC	CBF-C|CBFC|H1TF2A|HAP5|HSM|NF-YC	nuclear transcription factor Y subunit gamma	protein-coding
chr21-447-0	chr21	44109669	44193117	+	0.314	83448	14.6774	intron (NM_001001584, intron 3 of 17)	intron (NM_001001584, intron 3 of 17)	48711	NR_135517	101928311	Hs.570404	NR_135517	ENSG00000283051	LINC01668	-	long intergenic non-protein coding RNA 1668	ncRNA
chr4-942-0	chr4	62542549	62625983	+	0.188	83434	13.9372	intron (NM_001371342, intron 4 of 20)	intron (NM_001371342, intron 4 of 20)	443217	NR_110595	101927186	Hs.723269	NR_110595		ADGRL3-AS1	LPHN3-AS1	adhesion G protein-coupled receptor L3 antisense RNA 1	ncRNA
chr2-3572-1	chr2	25772385	25855778	-	0.111	83393	13.1763	intron (NM_001320935, intron 4 of 17)	MER52A|LTR|ERV1	59010	NM_001256308	1838	Hs.307720	NM_021907	ENSG00000138101	DTNB	-	dystrobrevin beta	protein-coding
chr3-1084-0	chr3	57742920	57826236	+	0.464	83316	15.2385	intron (NM_007159, intron 1 of 20)	intron (NM_007159, intron 1 of 20)	41595	NM_001304420	7871	Hs.476432	NM_007159	ENSG00000163681	SLMAP	SLAP	sarcolemma associated protein	protein-coding
chr2-2797-0	chr2	173293690	173376940	+	0.3	83250	14.6082	intron (NM_001316306, intron 4 of 25)	intron (NM_001316306, intron 4 of 25)	-4565	NR_157573	101929947	Hs.710861	NR_157573		ITGA6-AS1	-	ITGA6 antisense RNA 1	ncRNA
chrX-1632-1	chrX	71709371	71792587	-	0.131	83216	13.4122	intron (NM_001166448, intron 2 of 4)	L2c|LINE|L2	41714	NM_001166418	55869	Hs.310536	NM_018486	ENSG00000147099	HDAC8	CDA07|CDLS5|HD8|HDACL1|KDAC8|MRXS6|RPD3|WTS	histone deacetylase 8	protein-coding
chr4-833-1	chr4	140013768	140096961	-	0.495	83193	15.3297	intron (NM_001371336, intron 3 of 8)	L1ME1|LINE|L1	43008	NM_201999	1998	Hs.634040	NM_006874	ENSG00000109381	ELF2	EU32|NERF|NERF-1A|NERF-1B|NERF-1a,b|NERF-2	E74 like ETS transcription factor 2	protein-coding
chr10-211-1	chr10	120430152	120513325	-	0.604	83173	15.6164	intron (NM_153810, intron 3 of 8)	MER52A|LTR|ERV1	42744	NM_153810	143384	Hs.420024	NM_153810	ENSG00000151893	CACUL1	C10orf46|CAC1	CDK2 associated cullin domain 1	protein-coding
chr2-2021-0	chr2	120518333	120601492	+	1.07	83159	16.4412	intron (NM_002830, intron 1 of 26)	L1MD|LINE|L1	42414	NM_002830	5775	Hs.469809	NM_002830	ENSG00000088179	PTPN4	MEG|PTPMEG|PTPMEG1	protein tyrosine phosphatase non-receptor type 4	protein-coding
chr2-707-1	chr2	202561992	202645150	-	0.604	83158	15.6162	intron (NM_020919, intron 11 of 33)	intron (NM_020919, intron 11 of 33)	-40204	NM_033066	58538	Hs.63085	NM_033066	ENSG00000082126	MPP4	ALS2CR5|DLG6	membrane palmitoylated protein 4	protein-coding
chr16-839-0	chr16	50188527	50271685	+	0.345	83158	14.8082	intron (NM_001040285, intron 2 of 12)	intron (NM_001040285, intron 2 of 12)	42714	NM_001365324	64282	Hs.514342	NM_022447	ENSG00000121274	TENT4B	PAPD5|TRF4-2|TUT3	terminal nucleotidyltransferase 4B	protein-coding
chr15-379-1	chr15	80105765	80188886	-	0.501	83121	15.3458	intron (NM_001199760, intron 3 of 3)	MER58A|DNA|hAT-Charlie	42014	NR_037654	10588	Hs.194294	NM_006441	ENSG00000136371	MTHFS	HsT19268|NEDMEHM	methenyltetrahydrofolate synthetase	protein-coding
chr4-1141-1	chr4	121579424	121662495	-	0.33	83071	14.7426	intron (NM_001300824, intron 13 of 13)	L1PA16|LINE|L1	223062	NM_001300824	11107	Hs.666782	NM_018699	ENSG00000138738	PRDM5	BCS2|PFM2	PR/SET domain 5	protein-coding
chr17-1290-0	chr17	55690139	55773161	+	0.188	83022	13.93	intron (NM_138962, intron 11 of 13)	intron (NM_138962, intron 11 of 13)	-45877	NR_110807	101927539	Hs.680439	NR_110807	ENSG00000263499	LOC101927539	-	uncharacterized LOC101927539	ncRNA
chr2-2666-0	chr2	166374428	166457436	+	0.143	83008	13.535	intron (NM_001172173, intron 3 of 6)	intron (NM_001172173, intron 3 of 6)	-12914	NM_024969	80034	Hs.470479	NM_024969	ENSG00000178662	CSRNP3	FAM130A2|PPP1R73|TAIP-2|TAIP2	cysteine and serine rich nuclear protein 3	protein-coding
chr11-421-1	chr11	107245018	107327949	-	0.481	82931	15.2837	intron (NM_152434, intron 10 of 17)	(CA)n|Simple_repeat|Simple_repeat	42089	NM_152434	143884	Hs.212140	NM_152434	ENSG00000152404	CWF19L2	-	CWF19 like cell cycle control factor 2	protein-coding
chr14-220-1	chr14	93400332	93483211	-	0.191	82879	13.9504	intron (NM_001142593, intron 5 of 10)	L2b|LINE|L2	52276	NM_001275	1113	Hs.150793	NM_001275	ENSG00000100604	CHGA	CGA	chromogranin A	protein-coding
chr7-595-0	chr7	32536114	32618992	+	0.827	82878	16.0647	intron (NM_015060, intron 1 of 15)	Tigger16b|DNA|TcMar-Tigger	42452	NM_015060	23080	Hs.128056	NM_015060	ENSG00000105778	AVL9	KIAA0241	AVL9 cell migration associated	protein-coding
chr12-258-1	chr12	120119026	120201899	-	0.227	82873	14.1994	intron (NM_001206999, intron 28 of 47)	MIRb|SINE|MIR	-8933	NR_031589	100302274		NR_031589	ENSG00000283768	MIR1178	MIRN1178|hsa-mir-1178	microRNA 1178	ncRNA
chr3-2492-0	chr3	149557526	149640396	+	0.216	82870	14.1277	intron (NM_183381, intron 4 of 9)	intron (NM_183381, intron 4 of 9)	68486	NM_183381	11342	Hs.12333	NM_007282	ENSG00000082996	RNF13	EIEE73|RZF	ring finger protein 13	protein-coding
chr5-495-0	chr5	36606806	36689571	+	0.764	82765	15.9484	intron (NM_004172, intron 3 of 9)	intron (NM_004172, intron 3 of 9)	41480	NM_004172	6507	Hs.481918	NM_004172	ENSG00000079215	SLC1A3	EA6|EAAT1|GLAST|GLAST1	solute carrier family 1 member 3	protein-coding
chr10-1408-0	chr10	88552317	88635059	+	0.884	82742	16.1585	intron (NM_004329, intron 1 of 12)	MLT1L|LTR|ERVL-MaLR	77292	NM_004329	657	Hs.524477	NM_004329	ENSG00000107779	BMPR1A	10q23del|ACVRLK3|ALK3|CD292|SKR5	bone morphogenetic protein receptor type 1A	protein-coding
chr8-416-0	chr8	26435551	26518262	+	0.692	82711	15.8046	intron (NM_001386, intron 3 of 13)	intron (NM_001386, intron 3 of 13)	40985	NM_001244604	1808	Hs.593187	NM_001386	ENSG00000092964	DPYSL2	CRMP-2|CRMP2|DHPRP2|DRP-2|DRP2|N2A3|ULIP-2|ULIP2	dihydropyrimidinase like 2	protein-coding
chr2-3698-1	chr2	17851668	17934371	-	0.905	82703	16.1916	intron (NM_024624, intron 15 of 26)	AluJb|SINE|Alu	42058	NM_001142286	79677	Hs.526728	NM_024624	ENSG00000163029	SMC6	SMC-6|SMC6L1|hSMC6	structural maintenance of chromosomes 6	protein-coding
chr3-2392-1	chr3	52105240	52187942	-	0.153	82702	13.6272	intron (NM_001161581, intron 9 of 10)	AluSx|SINE|Alu	41848	NM_001161580	25886	Hs.476306	NM_015426	ENSG00000164087	POC1A	PIX2|SOFT|WDR51A	POC1 centriolar protein A	protein-coding
chr4-2434-1	chr4	48188340	48271009	-	0.212	82669	14.0972	intron (NM_003215, intron 2 of 17)	AluSz|SINE|Alu	42181	NM_003215	7006	Hs.479670	NM_003215	ENSG00000135605	TEC	PSCTK4	tec protein tyrosine kinase	protein-coding
chr22-335-0	chr22	30353065	30435701	+	0.217	82636	14.1302	intron (NM_153051, intron 7 of 18)	AluSz6|SINE|Alu	-8655	NR_106876	102466742		NR_106876	ENSG00000275818	MIR6818	hsa-mir-6818	microRNA 6818	ncRNA
chr8-527-0	chr8	32785973	32868599	+	0.391	82626	14.9795	Intergenic	Intergenic	247933	NM_001322197	3084	Hs.453951	NM_004495	ENSG00000157168	NRG1	ARIA|GGF|GGF2|HGL|HRG|HRG1|HRGA|MST131|MSTP131|NDF|NRG1-IT2|SMDF	neuregulin 1	protein-coding
chr11-894-1	chr11	77402630	77485240	-	0.331	82610	14.7389	intron (NM_016578, intron 4 of 15)	L1MC3|LINE|L1	87945	NM_016578	51773	Hs.420229	NM_016578	ENSG00000048649	RSF1	HBXAP|RSF-1|XAP8|p325	remodeling and spacing factor 1	protein-coding
chr3-243-0	chr3	15011034	15093594	+	0.578	82560	15.5423	intron (NM_003298, intron 3 of 14)	intron (NM_003298, intron 3 of 14)	54508	NR_135246	64432	Hs.657764	NM_022497	ENSG00000131368	MRPS25	MRP-S25|RPMS25	mitochondrial ribosomal protein S25	protein-coding
chrX-1414-1	chrX	79981310	80063852	-	0.234	82542	14.2374	intron (NM_153252, intron 6 of 40)	L1PA6|LINE|L1	42795	NM_153252	254065	Hs.147027	NM_153252	ENSG00000165288	BRWD3	BRODL|MRX93	bromodomain and WD repeat domain containing 3	protein-coding
chr11-2008-0	chr11	108148865	108231389	+	0.356	82524	14.8425	intron (NM_000051, intron 43 of 62)	L2a|LINE|L2	95871	NM_001351836	472	Hs.367437	NM_000051	ENSG00000149311	ATM	AT1|ATA|ATC|ATD|ATDC|ATE|TEL1|TELO1	ATM serine/threonine kinase	protein-coding
chr12-1343-0	chr12	65564588	65647100	+	0.775	82512	15.9646	intron (NM_001167614, intron 2 of 12)	THE1B|LTR|ERVL-MaLR	42481	NM_014319	23592	Hs.744150	NM_014319	ENSG00000174106	LEMD3	MAN1	LEM domain containing 3	protein-coding
chr6-701-1	chr6	127757518	127839973	-	0.173	82455	13.8002	intron (NM_001012279, intron 5 of 11)	intron (NM_001012279, intron 5 of 11)	-18211	NM_014702	9729	Hs.319247	NM_014702	ENSG00000189367	KIAA0408	-	KIAA0408	protein-coding
chr12-257-1	chr12	120202035	120284392	-	0.122	82357	13.2946	intron (NM_001206999, intron 9 of 47)	MIRb|SINE|MIR	71911	NM_001206999	11113	Hs.119594	NM_007174	ENSG00000122966	CIT	CITK|CRIK|MCPH17|STK21	citron rho-interacting serine/threonine kinase	protein-coding
chr12-572-1	chr12	104151761	104234094	-	0.229	82333	14.2026	intron (NM_001031701, intron 4 of 13)	intron (NM_001031701, intron 4 of 13)	42085	NM_001031701	51559	Hs.48428	NM_016575	ENSG00000111696	NT5DC3	TU12B1-TY|TU12B1TY	5'-nucleotidase domain containing 3	protein-coding
chr6-2021-0	chr6	110035713	110118042	+	0.107	82329	13.1048	intron (NM_014845, intron 10 of 22)	L1PA3|LINE|L1	64453	NM_014845	9896	Hs.529959	NM_014845	ENSG00000112367	FIG4	ALS11|BTOP|CMT4J|KIAA0274|SAC3|YVS|dJ249I4.1	FIG4 phosphoinositide 5-phosphatase	protein-coding
chr2-3672-1	chr2	20106733	20189050	-	0.263	82317	14.402	intron (NM_020779, intron 14 of 26)	AT_rich|Low_complexity|Low_complexity	41975	NM_020779	57539	Hs.205427	NM_020779	ENSG00000118965	WDR35	CED2|IFT121|IFTA1|SRTD7	WD repeat domain 35	protein-coding
chr4-857-0	chr4	57116044	57198305	+	0.217	82261	14.1237	intron (NM_020722, intron 3 of 10)	intron (NM_020722, intron 3 of 10)	96483	NM_001286668	132949	Hs.104347	NM_181806	ENSG00000157426	AASDH	ACSF4|LYS2|NRPS1098|NRPS998	aminoadipate-semialdehyde dehydrogenase	protein-coding
chr7-1635-0	chr7	94627213	94709467	+	0.279	82254	14.4861	intron (NM_017650, intron 2 of 15)	L1MCb|LINE|L1	129130	NM_001166162	55607	Hs.21816	NM_017650	ENSG00000158528	PPP1R9A	NRB1|NRBI|Neurabin-I	protein phosphatase 1 regulatory subunit 9A	protein-coding
chr10-246-0	chr10	16479682	16561838	+	0.166	82156	13.7353	intron (NM_030664, intron 2 of 5)	intron (NM_030664, intron 2 of 5)	41818	NM_001261838	9317	Hs.444321	NM_030664	ENSG00000165983	PTER	HPHRP|RPR-1	phosphotriesterase related	protein-coding
chr11-1025-1	chr11	70879371	70961495	-	0.188	82124	13.9143	intron (NM_012309, intron 1 of 22)	intron (NM_012309, intron 1 of 22)	15409	NM_012309	22941	Hs.268726	NM_012309	ENSG00000162105	SHANK2	AUTS17|CORTBP1|CTTNBP1|ProSAP1|SHANK|SPANK-3	SH3 and multiple ankyrin repeat domains 2	protein-coding
chr7-2203-1	chr7	27551210	27633269	-	0.205	82059	14.0381	intron (NM_152740, intron 4 of 7)	intron (NM_152740, intron 4 of 7)	-63354	NR_122123	790953	Hs.571330	NR_122122		TSL	-	testis-expressed, seven-twelve, leukemia	ncRNA
chr1-3118-1	chr1	54221622	54303568	-	0.431	81946	15.1081	exon (NM_018087, exon 12 of 18)	exon (NM_018087, exon 12 of 18)	41374	NR_033142	55706	Hs.476525	NM_018087	ENSG00000058804	NDC1	NET3|TMEM48	NDC1 transmembrane nucleoporin	protein-coding
chr11-1497-0	chr11	75690868	75772707	+	0.201	81839	14.0058	intron (NM_003369, intron 12 of 14)	L1M1|LINE|L1	185759	NM_004626	7481	Hs.108219	NM_004626	ENSG00000085741	WNT11	HWNT11	Wnt family member 11	protein-coding
chr17-1390-0	chr17	60565702	60647473	+	0.435	81771	15.1184	intron (NM_001284333, intron 6 of 22)	L1MEg|LINE|L1	48113	NM_001284363	11011	Hs.445078	NM_006852	ENSG00000146872	TLK2	HsHPK|MRD57|PKU-ALPHA	tousled like kinase 2	protein-coding
chr11-418-0	chr11	19799830	19881561	+	0.432	81731	15.1077	intron (NM_001244963, intron 1 of 39)	L2c|LINE|L2	-59066	NR_039843	100616426		NR_039843	ENSG00000264309	MIR4694	-	microRNA 4694	ncRNA
chr8-1575-0	chr8	97274274	97355887	+	0.109	81613	13.1189	intron (NM_014754, intron 6 of 12)	AluSx1|SINE|Alu	40950	NM_001290225	9791	Hs.292579	NM_014754	ENSG00000156471	PTDSS1	LMHD|PSS1|PSSA	phosphatidylserine synthase 1	protein-coding
chrX-1315-0	chrX	70590660	70672256	+	0.209	81596	14.0578	intron (NR_104387, intron 28 of 39)	intron (NR_104387, intron 28 of 39)	45251	NR_104387	6872	Hs.158560	NM_004606	ENSG00000147133	TAF1	BA2R|CCG1|CCGS|DYT3|DYT3/TAF1|KAT4|MRXS33|N-TAF1|NSCL2|OF|P250|TAF(II)250|TAF2A|TAFII-250|TAFII250|XDP	TATA-box binding protein associated factor 1	protein-coding
chr2-2772-1	chr2	70217009	70298604	-	0.288	81595	14.5203	intron (NR_033872, intron 7 of 10)	intron (NR_033872, intron 7 of 10)	56341	NR_033872	400960	Hs.683864	NR_033872	ENSG00000179818	PCBP1-AS1	-	PCBP1 antisense RNA 1	ncRNA
chr2-3153-0	chr2	197575335	197656922	+	0.322	81587	14.6812	Intergenic	Intergenic	37866	NM_001353340	284992	Hs.132519	NM_173466	ENSG00000144395	CCDC150	-	coiled-coil domain containing 150	protein-coding
chr17-814-1	chr17	43580164	43661721	-	0.83	81557	16.0467	Intergenic	L1ME3B|LINE|L1	-2227	NM_016632	51326	Hs.559259	NM_016632	ENSG00000185829	ARL17A	ARF1P2|ARL17P1	ADP ribosylation factor like GTPase 17A	protein-coding
chr20-861-0	chr20	49127670	49209143	+	0.433	81473	15.1065	intron (NM_001278618, intron 1 of 8)	intron (NM_001278618, intron 1 of 8)	-33917	NR_030375	693230		NR_030375	ENSG00000208018	MIR645	MIRN645|hsa-mir-645	microRNA 645	ncRNA
chr6-1161-0	chr6	56955928	57037351	+	0.51	81423	15.3417	intron (NM_001031623, intron 5 of 14)	intron (NM_001031623, intron 5 of 14)	40372	NR_110742	101927211	Hs.705718	NR_110742		ZNF451-AS1	-	ZNF451 regulatory antisense RNA 1	ncRNA
chr5-804-0	chr5	56113090	56194474	+	0.315	81384	14.6459	intron (NM_005921, intron 2 of 19)	L3|LINE|CR1	42406	NM_005921	4214	Hs.653654	NM_005921	ENSG00000095015	MAP3K1	MAPKKK1|MEKK|MEKK 1|MEKK1|SRXY6	mitogen-activated protein kinase kinase kinase 1	protein-coding
chr5-1401-0	chr5	90143938	90225295	+	0.432	81357	15.1011	intron (NM_032119, intron 83 of 89)	intron (NM_032119, intron 83 of 89)	330002	NM_032119	84059	Hs.591777	NM_032119	ENSG00000164199	ADGRV1	FEB4|GPR98|MASS1|USH2B|USH2C|VLGR1|VLGR1b	adhesion G protein-coupled receptor V1	protein-coding
chr8-494-0	chr8	30891918	30973273	+	0.689	81355	15.7745	intron (NM_000553, intron 7 of 34)	L2a|LINE|L2	-41723	NM_001015508	29942	Hs.373778	NM_013357	ENSG00000172733	PURG	PURG-A|PURG-B|PURGA|PURGB	purine rich element binding protein G	protein-coding
chr5-1211-0	chr5	78926688	79008043	+	0.588	81355	15.5458	intron (NM_001349553, intron 14 of 16)	AluSz|SINE|Alu	-18294	NM_153610	202333	Hs.482625	NM_153610	ENSG00000164309	CMYA5	C5orf10|SPRYD2|TRIM76	cardiomyopathy associated 5	protein-coding
chr11-2031-0	chr11	109964810	110046104	+	0.388	81294	14.945	intron (NM_033390, intron 1 of 5)	intron (NM_033390, intron 1 of 5)	41339	NM_033390	85463	Hs.376289	NM_033390	ENSG00000149289	ZC3H12C	MCPIP3	zinc finger CCCH-type containing 12C	protein-coding
chr9-1071-1	chr9	80011764	80092954	-	0.15	81190	13.572	intron (NM_004297, intron 2 of 6)	AluSx|SINE|Alu	-10206	NR_121184	101927422	Hs.434324	NR_121184	ENSG00000231373	GNA14-AS1	-	GNA14 antisense RNA 1	ncRNA
chr7-1148-0	chr7	66482252	66563436	+	0.295	81184	14.5477	intron (NM_018264, intron 9 of 15)	L1ME2|LINE|L1	56540	NR_039794	100616331		NR_039794	ENSG00000264494	MIR4650-2	-	microRNA 4650-2	ncRNA
chr16-1398-0	chr16	81349541	81430699	+	0.242	81158	14.2615	intron (NM_022041, intron 3 of 10)	intron (NM_022041, intron 3 of 10)	-28503	NR_039871	100616150		NR_039871	ENSG00000284473	MIR4720	-	microRNA 4720	ncRNA
chr2-3227-1	chr2	43659990	43741117	-	0.108	81127	13.097	intron (NM_001083953, intron 26 of 37)	Tigger3b|DNA|TcMar-Tigger	122560	NM_001083953	63892	Hs.369592	NM_022065	ENSG00000115970	THADA	ARMC13|GITA	THADA armadillo repeat containing	protein-coding
chr15-15-1	chr15	101709934	101791050	-	0.557	81116	15.4634	intron (NM_014918, intron 2 of 2)	intron (NM_014918, intron 2 of 2)	41761	NM_014918	22856	Hs.110488	NM_014918	ENSG00000131873	CHSY1	CHSY|CSS1|ChSy-1|TPBS	chondroitin sulfate synthase 1	protein-coding
chr12-971-0	chr12	50916463	50997545	+	0.432	81082	15.0962	intron (NM_173602, intron 1 of 37)	AluJb|SINE|Alu	58236	NM_173602	57609	Hs.505516	NM_020849	ENSG00000066084	DIP2B	-	disco interacting protein 2 homolog B	protein-coding
chr10-808-0	chr10	53041635	53122642	+	0.162	81007	13.6798	intron (NM_001098512, intron 2 of 17)	intron (NM_001098512, intron 2 of 17)	22805	NR_030336	693190		NR_030336	ENSG00000207813	MIR605	MIRN605|hsa-mir-605|mir-605	microRNA 605	ncRNA
chr8-158-0	chr8	9516490	9597477	+	0.137	80987	13.4377	intron (NM_003747, intron 5 of 26)	intron (NM_003747, intron 5 of 26)	-42199	NR_030327	693182		NR_030327	ENSG00000207701	MIR597	MIRN597|hsa-mir-597|mir-597	microRNA 597	ncRNA
chr1-90-1	chr1	243336502	243417448	-	0.631	80946	15.6404	intron (NM_014812, intron 3 of 19)	Looper|DNA|PiggyBac	41608	NM_014812	9859	Hs.533635	NM_014812	ENSG00000143702	CEP170	FAM68A|KAB|KIAA0470	centrosomal protein 170	protein-coding
chr8-977-0	chr8	61593307	61674218	+	0.619	80911	15.6121	intron (NM_017780, intron 1 of 37)	MLT1B|LTR|ERVL-MaLR	-20056	NM_001316690	55636	Hs.20395	NM_017780	ENSG00000171316	CHD7	CRG|HH5|IS3|KAL5	chromodomain helicase DNA binding protein 7	protein-coding
chrX-434-1	chrX	129955586	130036466	-	0.175	80880	13.7889	intron (NM_182314, intron 2 of 15)	L2a|LINE|L2	41265	NM_182314	10495	Hs.171458	NM_006375	ENSG00000165675	ENOX2	APK1|COVA1|tNOX	ecto-NOX disulfide-thiol exchanger 2	protein-coding
chr3-3096-1	chr3	18385507	18466385	-	0.128	80878	13.3377	intron (NM_001131010, intron 8 of 10)	intron (NM_001131010, intron 8 of 10)	40885	NM_002971	6304	Hs.517717	NM_002971	ENSG00000182568	SATB1	-	SATB homeobox 1	protein-coding
chr11-423-1	chr11	107151646	107232472	-	0.33	80826	14.7031	Intergenic	Intergenic	136513	NM_152434	143884	Hs.212140	NM_152434	ENSG00000152404	CWF19L2	-	CWF19 like cell cycle control factor 2	protein-coding
chr2-2713-1	chr2	73216895	73297630	-	0.163	80735	13.6839	intron (NR_138476, intron 3 of 14)	MIR|SINE|MIR	29039	NM_001330411	94097	Hs.368171	NM_144579	ENSG00000144040	SFXN5	BBG-TCC|SLC56A5	sideroflexin 5	protein-coding
chr14-135-1	chr14	99865261	99945958	-	0.421	80697	15.0521	intron (NM_032233, intron 6 of 12)	intron (NM_032233, intron 6 of 12)	41587	NM_199123	84193	Hs.510407	NM_032233	ENSG00000183576	SETD3	C14orf154|hSETD3	SET domain containing 3, actin histidine methyltransferase	protein-coding
chr2-3215-1	chr2	44141383	44222061	-	1.75	80678	17.1072	intron (NM_133259, intron 14 of 37)	L1MC4|LINE|L1	41406	NM_133259	10128	Hs.368084	NM_133259	ENSG00000138095	LRPPRC	CLONE-23970|GP130|LRP130|LSFC	leucine rich pentatricopeptide repeat containing	protein-coding
chr3-233-1	chr3	185379189	185459847	-	0.514	80658	15.3394	intron (NR_138486, intron 2 of 15)	intron (NR_138486, intron 2 of 15)	-11522	NR_126326	646600	Hs.647949	NR_027317	ENSG00000163915	IGF2BP2-AS1	C3orf65	IGF2BP2 antisense RNA 1	ncRNA
chr2-2853-0	chr2	177135139	177215766	+	0.612	80627	15.5906	intron (NM_006554, intron 3 of 9)	L1PA6|LINE|L1	41282	NM_001319098	10651	Hs.470728	NM_006554	ENSG00000128654	MTX2	-	metaxin 2	protein-coding
chr6-1529-0	chr6	80341622	80422237	+	0.233	80615	14.1972	intron (NM_031469, intron 1 of 3)	intron (NM_031469, intron 1 of 3)	40883	NM_031469	83699	Hs.302772	NM_031469	ENSG00000198478	SH3BGRL2	-	SH3 domain binding glutamate rich protein like 2	protein-coding
chr6-348-0	chr6	20535195	20615646	+	0.559	80451	15.4567	intron (NM_017774, intron 4 of 15)	intron (NM_017774, intron 4 of 15)	40732	NM_017774	54901	Hs.657604	NM_017774	ENSG00000145996	CDKAL1	-	CDK5 regulatory subunit associated protein 1 like 1	protein-coding
chr1-223-1	chr1	234533331	234613745	-	0.245	80414	14.266	intron (NM_005646, intron 12 of 29)	L1MEf|LINE|L1	41387	NM_005646	6894	Hs.498115	NM_005646	ENSG00000059588	TARBP1	TRM3|TRMT3|TRP-185|TRP185	TAR (HIV-1) RNA binding protein 1	protein-coding
chr4-2009-1	chr4	73964129	74044511	-	0.728	80382	15.8366	intron (NM_198889, intron 14 of 32)	intron (NM_198889, intron 14 of 32)	-68844	NM_001300729	285521	Hs.356697	NM_173827	ENSG00000163626	COX18	COX18HS	cytochrome c oxidase assembly factor COX18	protein-coding
chr20-230-1	chr20	48248463	48328840	-	0.791	80377	15.9562	intron (NM_004776, intron 1 of 8)	intron (NM_004776, intron 1 of 8)	41764	NM_004776	9334	Hs.370487	NM_004776	ENSG00000158470	B4GALT5	B4Gal-T5|BETA4-GALT-IV|beta4Gal-T5|beta4GalT-V|gt-V	beta-1,4-galactosyltransferase 5	protein-coding
chr17-1827-1	chr17	2022107	2102471	-	0.174	80364	13.7714	intron (NM_017575, intron 13 of 18)	L1ME2|LINE|L1	-70234	NM_001282326	23293	Hs.448342	NM_017575	ENSG00000070366	SMG6	C17orf31|EST1A|SMG-6|hSMG5/7a	SMG6 nonsense mediated mRNA decay factor	protein-coding
chr4-415-0	chr4	26369381	26449667	+	0.879	80286	16.1068	intron (NM_203283, intron 3 of 10)	AluJb|SINE|Alu	82582	NM_000730	886	Hs.129	NM_000730	ENSG00000163394	CCKAR	CCK-A|CCK1-R|CCK1R|CCKRA	cholecystokinin A receptor	protein-coding
chr9-2041-1	chr9	3423334	3503617	-	0.213	80283	14.0617	intron (NM_001282116, intron 1 of 16)	L1ME1|LINE|L1	26012	NM_001282117	5991	Hs.136829	NM_002919	ENSG00000080298	RFX3	-	regulatory factor X3	protein-coding
chr17-578-0	chr17	25878073	25958332	+	0.18	80259	13.8184	intron (NM_014238, intron 7 of 20)	L2c|LINE|L2	-40012	NM_002308	3965	Hs.81337	NM_002308	ENSG00000168961	LGALS9	HUAT|LGALS9A	galectin 9	protein-coding
chr7-711-0	chr7	39663994	39744214	+	0.647	80220	15.6635	intron (NM_005402, intron 1 of 4)	Tigger2|DNA|TcMar-Tigger	40933	NM_005402	5898	Hs.6906	NM_005402	ENSG00000006451	RALA	RAL	RAS like proto-oncogene A	protein-coding
chr1-1906-1	chr1	145746173	145826381	-	0.423	80208	15.0502	intron (NM_001097612, intron 10 of 13)	intron (NM_001097612, intron 10 of 13)	40798	NM_001097612	653519	Hs.504320	NM_001097612	ENSG00000117262	GPR89A	GPHR|GPR89|GPR89B|SH120|UNQ192	G protein-coupled receptor 89A	protein-coding
chr3-2124-1	chr3	71550310	71630480	-	0.195	80170	13.9323	TTS (NR_031697)	TTS (NR_031697)	845	NR_031697	100302112		NR_031697	ENSG00000221264	MIR1284	MIRN1284|hsa-mir-1284|mir-1284	microRNA 1284	ncRNA
chr13-424-0	chr13	43609127	43689267	+	0.21	80140	14.0387	intron (NM_013238, intron 3 of 5)	MER8|DNA|TcMar-Tigger	-38104	NR_047013	100874159	Hs.633241	NR_047013		LINC00400	-	long intergenic non-protein coding RNA 400	ncRNA
chr1-2953-0	chr1	167692043	167772148	+	0.369	80105	14.8513	intron (NM_024569, intron 1 of 4)	L2b|LINE|L2	40876	NM_003953	9019	Hs.493919	NM_003953	ENSG00000197965	MPZL1	MPZL1b|PZR|PZR1b|PZRa|PZRb	myelin protein zero like 1	protein-coding
chr2-1249-0	chr2	73613583	73693667	+	0.378	80084	14.8857	exon (NM_015120, exon 6 of 23)	exon (NM_015120, exon 6 of 23)	-30605	NR_046762	100874291	Hs.668279	NR_046762	ENSG00000230002	ALMS1-IT1	-	ALMS1 intronic transcript 1	ncRNA
chr9-988-1	chr9	86241761	86321780	-	1.07	80019	16.3857	intron (NM_013438, intron 7 of 10)	intron (NM_013438, intron 7 of 10)	-40980	NR_135839	105376114	Hs.9589	NR_135839	ENSG00000254473	LOC105376114	-	uncharacterized LOC105376114	ncRNA
chr11-2034-1	chr11	17111320	17191331	-	1.06	80011	16.372	intron (NM_001321378, intron 13 of 33)	AluSx1|SINE|Alu	-52111	NM_001017	6207	Hs.446588	NM_001017	ENSG00000110700	RPS13	S13	ribosomal protein S13	protein-coding
chr1-3402-1	chr1	42637256	42717198	-	0.427	79942	15.059	intron (NM_001198850, intron 5 of 12)	L1PBb|LINE|L1	-46811	NM_033553	2980	Hs.778	NM_033553	ENSG00000197273	GUCA2A	GCAP-I|GUCA2|STARA	guanylate cyclase activator 2A	protein-coding
chr2-2624-1	chr2	77648048	77727951	-	0.13	79903	13.3425	intron (NR_146416, intron 1 of 1)	intron (NR_146416, intron 1 of 1)	61503	NM_001282928	80059	Hs.285782	NM_024993	ENSG00000176204	LRRTM4	-	leucine rich repeat transmembrane neuronal 4	protein-coding
chr7-294-0	chr7	16686723	16766602	+	0.488	79879	15.2505	intron (NM_001362717, intron 6 of 11)	AT_rich|Low_complexity|Low_complexity	25823	NM_001362719	28969	Hs.487635	NM_014038	ENSG00000136261	BZW2	HSPC028|MST017|MSTP017	basic leucine zipper and W2 domains 2	protein-coding
chr2-3050-0	chr2	190649680	190729533	+	0.554	79853	15.433	intron (NM_001128143, intron 5 of 11)	intron (NM_001128143, intron 5 of 11)	40430	NM_001128143	5378	Hs.111749	NM_000534	ENSG00000064933	PMS1	HNPCC3|MLH2|PMSL1|hPMS1	PMS1 homolog 1, mismatch repair system component	protein-coding
chr2-767-0	chr2	47169093	47248872	+	0.134	79779	13.384	intron (NM_020458, intron 5 of 19)	intron (NM_020458, intron 5 of 19)	-39988	NM_001171511	90411	Hs.662152	NM_139279	ENSG00000180398	MCFD2	F5F8D|F5F8D2|LMAN1IP|SDNSF	multiple coagulation factor deficiency 2	protein-coding
chr19-1237-1	chr19	16458470	16538234	-	0.171	79764	13.7355	intron (NM_021235, intron 19 of 22)	AluSq2|SINE|Alu	62715	NM_016270	10365	Hs.685136	NM_016270	ENSG00000127528	KLF2	LKLF	Kruppel like factor 2	protein-coding
chr1-455-1	chr1	223953092	224032839	-	0.543	79747	15.4022	intron (NM_005426, intron 6 of 18)	FLAM_A|SINE|Alu	40684	NM_001031685	7159	Hs.523968	NM_005426	ENSG00000143514	TP53BP2	53BP2|ASPP2|BBP|P53BP2|PPP1R13A	tumor protein p53 binding protein 2	protein-coding
chr14-376-1	chr14	81822064	81901774	-	0.177	79710	13.7843	intron (NM_001366850, intron 4 of 7)	intron (NM_001366850, intron 4 of 7)	32200	NM_001256430	85439	Hs.14248	NM_033104	ENSG00000140022	STON2	STN2|STNB|STNB2	stonin 2	protein-coding
chr8-1959-0	chr8	124085256	124164961	+	0.143	79705	13.4765	intron (NM_001363156, intron 9 of 19)	intron (NM_001363156, intron 9 of 19)	39619	NM_001363149	93594	Hs.492716	NM_145647	ENSG00000156787	TBC1D31	Gm85|WDR67	TBC1 domain family member 31	protein-coding
chr5-2738-1	chr5	16662247	16741893	-	0.775	79646	15.9136	intron (NM_012334, intron 24 of 40)	MLT1B|LTR|ERVL-MaLR	-84903	NM_001034850	54463	Hs.481704	NM_019000	ENSG00000154153	RETREG1	FAM134B|JK-1|JK1	reticulophagy regulator 1	protein-coding
chr11-7-1	chr11	134013838	134093463	-	0.356	79625	14.7909	intron (NM_015261, intron 19 of 34)	intron (NM_015261, intron 19 of 34)	-32392	NR_145790	109623486		NR_145790		SNORD153	-	small nucleolar RNA, C/D box 153	snoRNA
chr7-156-0	chr7	7223319	7302939	+	1.04	79620	16.3374	intron (NM_020156, intron 1 of 3)	intron (NM_020156, intron 1 of 3)	-31656	NR_108073	101927354	Hs.520664	NR_108073		LOC101927354	-	uncharacterized LOC101927354	ncRNA
chr8-272-0	chr8	17781173	17860776	+	0.471	79603	15.1943	intron (NM_001352635, intron 19 of 40)	intron (NM_001352635, intron 19 of 40)	40477	NM_001352652	5108	Hs.491148	NM_006197	ENSG00000078674	PCM1	PTC4|RET/PCM-1	pericentriolar material 1	protein-coding
chr10-17-0	chr10	1103826	1183379	+	0.209	79553	14.0212	intron (NM_014023, intron 9 of 13)	MLT1A-int|LTR|ERVL-MaLR	-40958	NM_001317955	3422	Hs.283652	NM_004508	ENSG00000067064	IDI1	IPP1|IPPI1	isopentenyl-diphosphate delta isomerase 1	protein-coding
chrX-725-1	chrX	115005026	115084546	-	0.665	79520	15.6905	intron (NR_130730, intron 2 of 2)	MER101-int|LTR|ERV1	40658	NR_132337	642776	Hs.634316	NR_130730	ENSG00000235244	DANT2	-	DXZ4 associated non-coding transcript 2, distal	ncRNA
chr5-1469-1	chr5	98184226	98263653	-	0.51	79427	15.3059	exon (NM_001364113, exon 17 of 37)	exon (NM_001364113, exon 17 of 37)	38299	NM_001270	1105	Hs.643465	NM_001270	ENSG00000153922	CHD1	CHD-1|PILBOS	chromodomain helicase DNA binding protein 1	protein-coding
chr5-682-1	chr5	142702608	142782026	-	0.12	79418	13.2183	intron (NR_157096, intron 1 of 7)	L1MB7|LINE|L1	40531	NM_001364185	2908	Hs.122926	NM_000176	ENSG00000113580	NR3C1	GCCR|GCR|GCRST|GR|GRL	nuclear receptor subfamily 3 group C member 1	protein-coding
chr2-1213-0	chr2	71559714	71639126	+	1.16	79412	16.4912	intron (NM_001252612, intron 8 of 27)	L1M1|LINE|L1	40508	NM_014497	27332	Hs.434401	NM_014497	ENSG00000075292	ZNF638	NP220|ZFML|Zfp638	zinc finger protein 638	protein-coding
chr4-2387-1	chr4	53445450	53524859	-	0.361	79409	14.8071	intron (NM_001286768, intron 5 of 9)	intron (NM_001286768, intron 5 of 9)	37552	NM_001134223	64854	Hs.7966	NM_022832	ENSG00000109189	USP46	-	ubiquitin specific peptidase 46	protein-coding
chr14-859-0	chr14	61448064	61527412	+	0.117	79348	13.1805	intron (NR_033344, intron 5 of 16)	intron (NR_033344, intron 5 of 16)	-39330	NM_001350253	57570	Hs.380159	NM_020810	ENSG00000126814	TRMT5	COXPD26|KIAA1393|TRM5	tRNA methyltransferase 5	protein-coding
chr19-828-1	chr19	31759934	31839242	-	0.404	79308	14.9676	non-coding (NR_138034, exon 2 of 2)	non-coding (NR_138034, exon 2 of 2)	40754	NR_138034	57616	Hs.278436	NM_020856	ENSG00000121297	TSHZ3	TSH3|ZNF537	teashirt zinc finger homeobox 3	protein-coding
chr10-1129-0	chr10	72987757	73067035	+	0.384	79278	14.8938	intron (NM_001244889, intron 1 of 15)	intron (NM_001244889, intron 1 of 15)	-49411	NR_038453	728978	Hs.646725	NR_038453	ENSG00000237512	UNC5B-AS1	-	UNC5B antisense RNA 1	ncRNA
chr17-1506-1	chr17	15915964	15995213	-	0.332	79249	14.6834	intron (NM_006311, intron 40 of 45)	AluY|SINE|Alu	52450	NM_017775	54902	Hs.462316	NM_017775	ENSG00000011295	TTC19	2010204O13Rik|MC3DN2	tetratricopeptide repeat domain 19	protein-coding
chr15-922-0	chr15	68347541	68426780	+	0.671	79239	15.6983	intron (NM_016166, intron 2 of 13)	intron (NM_016166, intron 2 of 13)	40246	NM_001320687	8554	Hs.162458	NM_016166	ENSG00000033800	PIAS1	DDXBP1|GBP|GU/RH-II|ZMIZ3	protein inhibitor of activated STAT 1	protein-coding
chr1-3909-1	chr1	21419881	21498968	-	0.671	79087	15.6955	intron (NM_001198803, intron 1 of 12)	AluSz|SINE|Alu	-21548	NM_003760	8672	Hs.467084	NM_003760	ENSG00000075151	EIF4G3	eIF-4G 3|eIF4G 3|eIF4GII	eukaryotic translation initiation factor 4 gamma 3	protein-coding
chr17-1614-1	chr17	8453423	8532465	-	0.573	79042	15.4669	intron (NM_001256012, intron 3 of 42)	intron (NM_001256012, intron 3 of 42)	41099	NM_005964	4628	Hs.16355	NM_005964	ENSG00000133026	MYH10	NMMHC-IIB|NMMHCB	myosin heavy chain 10	protein-coding
chr14-809-0	chr14	58894913	58973947	+	0.317	79034	14.6127	intron (NM_001329944, intron 15 of 31)	intron (NM_001329944, intron 15 of 31)	28031	NM_001244193	9786	Hs.232532	NM_014749	ENSG00000100578	KIAA0586	JBTS23|SRTD14|Talpid3	KIAA0586	protein-coding
chr8-1949-1	chr8	29023950	29102928	-	0.209	78978	14.0107	intron (NM_015254, intron 2 of 39)	AluJo|SINE|Alu	57148	NM_015254	23303	Hs.444767	NM_015254	ENSG00000197892	KIF13B	GAKIN	kinesin family member 13B	protein-coding
chr3-2611-1	chr3	45957455	46036418	-	0.188	78963	13.8577	intron (NM_024513, intron 13 of 17)	intron (NM_024513, intron 13 of 17)	11980	NM_006564	10663	Hs.34526	NM_006564	ENSG00000172215	CXCR6	BONZO|CD186|STRL33|TYMSTR	C-X-C motif chemokine receptor 6	protein-coding
chr1-2947-0	chr1	167321174	167400131	+	0.648	78957	15.6428	intron (NR_037163, intron 10 of 16)	intron (NR_037163, intron 10 of 16)	62345	NM_001198783	5451	Hs.283402	NM_002697	ENSG00000143190	POU2F1	OCT1|OTF1|oct-1B	POU class 2 homeobox 1	protein-coding
chr9-124-1	chr9	135466099	135544978	-	0.193	78879	13.894	intron (NR_136309, intron 16 of 18)	intron (NR_136309, intron 16 of 18)	33175	NM_001322343	64794	Hs.660767	NM_022779	ENSG00000125485	DDX31	PPP1R25	DEAD-box helicase 31	protein-coding
chr5-2819-1	chr5	10681891	10760766	-	0.167	78875	13.6852	intron (NM_004394, intron 2 of 3)	HERVL-int|LTR|ERVL	40018	NM_001291963	1611	Hs.75189	NM_004394	ENSG00000112977	DAP	-	death associated protein	protein-coding
chr4-2947-0	chr4	186236916	186315766	+	0.209	78850	14.0084	intron (NM_001317781, intron 15 of 18)	L2a|LINE|L2	23811	NM_018409	55805	Hs.558513	NM_018409	ENSG00000109771	LRP2BP	-	LRP2 binding protein	protein-coding
chr10-632-1	chr10	98254658	98333495	-	0.772	78837	15.8933	intron (NM_020123, intron 9 of 14)	intron (NM_020123, intron 9 of 14)	-20393	NM_012465	7093	Hs.154296	NM_012465	ENSG00000095587	TLL2	-	tolloid like 2	protein-coding
chr3-2634-0	chr3	157841624	157920452	+	0.515	78828	15.3091	intron (NM_001271834, intron 3 of 8)	AluSz|SINE|Alu	53160	NM_001271838	51319	Hs.591283	NM_016625	ENSG00000174891	RSRC1	BM-011|MRT70|SFRS21|SRrp53	arginine and serine rich coiled-coil 1	protein-coding
chr5-1069-0	chr5	72313026	72391819	+	0.184	78793	13.8236	intron (NM_001146032, intron 15 of 24)	intron (NM_001146032, intron 15 of 24)	-63980	NM_001161342	134285	Hs.162246	NM_173490	ENSG00000157111	TMEM171	PRP2	transmembrane protein 171	protein-coding
chr8-771-0	chr8	48245700	48324491	+	0.193	78791	13.8924	intron (NR_104581, intron 5 of 16)	AluSx|SINE|Alu	111565	NM_001080394	23514	Hs.381058	NM_001080394	ENSG00000164808	SPIDR	KIAA0146	scaffold protein involved in DNA repair	protein-coding
chr9-851-1	chr9	94044904	94123630	-	0.608	78726	15.5467	intron (NM_001306190, intron 3 of 8)	intron (NM_001306190, intron 3 of 8)	39939	NM_001698	549	Hs.175905	NM_001698	ENSG00000148090	AUH	-	AU RNA binding methylglutaconyl-CoA hydratase	protein-coding
chr4-651-1	chr4	151481032	151559740	-	0.362	78708	14.7983	intron (NM_006726, intron 37 of 57)	intron (NM_006726, intron 37 of 57)	17083	NM_006439	10586	Hs.584852	NM_006439	ENSG00000181541	MAB21L2	MCOPS14|MCSKS14	mab-21 like 2	protein-coding
chr12-661-0	chr12	32392983	32471632	+	0.662	78649	15.668	intron (NR_148725, intron 2 of 9)	L1MB8|LINE|L1	-120185	NM_001370298	121512	Hs.117835	NM_139241	ENSG00000139132	FGD4	CMT4H|FRABP|ZFYVE6	FYVE, RhoGEF and PH domain containing 4	protein-coding
chr3-2371-1	chr3	53000392	53078964	-	0.256	78572	14.2959	intron (NM_016329, intron 1 of 20)	L2a|LINE|L2	40411	NM_016329	51460	Hs.343679	NM_016329	ENSG00000163935	SFMBT1	RU1|SFMBT|hSFMBT	Scm like with four mbt domains 1	protein-coding
chr3-3247-0	chr3	191048212	191126783	+	0.209	78571	14.0033	intron (NM_178335, intron 4 of 11)	intron (NM_178335, intron 4 of 11)	-39172	NM_198152	257313	Hs.518492	NM_198152	ENSG00000188958	UTS2B	U2B|URP|UTS2D	urotensin 2B	protein-coding
chr12-1647-1	chr12	45191358	45269873	-	0.274	78515	14.3929	intron (NM_001145108, intron 2 of 19)	intron (NM_001145108, intron 2 of 19)	38829	NM_001145109	4753	Hs.505326	NM_006159	ENSG00000184613	NELL2	NRP2	neural EGFL like 2	protein-coding
chr3-2888-0	chr3	172469123	172547596	+	0.426	78473	15.0288	intron (NM_001349099, intron 18 of 24)	Tigger1|DNA|TcMar-Tigger	39567	NM_001349101	1894	Hs.518299	NM_018098	ENSG00000114346	ECT2	ARHGEF31	epithelial cell transforming 2	protein-coding
chr11-1013-1	chr11	71712701	71791138	-	0.251	78437	14.265	intron (NR_104476, intron 2 of 24)	intron (NR_104476, intron 2 of 24)	26582	NR_104178	100128494	Hs.713607	NR_104178	ENSG00000251143	LOC100128494	-	uncharacterized LOC100128494	ncRNA
chr6-2245-1	chr6	34242799	34321225	-	0.264	78426	14.3377	intron (NM_001202470, intron 6 of 8)	AluSz6|SINE|Alu	-65127	NM_178508	221491	Hs.381300	NM_178508	ENSG00000186577	SMIM29	C6orf1|LBH	small integral membrane protein 29	protein-coding
chr16-312-0	chr16	13297287	13375712	+	0.188	78425	13.8478	Intergenic	MIR3|SINE|MIR	341044	NM_001145204	729993	Hs.130661	NM_001145204	ENSG00000237515	SHISA9	CKAMP44	shisa family member 9	protein-coding
chr1-1430-1	chr1	163213050	163291439	-	0.228	78389	14.1255	intron (NM_001254748, intron 2 of 5)	AluJr|SINE|Alu	39337	NR_045630	8490	Hs.24950	NM_003617	ENSG00000143248	RGS5	MST092|MST106|MST129|MSTP032|MSTP092|MSTP106|MSTP129	regulator of G protein signaling 5	protein-coding
chr1-3185-1	chr1	51010449	51088782	-	0.225	78333	14.1053	intron (NM_007051, intron 10 of 18)	intron (NM_007051, intron 10 of 18)	-160500	NM_032110	63950	Hs.334481	NM_032110	ENSG00000142700	DMRTA2	-	DMRT like family A2	protein-coding
chr4-751-0	chr4	52711337	52789617	+	0.31	78280	14.5667	intron (NM_001040402, intron 5 of 10)	intron (NM_001040402, intron 5 of 10)	40732	NM_001287755	23142	Hs.605388	NM_015115	ENSG00000109184	DCUN1D4	-	defective in cullin neddylation 1 domain containing 4	protein-coding
chr14-1510-0	chr14	96969740	97047940	+	1.11	78200	16.4054	intron (NM_001293627, intron 13 of 21)	intron (NM_001293627, intron 13 of 21)	39638	NM_001293628	10914	Hs.253726	NM_032632	ENSG00000090060	PAPOLA	PAP|PAP-alpha	poly(A) polymerase alpha	protein-coding
chrX-1858-1	chrX	62633207	62711407	-	0.137	78200	13.3871	intron (NR_152612, intron 1 of 2)	L1PA5|LINE|L1	-101096	NM_001012968	139886	Hs.612782	NM_001012968	ENSG00000186767	SPIN4	TDRD28	spindlin family member 4	protein-coding
chr8-448-0	chr8	28481168	28559347	+	0.128	78179	13.2887	Intergenic	AluJb|SINE|Alu	38724	NR_126027	101929402	Hs.667366	NR_126027	ENSG00000246339	EXTL3-AS1	C8orf50	EXTL3 antisense RNA 1	ncRNA
chr2-3800-1	chr2	9617129	9695227	-	0.372	78098	14.8264	intron (NM_003183, intron 10 of 18)	FLAM_A|SINE|Alu	39781	NM_003183	6868	Hs.404914	NM_003183	ENSG00000151694	ADAM17	ADAM18|CD156B|CSVP|NISBD|NISBD1|TACE	ADAM metallopeptidase domain 17	protein-coding
chr1-2225-0	chr1	112186047	112264131	+	0.388	78084	14.8869	intron (NM_001370217, intron 1 of 7)	L1PA7|LINE|L1	17673	NM_001370217	5906	Hs.190334	NM_002884	ENSG00000116473	RAP1A	C21KG|G-22K|KREV-1|KREV1|RAP1|SMGP21	RAP1A, member of RAS oncogene family	protein-coding
chr7-644-1	chr7	123310269	123388325	-	0.577	78056	15.4589	intron (NM_003941, intron 1 of 10)	intron (NM_003941, intron 1 of 10)	39760	NM_003941	8976	Hs.143728	NM_003941	ENSG00000106299	WASL	N-WASP|NWASP|WASPB	WASP like actin nucleation promoting factor	protein-coding
chr3-802-1	chr3	153963930	154041972	-	0.844	78042	16.0073	intron (NM_020865, intron 17 of 24)	intron (NM_020865, intron 17 of 24)	39325	NM_020865	170506	Hs.446270	NM_020865	ENSG00000174953	DHX36	DDX36|G4R1|MLEL1|RHAU	DEAH-box helicase 36	protein-coding
chr2-2549-0	chr2	157309179	157387220	+	0.124	78041	13.2404	intron (NM_001083112, intron 2 of 16)	L1ME1|LINE|L1	55308	NM_000408	2820	Hs.512382	NM_000408	ENSG00000115159	GPD2	GDH2|GPDM|mGPDH	glycerol-3-phosphate dehydrogenase 2	protein-coding
chr18-712-1	chr18	25604567	25682602	-	0.312	78035	14.5715	intron (NM_001792, intron 2 of 15)	intron (NM_001792, intron 2 of 15)	-26979	NM_001308176	1000	Hs.464829	NM_001792	ENSG00000170558	CDH2	CD325|CDHN|CDw325|NCAD	cadherin 2	protein-coding
chr2-1012-0	chr2	62227838	62305816	+	0.153	77978	13.5424	intron (NM_001321781, intron 2 of 2)	intron (NM_001321781, intron 2 of 2)	134050	NM_152516	150684	Hs.468702	NM_152516	ENSG00000173163	COMMD1	C2orf5|MURR1	copper metabolism domain containing 1	protein-coding
chr2-3332-1	chr2	37473008	37550953	-	0.746	77945	15.8274	intron (NM_005813, intron 5 of 17)	L1PA4|LINE|L1	32247	NM_005813	23683	Hs.660757	NM_005813	ENSG00000115825	PRKD3	EPK2|PKC-NU|PKD3|PRKCN|nPKC-NU	protein kinase D3	protein-coding
chr7-2227-0	chr7	128217967	128295881	+	0.405	77914	14.9456	Intergenic	L1PA4|LINE|L1	-24371	NR_024368	402483	Hs.722350	NM_001039682		LINC01000	-	long intergenic non-protein coding RNA 1000	ncRNA
chr5-870-0	chr5	61731885	61809742	+	0.193	77857	13.8752	intron (NM_001134779, intron 8 of 29)	MER44B|DNA|TcMar-Tigger	56102	NM_001134779	51194	Hs.482269	NM_016338	ENSG00000086200	IPO11	RanBP11	importin 11	protein-coding
chr15-1283-1	chr15	35759729	35837523	-	0.217	77794	14.0431	intron (NM_080650, intron 3 of 8)	intron (NM_080650, intron 3 of 8)	39740	NM_001141972	89978	Hs.107196	NM_080650	ENSG00000134146	DPH6	ATPBD4	diphthamine biosynthesis 6	protein-coding
chr1-2578-1	chr1	89379876	89457667	-	0.516	77791	15.2928	non-coding (NR_146183, exon 10 of 15)	non-coding (NR_146183, exon 10 of 15)	39541	NM_001008661	56267	Hs.481898	NM_001008661	ENSG00000137944	KYAT3	CCBL2|KAT3|KATIII	kynurenine aminotransferase 3	protein-coding
chr1-2957-0	chr1	167906867	167984650	+	0.611	77783	15.5364	intron (NM_001017977, intron 4 of 18)	L1M4|LINE|L1	-22140	NR_031702	100313835		NR_031702	ENSG00000221545	MIR1255B2	MIR1255B-2|MIRN1255B2|hsa-mir-1255b-2	microRNA 1255b-2	ncRNA
chr1-3868-0	chr1	222989099	223066861	+	0.193	77762	13.8735	intron (NM_032890, intron 1 of 9)	intron (NM_032890, intron 1 of 9)	39599	NM_001350630	84976	Hs.528817	NM_032890	ENSG00000154309	DISP1	DISPA	dispatched RND transporter family member 1	protein-coding
chr17-153-0	chr17	5186266	5264024	+	0.361	77758	14.7768	intron (NM_004703, intron 2 of 18)	AluJb|SINE|Alu	39566	NM_001291581	9135	Hs.584784	NM_004703	ENSG00000029725	RABEP1	RAB5EP|RABPT5	rabaptin, RAB GTPase binding effector protein 1	protein-coding
chr6-2764-0	chr6	155458063	155535781	+	0.104	77718	12.9806	intron (NM_012454, intron 8 of 25)	intron (NM_012454, intron 8 of 25)	-41178	NM_001010927	26230	Hs.586279	NM_012454	ENSG00000146426	TIAM2	STEF|TIAM-2	T cell lymphoma invasion and metastasis 2	protein-coding
chr11-725-1	chr11	87830131	87907788	-	0.144	77657	13.449	intron (NM_022337, intron 2 of 2)	intron (NM_022337, intron 2 of 2)	39652	NM_022337	23682	Hs.591975	NM_022337	ENSG00000123892	RAB38	NY-MEL-1|rrGTPbp	RAB38, member RAS oncogene family	protein-coding
chr12-622-1	chr12	100414731	100492353	-	0.133	77622	13.3337	intron (NM_015054, intron 13 of 20)	intron (NM_015054, intron 13 of 20)	-75110	NM_001352186	56899	Hs.506458	NM_020140	ENSG00000185046	ANKS1B	AIDA|AIDA-1|ANKS2|EB-1|EB1|cajalin-2	ankyrin repeat and sterile alpha motif domain containing 1B	protein-coding
chr2-1002-1	chr2	183824659	183902247	-	0.711	77588	15.7515	intron (NM_205842, intron 7 of 31)	AluSx1|SINE|Alu	39732	NM_013436	10787	Hs.603732	NM_013436	ENSG00000061676	NCKAP1	HEM2|NAP1|NAP125|p125Nap1	NCK associated protein 1	protein-coding
chr5-1486-0	chr5	95068104	95145657	+	0.158	77553	13.5809	intron (NM_014899, intron 8 of 11)	intron (NM_014899, intron 8 of 11)	-39074	NM_001349303	83890	Hs.50499	NM_031952	ENSG00000145757	SPATA9	NYD-SP16	spermatogenesis associated 9	protein-coding
chr9-1583-0	chr9	112860581	112938095	+	0.233	77514	14.1406	exon (NM_147150, exon 8 of 10)	exon (NM_147150, exon 8 of 10)	11557	NM_001136562	445815	Hs.591908	NM_007203	ENSG00000157654	PALM2-AKAP2	AKAP-2|AKAP-KL|AKAP2|AKAPKL|MISP2|PALM2|PRKA2	PALM2-AKAP2 fusion	protein-coding
chr5-2053-0	chr5	128796192	128873700	+	0.182	77508	13.7841	intron (NM_133638, intron 2 of 22)	intron (NM_133638, intron 2 of 22)	-38564	NR_125748	103689846	Hs.628635	NR_125748	ENSG00000249421	ADAMTS19-AS1	-	ADAMTS19 antisense RNA 1	ncRNA
chr12-536-1	chr12	106454396	106531903	-	0.218	77507	14.0444	intron (NM_014840, intron 2 of 6)	intron (NM_014840, intron 2 of 6)	40662	NM_014840	9891	Hs.524692	NM_014840	ENSG00000074590	NUAK1	ARK5	NUAK family kinase 1	protein-coding
chr8-406-0	chr8	26149819	26227281	+	0.592	77462	15.4849	intron (NM_002717, intron 2 of 9)	intron (NM_002717, intron 2 of 9)	37818	NM_001177591	5520	Hs.146339	NM_002717	ENSG00000221914	PPP2R2A	B55A|B55ALPHA|PR52A|PR55A|PR55alpha	protein phosphatase 2 regulatory subunit Balpha	protein-coding
chr4-712-1	chr4	146676383	146753796	-	0.434	77413	15.0361	intron (NM_178835, intron 8 of 14)	intron (NM_178835, intron 8 of 14)	113733	NM_001080531	646603		NM_001080531	ENSG00000237136	C4orf51	-	chromosome 4 open reading frame 51	protein-coding
chr2-2481-0	chr2	152291439	152368842	+	1	77403	16.2401	intron (NM_001177665, intron 32 of 33)	intron (NM_001177665, intron 32 of 33)	63724	NM_001177665	55183	Hs.536537	NM_018151	ENSG00000080345	RIF1	-	replication timing regulatory factor 1	protein-coding
chr17-1615-1	chr17	8375798	8453018	-	0.54	77220	15.3477	intron (NM_001256012, intron 24 of 42)	L1MA2|LINE|L1	75206	NM_001025579	81565	Hs.372123	NM_030808	ENSG00000166579	NDEL1	EOPA|MITAP1|NDE1L1|NDE2|NUDEL	nudE neurodevelopment protein 1 like 1	protein-coding
chr7-1570-0	chr7	90294598	90371801	+	0.632	77203	15.5744	intron (NM_001287135, intron 2 of 14)	AluJb|SINE|Alu	-5513	NM_012395	5218	Hs.258576	NM_012395	ENSG00000058091	CDK14	PFTAIRE1|PFTK1	cyclin dependent kinase 14	protein-coding
chr6-2791-0	chr6	157803913	157881109	+	0.145	77196	13.4504	intron (NM_153746, intron 1 of 8)	AluYc3|SINE|Alu	40289	NM_153746	79683	Hs.596214	NM_024630	ENSG00000175048	ZDHHC14	NEW1CP	zinc finger DHHC-type containing 14	protein-coding
chr14-1060-0	chr14	71428235	71505423	+	0.251	77188	14.2418	intron (NM_014982, intron 8 of 35)	intron (NM_014982, intron 8 of 35)	92653	NM_001308160	22990	Hs.446559	NM_014982	ENSG00000100731	PCNX1	PCNX|PCNXL1|pecanex	pecanex 1	protein-coding
chr12-1445-0	chr12	70761543	70838715	+	0.436	77172	15.0382	intron (NM_014505, intron 2 of 2)	intron (NM_014505, intron 2 of 2)	40059	NM_014505	27345	Hs.525529	NM_014505	ENSG00000135643	KCNMB4	-	potassium calcium-activated channel subfamily M regulatory beta subunit 4	protein-coding
chr8-974-0	chr8	61462192	61539343	+	0.168	77151	13.6619	intron (NM_002865, intron 5 of 7)	AluJr|SINE|Alu	71221	NM_002865	5862	Hs.369017	NM_002865	ENSG00000104388	RAB2A	LHX|RAB2	RAB2A, member RAS oncogene family	protein-coding
chr1-86-1	chr1	243935067	244012210	-	0.188	77143	13.8241	intron (NM_001370074, intron 2 of 13)	L1PA5|LINE|L1	32946	NM_181690	10000	Hs.498292	NM_005465	ENSG00000117020	AKT3	MPPH|MPPH2|PKB-GAMMA|PKBG|PRKBG|RAC-PK-gamma|RAC-gamma|STK-2	AKT serine/threonine kinase 3	protein-coding
chr16-873-1	chr16	30247095	30324220	-	0.33	77125	14.6354	Intergenic	Intergenic	-25923	NM_001321892	613037	Hs.585733	NM_001321892	ENSG00000198064	NPIPB13	-	nuclear pore complex interacting protein family, member B13	protein-coding
chr7-1849-0	chr7	102390189	102467270	+	0.12	77081	13.1752	intron (NR_146989, intron 7 of 7)	intron (NR_146989, intron 7 of 7)	39283	NR_146981	222234	Hs.202543	NM_147194	ENSG00000222011	FAM185A	-	family with sequence similarity 185 member A	protein-coding
chr17-1367-0	chr17	59147377	59224431	+	0.354	77054	14.7354	intron (NM_001353146, intron 23 of 25)	L1MDa|LINE|L1	259161	NR_136397	101927855	Hs.662123	NR_136397	ENSG00000267131	LOC101927855	-	uncharacterized LOC101927855	ncRNA
chr2-528-0	chr2	33825001	33901958	+	0.203	76957	13.9313	Intergenic	Intergenic	-39050	NM_001304538	25940	Hs.468140	NM_015475	ENSG00000119812	FAM98A	-	family with sequence similarity 98 member A	protein-coding
chr3-3006-0	chr3	179446888	179523843	+	0.143	76955	13.4258	intron (NM_003940, intron 19 of 20)	AluSx|SINE|Alu	114537	NM_003940	8975	Hs.175322	NM_003940	ENSG00000058056	USP13	ISOT3|IsoT-3	ubiquitin specific peptidase 13	protein-coding
chr10-1643-0	chr10	99913637	99990553	+	0.381	76916	14.8389	intron (NM_001256620, intron 3 of 8)	L1MB2|LINE|L1	57681	NM_001351010	27291	Hs.419800	NM_014472	ENSG00000166024	R3HCC1L	C10orf28|GIDRP86|GIDRP88|PSORT	R3H domain and coiled-coil containing 1 like	protein-coding
chr8-2130-0	chr8	136470681	136547547	+	0.148	76866	13.4737	intron (NM_006558, intron 1 of 8)	MLT1G1|LTR|ERVL-MaLR	39415	NM_006558	10656	Hs.444558	NM_006558	ENSG00000131773	KHDRBS3	Etle|SALP|SLM-2|SLM2|T-STAR|TSTAR|etoile	KH RNA binding domain containing, signal transduction associated 3	protein-coding
chr16-1097-1	chr16	18838541	18915290	-	0.49	76749	15.1987	intron (NM_015092, intron 23 of 62)	L1ME4a|LINE|L1	60811	NM_015092	23049	Hs.460179	NM_015092	ENSG00000157106	SMG1	61E3.4|ATX|LIP	SMG1 nonsense mediated mRNA decay associated PI3K related kinase	protein-coding
chr6-1339-0	chr6	71498145	71574838	+	0.221	76693	14.0489	intron (NM_001044305, intron 6 of 10)	AluJb|SINE|Alu	130272	NM_080742	135152	Hs.713609	NM_080742	ENSG00000112309	B3GAT2	GLCATS	beta-1,3-glucuronyltransferase 2	protein-coding
chr13-338-0	chr13	39364209	39440879	+	0.208	76670	13.961	promoter-TSS (NR_146963)	promoter-TSS (NR_146963)	-816	NR_146963	100874073	Hs.253994	NR_146963		FREM2-AS1	-	FREM2 antisense RNA 1	ncRNA
chr4-1523-0	chr4	95129416	95206082	+	0.997	76666	16.222	intron (NR_045644, intron 7 of 24)	ERVL-E-int|LTR|ERVL	-6711	NM_001254949	56916	Hs.410406	NM_020159	ENSG00000163104	SMARCAD1	ADERM|BASNS|ETL1|HEL1|HRZ	SWI/SNF-related, matrix-associated actin-dependent regulator of chromatin, subfamily a, containing DEAD/H box 1	protein-coding
chr7-800-0	chr7	45040482	45117112	+	0.385	76630	14.8486	intron (NM_001029835, intron 2 of 9)	HAL1|LINE|L1	11564	NM_001029835	83605	Hs.148272	NM_031443	ENSG00000136280	CCM2	C7orf22|OSM|PP10187	CCM2 scaffold protein	protein-coding
chr11-1755-1	chr11	33106058	33182622	-	2.89	76564	17.7554	intron (NM_001326, intron 3 of 20)	AluJo|SINE|Alu	38686	NM_001326	1479	Hs.44402	NM_001326	ENSG00000176102	CSTF3	CSTF-77	cleavage stimulation factor subunit 3	protein-coding
chr11-2132-0	chr11	117199156	117275672	+	0.148	76516	13.4671	intron (NM_014956, intron 8 of 32)	intron (NM_014956, intron 8 of 32)	38844	NM_014956	22897	Hs.504009	NM_014956	ENSG00000110274	CEP164	NPHP15	centrosomal protein 164	protein-coding
chr17-100-1	chr17	76843505	76919977	-	0.107	76472	12.9983	intron (NM_003255, intron 1 of 4)	intron (NM_003255, intron 1 of 4)	17542	NM_001243540	100653515	Hs.734636	NM_001243540	ENSG00000178404	CEP295NL	DDC8|KIAA1731NL	CEP295 N-terminal like	protein-coding
chr4-1176-1	chr4	119636090	119712487	-	0.266	76397	14.3107	intron (NM_014822, intron 11 of 22)	intron (NM_014822, intron 11 of 22)	67741	NM_020961	57721	Hs.596872	NM_020961	ENSG00000145388	METTL14	hMETTL14	methyltransferase like 14	protein-coding
chr7-2403-0	chr7	138146042	138222380	+	1.92	76338	17.1612	intron (NM_003852, intron 1 of 18)	MER70B|LTR|ERVL	39207	NM_015905	8805	Hs.490287	NM_003852	ENSG00000122779	TRIM24	PTC6|RNF82|TF1A|TIF1|TIF1A|TIF1ALPHA|hTIF1	tripartite motif containing 24	protein-coding
chr1-3480-0	chr1	200709657	200785962	+	0.528	76305	15.2981	intron (NM_203459, intron 2 of 16)	intron (NM_203459, intron 2 of 16)	39109	NM_001297707	23271	Hs.23585	NM_203459	ENSG00000118200	CAMSAP2	CAMSAP1L1	calmodulin regulated spectrin associated protein family member 2	protein-coding
chr4-2763-1	chr4	24508955	24585237	-	1.52	76282	16.8231	intron (NM_001358, intron 6 of 13)	intron (NM_001358, intron 6 of 13)	-25183	NR_030299	693158		NR_030299	ENSG00000207697	MIR573	MIRN573|hsa-mir-573|mir-573	microRNA 573	ncRNA
chr7-1140-1	chr7	94208603	94284879	-	0.275	76276	14.3564	intron (NM_001346715, intron 6 of 10)	intron (NM_001346715, intron 6 of 10)	38704	NM_001099401	8910	Hs.371199	NM_003919	ENSG00000127990	SGCE	DYT11|ESG|epsilon-SG	sarcoglycan epsilon	protein-coding
chr3-3384-0	chr3	197518747	197594970	+	0.29	76223	14.4321	intron (NM_001365716, intron 6 of 19)	MER20|DNA|hAT-Charlie	38733	NM_001365716	84859	Hs.518414	NM_032773	ENSG00000186001	LRCH3	-	leucine rich repeats and calponin homology domain containing 3	protein-coding
chr10-269-0	chr10	17686655	17762850	+	0.795	76195	15.8864	intron (NM_001324285, intron 3 of 14)	L1MEc|LINE|L1	38602	NM_001324289	8027	Hs.335391	NM_003473	ENSG00000136738	STAM	STAM-1|STAM1	signal transducing adaptor molecule	protein-coding
chrX-370-0	chrX	21960309	22036483	+	0.541	76174	15.3307	intron (NM_004595, intron 7 of 10)	AluSx|SINE|Alu	39569	NM_004595	6611	Hs.724874	NM_004595	ENSG00000102172	SMS	MRSR|SPMSY|SRS|SpS	spermine synthase	protein-coding
chr5-1782-1	chr5	77513835	77589995	-	0.397	76160	14.884	intron (NM_003664, intron 2 of 26)	L1MA1|LINE|L1	38607	NM_001271769	8546	Hs.532091	NM_003664	ENSG00000132842	AP3B1	ADTB3|ADTB3A|HPS|HPS2|PE	adaptor related protein complex 3 subunit beta 1	protein-coding
chr15-1172-1	chr15	42187442	42263600	-	0.233	76158	14.1151	intron (NM_139265, intron 3 of 5)	intron (NM_139265, intron 3 of 5)	11906	NR_120332	101928363	Hs.680195	NR_120332		EHD4-AS1	-	EHD4 antisense RNA 1	ncRNA
chrX-831-1	chrX	109472627	109548749	-	0.28	76122	14.3795	intron (NM_015365, intron 1 of 5)	intron (NM_015365, intron 1 of 5)	-42400	NR_004379	692226		NR_004379	ENSG00000208883	SNORD96B	U96b	small nucleolar RNA, C/D box 96B	snoRNA
chr4-2427-0	chr4	154266536	154342607	+	0.465	76071	15.1104	intron (NR_045605, intron 6 of 9)	LTR78|LTR|ERV1	38731	NR_045605	84057	Hs.294088	NM_032117	ENSG00000121211	MND1	GAJ	meiotic nuclear divisions 1	protein-coding
chr5-1231-0	chr5	79704564	79780623	+	0.526	76059	15.288	intron (NR_146174, intron 8 of 19)	intron (NR_146174, intron 8 of 19)	38710	NR_146173	9765	Hs.482660	NM_014733	ENSG00000039319	ZFYVE16	PPP1R69	zinc finger FYVE-type containing 16	protein-coding
chr12-530-0	chr12	26112327	26188386	+	0.343	76059	14.6711	intron (NM_001164747, intron 2 of 5)	intron (NM_001164747, intron 2 of 5)	23668	NM_001164747	11228	Hs.696433	NM_007211	ENSG00000123094	RASSF8	C12orf2|HOJ1	Ras association domain family member 8	protein-coding
chr2-2609-0	chr2	162016999	162093040	+	0.293	76041	14.4435	intron (NM_001199135, intron 2 of 7)	MLT1A1-int|LTR|ERVL-MaLR	38080	NM_001199135	10010	Hs.132257	NM_004180	ENSG00000136560	TANK	I-TRAF|ITRAF|TRAF2	TRAF family member associated NFKB activator	protein-coding
chr13-1173-0	chr13	99895317	99971322	+	0.185	76005	13.7794	intron (NM_001144072, intron 4 of 8)	AluSx|SINE|Alu	-22637	NM_001098200	2841	Hs.741589	NM_005292	ENSG00000125245	GPR18	-	G protein-coupled receptor 18	protein-coding
chr7-437-1	chr7	135110869	135186845	-	0.671	75976	15.6376	intron (NM_001190847, intron 1 of 10)	L1PA14|LINE|L1	45993	NM_001190849	4850	Hs.490224	NM_013316	ENSG00000080802	CNOT4	CLONE243|NOT4|NOT4H	CCR4-NOT transcription complex subunit 4	protein-coding
chr16-1050-1	chr16	21426840	21502805	-	0.524	75965	15.2807	intron (NR_027155, intron 23 of 28)	intron (NR_027155, intron 23 of 28)	-19046	NR_024456	100190986	Hs.648439	NR_024456		LOC100190986	-	uncharacterized LOC100190986	ncRNA
chr7-1151-0	chr7	66626305	66702213	+	0.18	75908	13.738	intron (NR_134540, intron 14 of 14)	L1MC4|LINE|L1	-84875	NR_039793	100616310		NR_039793	ENSG00000266525	MIR4650-1	-	microRNA 4650-1	ncRNA
chr1-4204-1	chr1	8483864	8559750	-	0.37	75886	14.7771	intron (NM_012102, intron 12 of 23)	intron (NM_012102, intron 12 of 23)	33166	NR_132752	106632271		NR_132752		SNORD128	ZL43	small nucleolar RNA, C/D box 128	snoRNA
chr7-2254-0	chr7	129323949	129399743	+	0.325	75794	14.5883	intron (NM_001293163, intron 9 of 11)	intron (NM_001293163, intron 9 of 11)	48486	NR_029614	406958		NR_029614	ENSG00000207990	MIR182	MIRN182|miRNA182|mir-182	microRNA 182	ncRNA
chr12-573-0	chr12	28657289	28733083	+	0.163	75794	13.5927	intron (NM_001352081, intron 13 of 13)	intron (NM_001352081, intron 13 of 13)	-351515	NR_148936	729291	Hs.129278	NR_148936		LOC729291	-	uncharacterized LOC729291	ncRNA
chr18-441-1	chr18	45380417	45456204	-	1.37	75787	16.6638	intron (NM_001003652, intron 2 of 10)	intron (NM_001003652, intron 2 of 10)	38720	NM_005901	4087	Hs.12253	NM_005901	ENSG00000175387	SMAD2	JV18|JV18-1|MADH2|MADR2|hMAD-2|hSMAD2	SMAD family member 2	protein-coding
chr12-1627-1	chr12	46307786	46383515	-	0.505	75729	15.2229	intron (NM_004719, intron 3 of 14)	L2c|LINE|L2	38707	NM_004719	9169	Hs.210367	NM_004719	ENSG00000139218	SCAF11	CASP11|SFRS2IP|SIP1|SRRP129|SRSF2IP	SR-related CTD associated factor 11	protein-coding
chr8-2103-0	chr8	133788394	133864079	+	0.701	75685	15.6952	TTS (NM_198513)	TTS (NM_198513)	38602	NM_016018	51105	Hs.304362	NM_016018	ENSG00000129292	PHF20L1	CGI-72|TDRD20B|URLC1	PHD finger protein 20 like 1	protein-coding
chr16-494-0	chr16	22459074	22534712	+	0.569	75638	15.3933	intron (NR_027154, intron 23 of 28)	AluSq2|SINE|Alu	-18877	NR_024456	100190986	Hs.648439	NR_024456		LOC100190986	-	uncharacterized LOC100190986	ncRNA
chr9-1165-1	chr9	73513129	73588686	-	0.284	75557	14.3892	intron (NM_001366143, intron 1 of 25)	intron (NM_001366143, intron 1 of 25)	-66939	NM_206948	80036	Hs.47288	NM_020952	ENSG00000083067	TRPM3	GON-2|LTRPC3|MLSN2	transient receptor potential cation channel subfamily M member 3	protein-coding
chr8-260-0	chr8	17014956	17090489	+	0.211	75533	13.9601	intron (NM_001362988, intron 4 of 13)	MIRc|SINE|MIR	38049	NM_001362989	51201	Hs.728241	NM_016353	ENSG00000104219	ZDHHC2	DHHC2|ZNF372	zinc finger DHHC-type containing 2	protein-coding
chrX-1641-0	chrX	84276834	84352366	+	0.291	75532	14.4239	intron (NM_198450, intron 5 of 8)	L1PA4|LINE|L1	49374	NM_001012980	340562	Hs.640783	NM_001012980	ENSG00000184788	SATL1	-	spermidine/spermine N1-acetyl transferase like 1	protein-coding
chr3-1798-0	chr3	110852602	110928114	+	0.768	75512	15.8236	intron (NM_001243288, intron 7 of 8)	intron (NM_001243288, intron 7 of 8)	99695	NM_001243288	25945	Hs.293917	NM_015480	ENSG00000177707	NECTIN3	CD113|CDW113|NECTIN-3|PPR3|PRR3|PVRL3|PVRR3	nectin cell adhesion molecule 3	protein-coding
chr9-1309-0	chr9	97152664	97228116	+	0.54	75452	15.3143	intron (NM_032558, intron 2 of 11)	AluSg4|SINE|Alu	53539	NM_032558	84641	Hs.555996	NM_032558	ENSG00000148110	MFSD14B	HIATL1	major facilitator superfamily domain containing 14B	protein-coding
chr6-971-1	chr6	110401420	110476777	-	0.191	75357	13.8131	intron (NM_001024936, intron 2 of 8)	L1PA6|LINE|L1	61775	NM_003931	8936	Hs.75850	NM_003931	ENSG00000112290	WASF1	SCAR1|WAVE|WAVE1	WASP family member 1	protein-coding
chr6-2134-0	chr6	116693096	116768432	+	0.206	75336	13.9218	intron (NM_013352, intron 2 of 5)	intron (NM_013352, intron 2 of 5)	-37882	NR_148944	100287467	Hs.458358	NR_148944		LOC100287467	-	uncharacterized LOC100287467	ncRNA
chr4-636-1	chr4	152059124	152134456	-	0.308	75332	14.502	promoter-TSS (NM_001128924)	promoter-TSS (NM_001128924)	-86	NM_001128924	152503	Hs.744983	NM_001009555	ENSG00000109686	SH3D19	EBP|EVE1|Eve-1|Kryn|SH3P19	SH3 domain containing 19	protein-coding
chr12-1643-0	chr12	82752888	82828197	+	0.225	75309	14.0485	intron (NR_144942, intron 3 of 10)	L1ME1|LINE|L1	-37958	NR_033192	29080	Hs.582627	NM_014167	ENSG00000133773	CCDC59	BR22|HSPC128|TAP26	coiled-coil domain containing 59	protein-coding
chr17-497-1	chr17	58527389	58602624	-	0.539	75235	15.3075	intron (NM_001282476, intron 2 of 11)	L1PA6|LINE|L1	38595	NM_001282476	10513	Hs.84084	NM_006380	ENSG00000062725	APPBP2	APP-BP2|HS.84084|PAT1	amyloid beta precursor protein binding protein 2	protein-coding
chr10-1969-0	chr10	117347359	117422542	+	0.122	75183	13.1631	intron (NM_207303, intron 26 of 28)	intron (NM_207303, intron 26 of 28)	531826	NR_074088	26033	Hs.501127	NM_207303	ENSG00000107518	ATRNL1	ALP|bA338L11.1|bA454H24.1	attractin like 1	protein-coding
chr5-809-0	chr5	56471333	56546464	+	2.26	75131	17.3734	intron (NM_001331037, intron 2 of 12)	AluSx1|SINE|Alu	-1003	NM_001127236	65056	Hs.444279	NM_022913	ENSG00000062194	GPBP1	GPBP|SSH6|VASCULIN	GC-rich promoter binding protein 1	protein-coding
chr3-2197-1	chr3	65607314	65682438	-	0.264	75124	14.2756	intron (NM_001033057, intron 1 of 22)	intron (NM_001033057, intron 1 of 22)	-234615	NR_046575	100873983	Hs.663889	NR_046575	ENSG00000240175	MAGI1-AS1	-	MAGI1 antisense RNA 1	ncRNA
chr2-1327-1	chr2	164517119	164592209	-	0.414	75090	14.924	intron (NM_001321825, intron 1 of 1)	MIRb|SINE|MIR	37854	NM_018086	55137	Hs.593650	NM_018086	ENSG00000182263	FIGN	-	fidgetin, microtubule severing factor	protein-coding
chr4-1978-0	chr4	123748983	123824070	+	1.8	75087	17.0443	intron (NM_001361665, intron 1 of 2)	AluSz6|SINE|Alu	38540	NM_001361665	2247	Hs.284244	NM_002006	ENSG00000138685	FGF2	BFGF|FGF-2|FGFB|HBGF-2	fibroblast growth factor 2	protein-coding
chr19-939-0	chr19	32905601	32980633	+	0.753	75032	15.7859	intron (NM_207325, intron 8 of 18)	MIRb|SINE|MIR	46086	NM_207325	147991	Hs.194392	NM_207325	ENSG00000178904	DPY19L3	-	dpy-19 like C-mannosyltransferase 3	protein-coding
chrX-2186-1	chrX	46542445	46617474	-	0.156	75029	13.5148	intron (NM_001257291, intron 1 of 16)	L2|LINE|L2	38594	NM_001257291	84679	Hs.91389	NM_032591	ENSG00000065923	SLC9A7	MRX108|NHE-7|NHE7|SLC9A6	solute carrier family 9 member A7	protein-coding
chr16-1041-1	chr16	21859301	21934328	-	0.484	75027	15.1482	Intergenic	AluSq2|SINE|Alu	-18758	NR_024456	100190986	Hs.648439	NR_024456		LOC100190986	-	uncharacterized LOC100190986	ncRNA
chr8-451-1	chr8	117692522	117767526	-	0.999	75004	16.1932	intron (NM_003756, intron 2 of 7)	L1PB1|LINE|L1	38038	NM_003756	8667	Hs.492599	NM_003756	ENSG00000147677	EIF3H	EIF3S3|eIF3-gamma|eIF3-p40	eukaryotic translation initiation factor 3 subunit H	protein-coding
chr4-2575-1	chr4	39545619	39620597	-	0.166	74978	13.6034	intron (NM_001317896, intron 3 of 5)	intron (NM_001317896, intron 3 of 5)	45633	NM_001317897	201895	Hs.205952	NM_174921	ENSG00000163683	SMIM14	C4orf34	small integral membrane protein 14	protein-coding
chr13-562-0	chr13	52270769	52345744	+	0.426	74975	14.963	intron (NM_052950, intron 6 of 11)	intron (NM_052950, intron 6 of 11)	70042	NM_024705	79758	Hs.266728	NM_024705	ENSG00000102796	DHRS12	SDR40C1	dehydrogenase/reductase 12	protein-coding
chr5-2924-0	chr5	173316380	173391303	+	0.276	74923	14.3359	intron (NM_001308191, intron 2 of 7)	intron (NM_001308191, intron 2 of 7)	33787	NM_001308192	80315	Hs.127126	NM_030627	ENSG00000113742	CPEB4	CPE-BP4|hCPEB-4	cytoplasmic polyadenylation element binding protein 4	protein-coding
chr3-3222-1	chr3	11685241	11760161	-	0.141	74920	13.3668	intron (NM_001284390, intron 2 of 6)	AluY|SINE|Alu	-37312	NM_001128219	9686	Hs.740389	NM_014667	ENSG00000144560	VGLL4	VGL-4	vestigial like family member 4	protein-coding
chr15-798-1	chr15	60808369	60883234	-	0.189	74865	13.7885	intron (NM_134261, intron 2 of 10)	MER34A|LTR|ERV1	38924	NM_134262	6095	Hs.560343	NM_002943	ENSG00000069667	RORA	IDDECA|NR1F1|ROR1|ROR2|ROR3|RZR-ALPHA|RZRA	RAR related orphan receptor A	protein-coding
chr3-2349-0	chr3	141207279	141282116	+	0.348	74837	14.6686	intron (NM_006506, intron 3 of 23)	intron (NM_006506, intron 3 of 23)	38828	NM_001303246	5922	Hs.98445	NM_006506	ENSG00000155903	RASA2	GAP1M	RAS p21 protein activator 2	protein-coding
chr12-1619-1	chr12	46574444	46649267	-	1.7	74823	16.9567	intron (NM_030674, intron 5 of 16)	intron (NM_030674, intron 5 of 16)	48444	NM_001278389	81539	Hs.533770	NM_030674	ENSG00000111371	SLC38A1	ATA1|NAT2|SAT1|SNAT1	solute carrier family 38 member 1	protein-coding
chr4-2064-0	chr4	129022934	129097733	+	0.199	74799	13.8616	intron (NR_146772, intron 11 of 19)	L1MA4|LINE|L1	77866	NM_018078	55132	Hs.654971	NM_018078	ENSG00000138709	LARP1B	LARP2	La ribonucleoprotein domain family member 1B	protein-coding
chr12-17-0	chr12	863210	937884	+	0.404	74674	14.8807	intron (NM_014823, intron 1 of 25)	intron (NM_014823, intron 1 of 25)	38458	NM_213655	65125	Hs.744906	NM_014823	ENSG00000060237	WNK1	HSAN2|HSN2|KDP|PPP1R167|PRKWNK1|PSK|p65	WNK lysine deficient protein kinase 1	protein-coding
chrX-1908-0	chrX	100353324	100427922	+	0.319	74598	14.5385	intron (NM_001318523, intron 13 of 13)	intron (NM_001318523, intron 13 of 13)	34576	NM_001318523	2491	Hs.348920	NM_006733	ENSG00000102384	CENPI	CENP-I|FSHPRH1|LRPR1	centromere protein I	protein-coding
chr17-1522-1	chr17	15334109	15408706	-	0.158	74597	13.5248	promoter-TSS (NM_001204477)	promoter-TSS (NM_001204477)	-472	NM_001204477	284040	Hs.164595	NM_173622	ENSG00000239704	CDRT4	-	CMT1A duplicated region transcript 4	protein-coding
chr4-1597-0	chr4	99918083	99992637	+	0.895	74554	16.026	intron (NM_015143, intron 2 of 10)	intron (NM_015143, intron 2 of 10)	36822	NR_037455	100500867		NR_037455	ENSG00000265213	MIR3684	-	microRNA 3684	ncRNA
chrX-1309-1	chrX	85227641	85302154	-	0.454	74513	15.046	intron (NM_001145414, intron 2 of 4)	L1MC4a|LINE|L1	37413	NM_001362518	1121	Hs.496449	NM_000390	ENSG00000188419	CHM	DXS540|GGTA|HSD-32|REP-1|TCD	CHM Rab escort protein	protein-coding
chr1-1214-1	chr1	176026811	176101324	-	0.31	74513	14.4955	intron (NM_022457, intron 9 of 19)	intron (NM_022457, intron 9 of 19)	112313	NM_001286644	64326	Hs.523744	NM_022457	ENSG00000143207	COP1	RFWD2|RNF200	COP1 E3 ubiquitin ligase	protein-coding
chr1-2886-0	chr1	162282913	162357425	+	0.178	74512	13.6951	intron (NM_001164757, intron 6 of 9)	intron (NM_001164757, intron 6 of 9)	7833	NR_030283	693141		NR_030283	ENSG00000207729	MIR556	MIRN556|hsa-mir-556|mir-556	microRNA 556	ncRNA
chr5-1789-1	chr5	76981505	77056015	-	1.21	74510	16.4602	intron (NM_004607, intron 1 of 3)	intron (NM_004607, intron 1 of 3)	53403	NM_001297738	6902	Hs.291212	NM_004607	ENSG00000171530	TBCA	-	tubulin folding cofactor A	protein-coding
chr8-267-0	chr8	17355369	17429877	+	0.176	74508	13.6788	intron (NM_001370338, intron 2 of 12)	L2b|LINE|L2	-3663	NM_003046	6542	Hs.448520	NM_003046	ENSG00000003989	SLC7A2	ATRC2|CAT2|HCAT2	solute carrier family 7 member 2	protein-coding
chr1-3141-1	chr1	52889219	52963649	-	0.356	74430	14.6935	intron (NM_001009881, intron 19 of 29)	L2c|LINE|L2	56160	NM_032864	84950	Hs.5301	NM_032284	ENSG00000134748	PRPF38A	PRP38A|Prp38	pre-mRNA processing factor 38A	protein-coding
chr5-1241-0	chr5	80257047	80331377	+	0.295	74330	14.4204	intron (NM_006909, intron 1 of 26)	intron (NM_006909, intron 1 of 26)	-37486	NR_105015	102524628	Hs.737159	NR_105015	ENSG00000251450	RASGRF2-AS1	-	RASGRF2 antisense RNA 1	ncRNA
chr13-268-0	chr13	33215611	33289930	+	0.367	74319	14.7353	intron (NM_015032, intron 9 of 34)	intron (NM_015032, intron 9 of 34)	92181	NM_015032	23047	Hs.744901	NM_015032	ENSG00000083642	PDS5B	APRIN|AS3|CG008	PDS5 cohesin associated factor B	protein-coding
chr1-2883-0	chr1	162070509	162144828	+	0.145	74319	13.3956	intron (NM_001164757, intron 1 of 9)	intron (NM_001164757, intron 1 of 9)	-19229	NR_039798	100616386		NR_039798	ENSG00000266144	MIR4654	mir-4654	microRNA 4654	ncRNA
chr9-865-0	chr9	71321380	71395649	+	0.185	74269	13.7461	intron (NM_003558, intron 2 of 15)	intron (NM_003558, intron 2 of 15)	-36467	NM_138333	116224	Hs.655572	NM_138333	ENSG00000187866	FAM122A	C9orf42	family with sequence similarity 122A	protein-coding
chr11-1679-0	chr11	86981609	87055852	+	0.249	74243	14.1742	intron (NR_033149, intron 8 of 13)	intron (NR_033149, intron 8 of 13)	269754	NM_022918	65084	Hs.188591	NM_022918	ENSG00000166575	TMEM135	PMP52	transmembrane protein 135	protein-coding
chr15-1399-0	chr15	92938596	93012812	+	0.115	74216	13.0591	intron (NM_006011, intron 2 of 5)	MIRb|SINE|MIR	38587	NM_001330416	8128	Hs.302341	NM_006011	ENSG00000140557	ST8SIA2	HsT19690|SIAT8-B|SIAT8B|ST8SIA-II|ST8SiaII|STX	ST8 alpha-N-acetyl-neuraminide alpha-2,8-sialyltransferase 2	protein-coding
chr8-315-1	chr8	126029365	126103579	-	0.339	74214	14.6188	intron (NM_001330609, intron 16 of 27)	L1ME5|LINE|L1	37562	NM_014846	9897	Hs.270043	NM_014846	ENSG00000164961	WASHC5	KIAA0196|RTSC|RTSC1|SPG8	WASH complex subunit 5	protein-coding
chr3-1269-0	chr3	73047237	73121343	+	1.46	74106	16.7233	intron (NM_001318027, intron 2 of 7)	L1MA4|LINE|L1	-26520	NM_018029	55096	Hs.658858	NM_018029	ENSG00000255423	EBLN2	EBLN-2	endogenous Bornavirus like nucleoprotein 2	protein-coding
chr4-1226-0	chr4	79730040	79804098	+	0.27	74058	14.2874	intron (NM_198892, intron 5 of 15)	intron (NM_198892, intron 5 of 15)	69537	NM_198892	55589	Hs.146551	NM_017593	ENSG00000138756	BMP2K	BIKE|HRIHFB2017	BMP2 inducible kinase	protein-coding
chr15-432-1	chr15	77549290	77623296	-	0.466	74006	15.0738	intron (NM_024776, intron 1 of 7)	MLT1J|LTR|ERVL-MaLR	-68547	NR_026813	81698	Hs.656938	NM_030944		LINC00597	C15orf5	long intergenic non-protein coding RNA 597	ncRNA
chr7-675-1	chr7	121709751	121783754	-	0.919	74003	16.0534	intron (NM_005763, intron 11 of 23)	L1PREC2|LINE|L1	37551	NM_005763	10157	Hs.156738	NM_005763	ENSG00000008311	AASS	LKR/SDH|LKRSDH|LORSDH	aminoadipate-semialdehyde synthase	protein-coding
chr7-2301-1	chr7	21910946	21984941	-	0.896	73995	16.0167	exon (NM_001127370, exon 5 of 11)	exon (NM_001127370, exon 5 of 11)	37574	NM_018719	55536	Hs.744069	NM_018719	ENSG00000164649	CDCA7L	JPO2|R1|RAM2	cell division cycle associated 7 like	protein-coding
chrX-419-1	chrX	130890553	130964546	-	1.13	73993	16.3514	intron (NR_026975, intron 5 of 12)	intron (NR_026975, intron 5 of 12)	37122	NR_152876	286467	Hs.720385	NR_026975	ENSG00000213468	FIRRE	LINC01200	firre intergenic repeating RNA element	ncRNA
chr3-1250-1	chr3	129537443	129611419	-	0.461	73976	15.0576	intron (NM_001349269, intron 2 of 7)	intron (NM_001349269, intron 2 of 7)	37988	NM_001128224	23023	Hs.477547	NM_015008	ENSG00000172765	TMCC1	-	transmembrane and coiled-coil domain family 1	protein-coding
chr2-1504-1	chr2	153499318	153573287	-	0.773	73969	15.8032	intron (NM_001365596, intron 6 of 25)	MIRb|SINE|MIR	37673	NM_001365599	55660	Hs.643580	NM_017892	ENSG00000196504	PRPF40A	FBP-11|FBP11|FLAF1|FNBP3|HIP-10|HIP10|HYPA|NY-REN-6|Prp40	pre-mRNA processing factor 40 homolog A	protein-coding
chr10-1060-1	chr10	74311318	74385282	-	0.346	73964	14.6434	intron (NM_006077, intron 1 of 11)	L1PB|LINE|L1	37537	NM_001195518	10367	Hs.524367	NM_006077	ENSG00000107745	MICU1	CALC|CBARA1|EFHA3|MPXPS|ara CALC	mitochondrial calcium uptake 1	protein-coding
chr11-1373-0	chr11	70142977	70216925	+	0.117	73948	13.0788	intron (NM_177423, intron 10 of 25)	intron (NM_177423, intron 10 of 25)	49890	NR_031624	100313770		NR_031624	ENSG00000221333	MIR548K	MIRN548K	microRNA 548k	ncRNA
chr18-755-1	chr18	21903330	21977261	-	0.305	73931	14.4608	intron (NM_080597, intron 4 of 27)	intron (NM_080597, intron 4 of 27)	37493	NM_080597	114876	Hs.370725	NM_018030	ENSG00000141447	OSBPL1A	ORP-1|ORP1|OSBPL1B	oxysterol binding protein like 1A	protein-coding
chr3-2028-1	chr3	78994007	79067891	-	0.305	73884	14.4599	intron (NM_002941, intron 3 of 30)	(CA)n|Simple_repeat|Simple_repeat	37660	NM_133631	6091	Hs.744218	NM_002941	ENSG00000169855	ROBO1	DUTT1|SAX3	roundabout guidance receptor 1	protein-coding
chr22-48-0	chr22	17927056	18000893	+	0.922	73837	16.0549	intron (NM_001290047, intron 1 of 17)	intron (NM_001290047, intron 1 of 17)	7346	NM_001290047	27443	Hs.231895	NM_031413	ENSG00000099954	CECR2	-	CECR2 histone acetyl-lysine reader	protein-coding
chrX-1310-1	chrX	85152137	85225971	-	0.15	73834	13.435	intron (NM_000390, intron 8 of 14)	AluY|SINE|Alu	-30342	NR_029848	494323		NR_029848	ENSG00000199051	MIR361	MIRN361|hsa-mir-361|mir-361	microRNA 361	ncRNA
chr5-1162-0	chr5	76383111	76456923	+	0.171	73812	13.6236	intron (NR_024398, intron 3 of 3)	L1MEc|LINE|L1	-36907	NM_001329564	84327	Hs.584988	NM_032367	ENSG00000132846	ZBED3	-	zinc finger BED-type containing 3	protein-coding
chr14-998-1	chr14	50553018	50626817	-	0.333	73799	14.5849	intron (NM_006939, intron 21 of 22)	L2a|LINE|L2	-6627	NR_049739	79609	Hs.558541	NM_024558	ENSG00000100483	VCPKMT	C14orf138|METTL21D|VCP-KMT	valosin containing protein lysine methyltransferase	protein-coding
chr7-1819-0	chr7	101100093	101173863	+	0.303	73770	14.4481	intron (NM_001278563, intron 3 of 13)	AluY|SINE|Alu	75308	NR_103748	100506527	Hs.535863	NR_103747	ENSG00000233123	LINC01007	-	long intergenic non-protein coding RNA 1007	ncRNA
chr4-582-0	chr4	40064097	40137851	+	0.649	73754	15.5467	intron (NM_018177, intron 3 of 17)	AluSq|SINE|Alu	-42155	NR_027277	344967	Hs.534633	NR_027277	ENSG00000205794	LOC344967	-	acyl-CoA thioesterase 7 pseudogene	pseudo
chr3-1231-1	chr3	130369805	130443539	-	0.268	73734	14.2703	intron (NM_014602, intron 14 of 19)	L1MC4a|LINE|L1	59001	NM_014602	30849	Hs.149032	NM_014602	ENSG00000196455	PIK3R4	VPS15|p150	phosphoinositide-3-kinase regulatory subunit 4	protein-coding
chr7-1290-0	chr7	73869386	73943093	+	0.187	73707	13.7506	intron (NM_016328, intron 1 of 26)	L1PA13|LINE|L1	38003	NM_016328	9569	Hs.647056	NM_005685	ENSG00000006704	GTF2IRD1	BEN|CREAM1|GTF3|MUSTRD1|RBAP2|WBS|WBSCR11|WBSCR12|hMusTRD1alpha1	GTF2I repeat domain containing 1	protein-coding
chr15-786-1	chr15	62219855	62293424	-	0.111	73569	12.9954	intron (NM_001018088, intron 31 of 81)	intron (NM_001018088, intron 31 of 81)	96007	NM_017684	54832	Hs.511668	NM_017684	ENSG00000129003	VPS13C	PARK23	vacuolar protein sorting 13 homolog C	protein-coding
chr8-831-1	chr8	95352149	95425709	-	0.298	73560	14.42	intron (NM_012415, intron 14 of 14)	(TA)n|Simple_repeat|Simple_repeat	60243	NM_001205263	25788	Hs.30561	NM_006550	ENSG00000197275	RAD54B	RDH54	RAD54 homolog B	protein-coding
chr2-125-0	chr2	10007217	10080757	+	0.215	73540	13.9487	intron (NM_001318976, intron 8 of 14)	intron (NM_001318976, intron 8 of 14)	-47835	NM_198182	29841	Hs.418493	NM_198182	ENSG00000134317	GRHL1	LBP32|MGR|NH32|TFCP2L2	grainyhead like transcription factor 1	protein-coding
chr13-236-1	chr13	99098216	99171697	-	0.461	73481	15.0479	intron (NM_001032296, intron 2 of 10)	intron (NM_001032296, intron 2 of 10)	39423	NM_003576	8428	Hs.508514	NM_003576	ENSG00000102572	STK24	HEL-S-95|MST3|MST3B|STE20|STK3	serine/threonine kinase 24	protein-coding
chr1-3736-1	chr1	28329006	28402356	-	0.399	73350	14.837	intron (NM_001282562, intron 3 of 16)	intron (NM_001282562, intron 3 of 16)	49440	NM_001282560	2140	Hs.185774	NM_001990	ENSG00000158161	EYA3	-	EYA transcriptional coactivator and phosphatase 3	protein-coding
chr11-651-1	chr11	93201867	93275166	-	0.204	73299	13.8681	intron (NM_020179, intron 1 of 2)	intron (NM_020179, intron 1 of 2)	38041	NM_020179	56935	Hs.438064	NM_020179	ENSG00000166002	SMCO4	C11orf75|FN5	single-pass membrane protein with coiled-coil domains 4	protein-coding
chr1-2617-0	chr1	151484250	151557526	+	0.154	73276	13.4621	intron (NM_001126337, intron 1 of 11)	AluSc|SINE|Alu	2616	NR_030280	693139		NR_030280	ENSG00000207606	MIR554	MIRN554|hsa-mir-554	microRNA 554	ncRNA
chr5-40-1	chr5	179644722	179717990	-	0.181	73268	13.695	intron (NM_001364608, intron 6 of 12)	HAL1|LINE|L1	26252	NM_001308244	5601	Hs.484371	NM_002752	ENSG00000050748	MAPK9	JNK-55|JNK2|JNK2A|JNK2ALPHA|JNK2B|JNK2BETA|PRKM9|SAPK|SAPK1a|p54a|p54aSAPK	mitogen-activated protein kinase 9	protein-coding
chr1-1213-1	chr1	176102219	176175484	-	0.522	73265	15.223	intron (NM_022457, intron 3 of 19)	Tigger1|DNA|TcMar-Tigger	37529	NM_001286644	64326	Hs.523744	NM_022457	ENSG00000143207	COP1	RFWD2|RNF200	COP1 E3 ubiquitin ligase	protein-coding
chr1-1868-0	chr1	92789187	92862394	+	0.527	73207	15.2356	intron (NM_024813, intron 11 of 12)	intron (NM_024813, intron 11 of 12)	61174	NM_024813	79871	Hs.444421	NM_024813	ENSG00000122484	RPAP2	C1orf82|Rtr1	RNA polymerase II associated protein 2	protein-coding
chr18-1091-0	chr18	76933272	77006479	+	0.197	73207	13.816	intron (NR_148360, intron 10 of 31)	intron (NR_148360, intron 10 of 31)	140481	NR_148360	374868	Hs.465475	NM_198531	ENSG00000166377	ATP9B	ATPASEP|ATPIIB|HUSSY-20|NEO1L|hMMR1	ATPase phospholipid transporting 9B (putative)	protein-coding
chr12-1952-0	chr12	101709369	101782574	+	0.472	73205	15.0765	exon (NM_014503, exon 39 of 62)	exon (NM_014503, exon 39 of 62)	55579	NM_001177	400	Hs.372616	NM_001177	ENSG00000120805	ARL1	ARFL1	ADP ribosylation factor like GTPase 1	protein-coding
chr12-685-1	chr12	96636275	96709469	-	0.257	73194	14.1993	3' UTR (NM_002595, exon 17 of 17)	3' UTR (NM_002595, exon 17 of 17)	23596	NM_001303511	2004	Hs.46523	NM_005230	ENSG00000111145	ELK3	ERP|NET|SAP-2|SAP2	ETS transcription factor ELK3	protein-coding
chr14-984-0	chr14	67734640	67807811	+	0.221	73171	13.9811	intron (NM_001256550, intron 8 of 14)	L1MB8|LINE|L1	55296	NM_015994	51382	Hs.272630	NM_015994	ENSG00000100554	ATP6V1D	ATP6M|VATD|VMA8	ATPase H+ transporting V1 subunit D	protein-coding
chr14-538-0	chr14	45436313	45509455	+	0.291	73142	14.3775	intron (NM_001308120, intron 3 of 19)	L1MEe|LINE|L1	41491	NM_001308120	23116	Hs.371078	NM_015091	ENSG00000198718	TOGARAM1	FAM179B|KIAA0423	TOG array regulator of axonemal microtubules 1	protein-coding
chr13-191-1	chr13	101253169	101326293	-	0.183	73124	13.708	intron (NM_001350576, intron 9 of 18)	intron (NM_001350576, intron 9 of 18)	37318	NM_001350577	84899	Hs.190983	NM_032813	ENSG00000125247	TMTC4	-	transmembrane O-mannosyltransferase targeting cadherins 4	protein-coding
chr10-1036-1	chr10	75177150	75250269	-	0.605	73119	15.433	intron (NM_001142354, intron 10 of 12)	Tigger16b|DNA|TcMar-Tigger	-20390	NM_001024593	118490	Hs.631823	NM_001024593	ENSG00000166343	MSS51	ZMYND17	MSS51 mitochondrial translational activator	protein-coding
chr14-808-0	chr14	58784807	58857904	+	0.179	73097	13.6756	intron (NM_002892, intron 17 of 23)	AluJr|SINE|Alu	-41293	NM_207377	387990	Hs.592307	NM_207377	ENSG00000196860	TOMM20L	UNQ9438	translocase of outer mitochondrial membrane 20 like	protein-coding
chr3-2169-0	chr3	132191211	132264297	+	0.272	73086	14.279	intron (NM_015268, intron 43 of 55)	Tigger1|DNA|TcMar-Tigger	-88360	NM_016557	51554	Hs.310512	NM_016557	ENSG00000129048	ACKR4	CC-CKR-11|CCBP2|CCR-11|CCR10|CCR11|CCRL1|CCX CKR|CCX-CKR|CKR-11|PPR1|VSHK1	atypical chemokine receptor 4	protein-coding
chr13-270-0	chr13	33296589	33369621	+	0.285	73032	14.3453	intron (NM_015032, intron 28 of 34)	intron (NM_015032, intron 28 of 34)	152685	NR_047020	100874167	Hs.406290	NR_047020		LINC00423	-	long intergenic non-protein coding RNA 423	ncRNA
chr6-1899-1	chr6	52367870	52440886	-	0.156	73016	13.4755	intron (NM_012288, intron 1 of 10)	intron (NM_012288, intron 1 of 10)	37480	NM_012288	9697	Hs.520182	NM_012288	ENSG00000065308	TRAM2	-	translocation associated membrane protein 2	protein-coding
chr15-808-0	chr15	63798069	63871048	+	0.456	72979	15.0223	intron (NR_046341, intron 4 of 15)	intron (NR_046341, intron 4 of 15)	37766	NR_046342	9960	Hs.458499	NM_006537	ENSG00000140455	USP3	SIH003|UBP	ubiquitin specific peptidase 3	protein-coding
chr1-588-1	chr1	214632512	214705443	-	0.416	72931	14.8889	intron (NM_005401, intron 1 of 18)	intron (NM_005401, intron 1 of 18)	55968	NM_005401	5784	Hs.193557	NM_005401	ENSG00000152104	PTPN14	CATLPH|PEZ|PTP36	protein tyrosine phosphatase non-receptor type 14	protein-coding
chr3-3364-0	chr3	196595543	196668435	+	0.136	72892	13.2752	intron (NM_001308045, intron 6 of 8)	AluSx1|SINE|Alu	-34759	NR_046630	100874001	Hs.591671	NR_046630		NCBP2-AS1	-	NCBP2 antisense RNA 1	ncRNA
chr6-625-1	chr6	132760085	132832963	-	0.223	72878	13.9883	intron (NM_001326578, intron 3 of 9)	intron (NM_001326578, intron 3 of 9)	37398	NM_001326578	8417	Hs.593148	NM_003569	ENSG00000079950	STX7	-	syntaxin 7	protein-coding
chr1-314-1	chr1	229570777	229643602	-	0.377	72825	14.7448	intron (NM_018230, intron 14 of 25)	intron (NM_018230, intron 14 of 25)	36899	NM_018230	55746	Hs.12457	NM_018230	ENSG00000069248	NUP133	GAMOS8|NPHS18|hNUP133	nucleoporin 133	protein-coding
chr6-187-0	chr6	10748908	10821699	+	0.538	72791	15.2572	intron (NR_134935, intron 10 of 14)	intron (NR_134935, intron 10 of 14)	37265	NM_030969	81853	Hs.95600	NM_030969	ENSG00000137210	TMEM14B	-	transmembrane protein 14B	protein-coding
chr6-1403-1	chr6	83606047	83678832	-	0.336	72785	14.5779	intron (NR_146807, intron 10 of 10)	L1MC4|LINE|L1	133121	NM_001350604	90025	Hs.148609	NM_198920	ENSG00000118420	UBE3D	C6orf157|H10BH|UBE2CBP|YJR141W	ubiquitin protein ligase E3D	protein-coding
chr9-870-0	chr9	71782221	71854998	+	0.385	72777	14.7741	intron (NM_001369871, intron 3 of 24)	AluSz|SINE|Alu	-1318	NM_001170415	9414	Hs.50382	NM_004817	ENSG00000119139	TJP2	C9DUPq21.11|DFNA51|DUP9q21.11|PFIC4|X104|ZO2	tight junction protein 2	protein-coding
chr7-1516-0	chr7	87564785	87637561	+	0.194	72776	13.7853	intron (NM_001324420, intron 2 of 30)	intron (NM_001324420, intron 2 of 30)	37607	NM_001324420	53616	Hs.256398	NM_004194	ENSG00000008277	ADAM22	ADAM 22|EIEE61|MDC2	ADAM metallopeptidase domain 22	protein-coding
chr2-3011-0	chr2	187559539	187632305	+	0.233	72766	14.0494	intron (NM_177454, intron 1 of 7)	intron (NM_177454, intron 1 of 7)	37135	NM_177454	165215	Hs.28872	NM_177454	ENSG00000144369	FAM171B	KIAA1946	family with sequence similarity 171 member B	protein-coding
chr1-3834-0	chr1	220712864	220785626	+	0.523	72762	15.2158	intron (NM_001286126, intron 1 of 16)	intron (NM_001286126, intron 1 of 16)	47720	NM_001286124	4139	Hs.497806	NM_018650	ENSG00000116141	MARK1	MARK|Par-1c|Par1c	microtubule affinity regulating kinase 1	protein-coding
chr18-711-1	chr18	25682484	25755214	-	0.316	72730	14.4883	intron (NM_001792, intron 2 of 15)	L3|LINE|CR1	38245	NM_001792	1000	Hs.464829	NM_001792	ENSG00000170558	CDH2	CD325|CDHN|CDw325|NCAD	cadherin 2	protein-coding
chr22-482-1	chr22	28067951	28140624	-	0.158	72673	13.4871	Intergenic	AluSz6|SINE|Alu	93457	NM_002430	4330	Hs.268515	NM_002430	ENSG00000169184	MN1	MGCR|MGCR1|MGCR1-PEN|dJ353E16.2	MN1 proto-oncogene, transcriptional regulator	protein-coding
chr3-2107-1	chr3	72422764	72495405	-	1.25	72641	16.4704	intron (NM_012234, intron 1 of 3)	AluSx1|SINE|Alu	36690	NM_012234	23429	Hs.7910	NM_012234	ENSG00000163602	RYBP	AAP1|APAP-1|DEDAF|YEAF1	RING1 and YY1 binding protein	protein-coding
chr14-653-1	chr14	68210226	68282809	-	0.241	72583	14.0944	intron (NM_015346, intron 23 of 41)	intron (NM_015346, intron 23 of 41)	36790	NM_015346	23503	Hs.98041	NM_015346	ENSG00000072121	ZFYVE26	FYVE-CENT|SPG15	zinc finger FYVE-type containing 26	protein-coding
chr15-996-0	chr15	72767800	72840346	+	0.694	72546	15.6196	intron (NM_005744, intron 1 of 13)	L1MD3|LINE|L1	37402	NM_005744	25820	Hs.268787	NM_005744	ENSG00000166233	ARIH1	ARI|HARI|HHARI|UBCH7BP	ariadne RBR E3 ubiquitin protein ligase 1	protein-coding
chr22-479-1	chr22	28242050	28314596	-	0.544	72546	15.2683	intron (NM_001284277, intron 7 of 10)	intron (NM_001284277, intron 7 of 10)	36879	NM_001284278	23760	Hs.705323	NM_012399	ENSG00000180957	PITPNB	PI-TP-beta|PtdInsTP|VIB1B	phosphatidylinositol transfer protein beta	protein-coding
chr5-1782-0	chr5	112850137	112922668	+	0.191	72531	13.758	intron (NM_022828, intron 12 of 29)	intron (NM_022828, intron 12 of 29)	37011	NM_022828	64848	Hs.231942	NM_022828	ENSG00000047188	YTHDC2	CAHL|hYTHDC2	YTH domain containing 2	protein-coding
chr8-157-0	chr8	9442393	9514907	+	0.5	72514	15.146	intron (NM_003747, intron 3 of 26)	intron (NM_003747, intron 3 of 26)	65228	NM_003747	8658	Hs.370267	NM_003747	ENSG00000173273	TNKS	ARTD5|PARP-5a|PARP5A|PARPL|TIN1|TINF1|TNKS1|pART5	tankyrase	protein-coding
chr2-1692-1	chr2	139455000	139527503	-	0.188	72503	13.7346	intron (NM_007226, intron 1 of 1)	L3|LINE|CR1	46709	NM_007226	11249	Hs.435019	NM_007226	ENSG00000144227	NXPH2	NPH2	neurexophilin 2	protein-coding
chr2-2614-0	chr2	162198589	162271069	+	0.451	72480	14.9965	intron (NM_005805, intron 7 of 11)	intron (NM_005805, intron 7 of 11)	-37979	NM_006593	10716	Hs.210862	NM_006593	ENSG00000136535	TBR1	IDDAS|TBR-1|TES-56	T-box brain transcription factor 1	protein-coding
chr11-1512-0	chr11	76572980	76645380	+	0.251	72400	14.1495	intron (NM_001300953, intron 1 of 9)	Charlie1a|DNA|hAT-Charlie	37218	NM_001300954	55331	Hs.23862	NM_018367	ENSG00000078124	ACER3	APHC|PHCA|PLDECO	alkaline ceramidase 3	protein-coding
chr10-2061-1	chr10	11999191	12071567	-	1.01	72376	16.1576	intron (NM_080599, intron 8 of 21)	intron (NM_080599, intron 8 of 21)	49429	NM_015542	26019	Hs.370689	NM_015542	ENSG00000151461	UPF2	HUPF2|RENT2|smg-3	UPF2 regulator of nonsense mediated mRNA decay	protein-coding
chr10-276-0	chr10	18431192	18503557	+	0.128	72365	13.1772	intron (NM_001167945, intron 2 of 13)	L2c|LINE|L2	38021	NM_001167945	783	Hs.59093	NM_000724	ENSG00000165995	CACNB2	CACNLB2|CAVB2|MYSB	calcium voltage-gated channel auxiliary subunit beta 2	protein-coding
chr9-1625-1	chr9	27500204	27572565	-	0.255	72361	14.1715	Intergenic	MLT1K|LTR|ERVL-MaLR	-6572	NM_024761	79817	Hs.369022	NM_024761	ENSG00000120162	MOB3B	C9orf35|MOB1D|MOBKL2B	MOB kinase activator 3B	protein-coding
chr1-1958-0	chr1	97229322	97301668	+	0.802	72346	15.8243	intron (NM_021190, intron 8 of 13)	L3b|LINE|CR1	77301	NR_125356	58155	Hs.596061	NM_021190	ENSG00000117569	PTBP2	PTBLP|brPTB|nPTB	polypyrimidine tract binding protein 2	protein-coding
chr9-1108-1	chr9	77569927	77642252	-	0.466	72325	15.0406	non-coding (NR_121183, exon 3 of 5)	non-coding (NR_121183, exon 3 of 5)	35978	NM_001320497	138199	Hs.567688	NM_152420	ENSG00000156017	CARNMT1	C9orf41|UPF0586	carnosine N-methyltransferase 1	protein-coding
chr9-1437-1	chr9	36327891	36400207	-	0.656	72316	15.5338	intron (NM_194332, intron 3 of 10)	AluSx1|SINE|Alu	36217	NM_194329	152006	Hs.333503	NM_022781	ENSG00000137075	RNF38	-	ring finger protein 38	protein-coding
chr5-150-1	chr5	175322075	175394379	-	0.251	72304	14.1475	Intergenic	AluSz6|SINE|Alu	37091	NM_032361	84321	Hs.484227	NM_032361	ENSG00000051596	THOC3	THO3|hTREX45	THO complex 3	protein-coding
chr1-2423-0	chr1	144962432	145034715	+	0.232	72283	14.0336	intron (NM_001350523, intron 3 of 45)	L2a|LINE|L2	-1462	NM_001195260	9659	Hs.584841	NM_014644	ENSG00000178104	PDE4DIP	CMYA2|MMGL	phosphodiesterase 4D interacting protein	protein-coding
chr10-3-0	chr10	182292	254532	+	0.142	72240	13.3245	intron (NM_001370109, intron 1 of 13)	L1MC1|LINE|L1	-7522	NM_001202467	10771	Hs.292265	NM_006624	ENSG00000015171	ZMYND11	BRAM1|BS69|MRD30	zinc finger MYND-type containing 11	protein-coding
chr1-1272-1	chr1	173373518	173445749	-	0.208	72231	13.875	intron (NR_125960, intron 1 of 1)	intron (NR_125960, intron 1 of 1)	20868	NR_125960	101928673	Hs.674889	NR_125960	ENSG00000203739	LOC101928673	-	uncharacterized LOC101928673	ncRNA
chr3-596-0	chr3	36422736	36494943	+	0.192	72207	13.759	intron (NM_003149, intron 1 of 10)	intron (NM_003149, intron 1 of 10)	36860	NM_003149	6769	Hs.56045	NM_003149	ENSG00000144681	STAC	STAC1	SH3 and cysteine rich domain	protein-coding
chr1-2189-1	chr1	109867692	109939883	-	0.322	72191	14.5047	intron (NM_002959, intron 3 of 19)	MLT1A0-int|LTR|ERVL-MaLR	32192	NM_001205228	6272	Hs.485195	NM_002959	ENSG00000134243	SORT1	Gp95|LDLCQ6|NT3|NTR3	sortilin 1	protein-coding
chr10-1288-1	chr10	61592925	61665092	-	0.715	72167	15.6551	intron (NM_005436, intron 1 of 8)	intron (NM_005436, intron 1 of 8)	37306	NM_005436	8030	Hs.591360	NM_005436	ENSG00000108091	CCDC6	D10S170|H4|PTC|TPC|TST1	coiled-coil domain containing 6	protein-coding
chr3-3204-0	chr3	188096801	188168931	+	0.262	72130	14.206	intron (NM_005578, intron 3 of 10)	intron (NM_005578, intron 3 of 10)	153588	NR_046623	100873917	Hs.674993	NR_046623	ENSG00000224563	LPP-AS1	-	LPP antisense RNA 1	ncRNA
chr1-956-1	chr1	192956289	193028398	-	0.197	72109	13.7942	intron (NM_001350849, intron 8 of 10)	intron (NM_001350849, intron 8 of 10)	34202	NR_135615	107397392		NR_135615	ENSG00000238754	SCARNA18B	-	small Cajal body-specific RNA 18B	ncRNA
chr10-1539-0	chr10	94632631	94704728	+	0.119	72097	13.0667	intron (NM_001319195, intron 5 of 21)	intron (NM_001319195, intron 5 of 21)	60402	NM_019053	54536	Hs.655657	NM_019053	ENSG00000138190	EXOC6	EXOC6A|SEC15|SEC15L|SEC15L1|SEC15L3|Sec15p	exocyst complex component 6	protein-coding
chr7-438-1	chr7	135038420	135110499	-	0.212	72079	13.8994	intron (NM_001008225, intron 10 of 10)	intron (NM_001008225, intron 10 of 10)	120391	NM_001190849	4850	Hs.490224	NM_013316	ENSG00000080802	CNOT4	CLONE243|NOT4|NOT4H	CCR4-NOT transcription complex subunit 4	protein-coding
chr11-419-0	chr11	19882780	19954802	+	0.115	72022	13.0159	intron (NM_001244963, intron 7 of 39)	L1PA4|LINE|L1	-125311	NM_001111019	89797	Hs.64341	NM_145117	ENSG00000166833	NAV2	HELAD1|POMFIL2|RAINB1|STEERIN2|UNC53H2	neuron navigator 2	protein-coding
chr3-3023-0	chr3	180631130	180703119	+	1.58	71989	16.7954	exon (NM_001363882, exon 8 of 17)	exon (NM_001363882, exon 8 of 17)	36665	NM_001363882	8087	Hs.478407	NM_005087	ENSG00000114416	FXR1	FXR1P	FMR1 autosomal homolog 1	protein-coding
chr15-1358-0	chr15	90545836	90617799	+	0.114	71963	13.0021	intron (NM_198526, intron 1 of 4)	L1MC4|LINE|L1	31830	NR_036135	100422841		NR_036135	ENSG00000265871	MIR3174	-	microRNA 3174	ncRNA
chr6-1418-1	chr6	82884949	82956878	-	0.303	71929	14.4117	intron (NM_001300906, intron 15 of 28)	intron (NM_001300906, intron 15 of 28)	36548	NM_015525	25998	Hs.306425	NM_015525	ENSG00000005700	IBTK	BTBD26|BTKI	inhibitor of Bruton tyrosine kinase	protein-coding
chr6-409-1	chr6	145984014	146055833	-	0.143	71819	13.3262	intron (NM_001360064, intron 1 of 3)	MLT1B|LTR|ERVL-MaLR	-11910	NM_001368132	7957	Hs.486696	NM_005670	ENSG00000112425	EPM2A	EPM2|MELF	EPM2A glucan phosphatase, laforin	protein-coding
chr1-1739-0	chr1	84544491	84616287	+	0.186	71796	13.705	intron (NM_002731, intron 1 of 9)	L1MA4A|LINE|L1	-29565	NM_001300916	5567	Hs.487325	NM_002731	ENSG00000142875	PRKACB	PKA C-beta|PKACB	protein kinase cAMP-activated catalytic subunit beta	protein-coding
chr5-1999-0	chr5	125759610	125831397	+	0.339	71787	14.5708	intron (NR_146196, intron 1 of 14)	L1MC4a|LINE|L1	-5339	NM_001146322	65983	Hs.363558	NM_023927	ENSG00000155324	GRAMD2B	GRAMD3|NS3TP2	GRAM domain containing 2B	protein-coding
chr8-390-1	chr8	121661997	121733783	-	0.123	71786	13.1081	intron (NM_021021, intron 2 of 6)	MLT1A0-int|LTR|ERVL-MaLR	-75603	NR_125419	101927543	Hs.371902	NR_125419	ENSG00000248318	LOC101927543	-	uncharacterized LOC101927543	ncRNA
chr1-3891-1	chr1	22025171	22096936	-	0.325	71765	14.5095	intron (NM_032236, intron 9 of 26)	intron (NM_032236, intron 9 of 26)	48589	NM_001350164	84196	Hs.467524	NM_032236	ENSG00000090686	USP48	RAP1GA1|USP31	ubiquitin specific peptidase 48	protein-coding
chr8-1731-1	chr8	41836295	41908053	-	0.35	71758	14.6163	intron (NM_001305878, intron 2 of 13)	intron (NM_001305878, intron 2 of 13)	-37094	NR_136589	105379393	Hs.742878	NR_136589		LOC105379393	-	uncharacterized LOC105379393	ncRNA
chr4-1411-0	chr4	88929808	89001558	+	0.709	71750	15.6345	intron (NR_156488, intron 5 of 13)	Tigger4b|DNA|TcMar-Tigger	36896	NR_156488	5311	Hs.181272	NM_000297	ENSG00000118762	PKD2	APKD2|PC2|PKD4|Pc-2|TRPP2	polycystin 2, transient receptor potential cation channel	protein-coding
chrX-2905-1	chrX	5815323	5887038	-	0.725	71715	15.666	intron (NM_001282146, intron 3 of 5)	intron (NM_001282146, intron 3 of 5)	-293219	NR_136577	105373156	Hs.21107	NR_136577		LOC105373156	-	uncharacterized LOC105373156	ncRNA
chr2-1009-0	chr2	62133657	62205354	+	0.189	71697	13.7261	intron (NM_152516, intron 1 of 2)	AluSx|SINE|Alu	36728	NM_152516	150684	Hs.468702	NM_152516	ENSG00000173163	COMMD1	C2orf5|MURR1	copper metabolism domain containing 1	protein-coding
chr12-558-0	chr12	27486841	27558526	+	0.288	71685	14.3335	intron (NM_001248004, intron 2 of 14)	intron (NM_001248004, intron 2 of 14)	36914	NM_001248004	56938	Hs.445447	NM_020183	ENSG00000029153	ARNTL2	BMAL2|CLIF|MOP9|PASD9|bHLHe6	aryl hydrocarbon receptor nuclear translocator like 2	protein-coding
chr11-1768-0	chr11	93395395	93467055	+	0.505	71660	15.1432	exon (NM_033395, exon 15 of 30)	exon (NM_033395, exon 15 of 30)	-23455	NR_002569	619383	Hs.660668	NR_002569	ENSG00000254911	SCARNA9	Z32|mgU2-19/30	small Cajal body-specific RNA 9	ncRNA
chr12-1837-0	chr12	95630652	95702310	+	0.457	71658	14.9991	intron (NR_147922, intron 7 of 12)	L1ME4a|LINE|L1	-35715	NR_029895	442903		NR_029895	ENSG00000199172	MIR331	MIRN331|hsa-mir-331|mir-331	microRNA 331	ncRNA
chr2-3514-0	chr2	217278010	217349667	+	0.117	71657	13.0334	intron (NM_001127207, intron 11 of 17)	MSTD|LTR|ERVL-MaLR	36350	NM_001127207	50485	Hs.516674	NM_014140	ENSG00000138375	SMARCAL1	HARP|HHARP	SWI/SNF related, matrix associated, actin dependent regulator of chromatin, subfamily a like 1	protein-coding
chr6-754-0	chr6	34974966	35046620	+	0.278	71654	14.2819	intron (NM_015245, intron 11 of 23)	intron (NM_015245, intron 11 of 23)	98323	NR_158873	6954	Hs.435371	NM_018679	ENSG00000124678	TCP11	D6S230E|FPPR	t-complex 11	protein-coding
chr5-2022-0	chr5	126626622	126698260	+	0.208	71638	13.8631	intron (NM_032446, intron 2 of 25)	intron (NM_032446, intron 2 of 25)	35953	NM_001256545	84466	Hs.438709	NM_032446	ENSG00000145794	MEGF10	EMARDD	multiple EGF like domains 10	protein-coding
chr7-2619-1	chr7	2200023	2271636	-	0.103	71613	12.8487	intron (NM_001304523, intron 9 of 17)	MIRc|SINE|MIR	36751	NM_001013836	8379	Hs.654838	NM_003550	ENSG00000002822	MAD1L1	MAD1|PIG9|TP53I9|TXBP181	mitotic arrest deficient 1 like 1	protein-coding
chr13-1200-1	chr13	30351859	30423471	-	0.344	71612	14.5884	intron (NM_007106, intron 1 of 4)	MER2B|DNA|TcMar-Tigger	37089	NM_007106	5412	Hs.145575	NM_007106	ENSG00000122042	UBL3	HCG-1|PNSC1	ubiquitin like 3	protein-coding
chr11-871-1	chr11	78777321	78848813	-	0.165	71492	13.526	intron (NM_001098816, intron 4 of 33)	MIR|SINE|MIR	300086	NR_030598	100126333		NR_030598	ENSG00000211997	MIR708	MIRN708|hsa-mir-708	microRNA 708	ncRNA
chr9-1511-1	chr9	33957763	34029218	-	0.346	71455	14.5936	intron (NR_163243, intron 3 of 24)	AluJb|SINE|Alu	-40638	NR_003685	100113379		NR_003685	ENSG00000238886	SNORD121A	-	small nucleolar RNA, C/D box 121A	snoRNA
chr12-1478-0	chr12	72234013	72305459	+	0.535	71446	15.2222	intron (NR_027449, intron 3 of 15)	AluSx3|SINE|Alu	-24973	NR_024072	729633	Hs.716256	NR_024072		MRS2P2	-	MRS2 pseudogene 2	pseudo
chr11-961-1	chr11	74037387	74108772	-	0.159	71385	13.4704	intron (NM_173582, intron 5 of 13)	L1PA5|LINE|L1	36399	NM_173582	283209	Hs.26612	NM_173582	ENSG00000165434	PGM2L1	BM32A|PMMLP	phosphoglucomutase 2 like 1	protein-coding
chr4-729-1	chr4	145947849	146019198	-	0.476	71349	15.0516	intron (NM_001256710, intron 4 of 5)	AluSz6|SINE|Alu	35011	NM_001318367	10393	Hs.480876	NM_014885	ENSG00000164162	ANAPC10	APC10|DOC1	anaphase promoting complex subunit 10	protein-coding
chr20-140-0	chr20	5731398	5802725	+	0.105	71327	12.8706	intron (NM_001303477, intron 3 of 3)	AluJr|SINE|Alu	36014	NM_152504	149840	Hs.529340	NM_152504	ENSG00000171984	SHLD1	C20orf196|RINN3	shieldin complex subunit 1	protein-coding
chr11-1755-0	chr11	91968774	92040094	+	0.411	71320	14.8392	intron (NM_001367949, intron 1 of 27)	L2a|LINE|L2	46234	NM_001367949	120114	Hs.98523	NM_001008781	ENSG00000165323	FAT3	CDHF15|CDHR10|hFat3	FAT atypical cadherin 3	protein-coding
chr2-320-1	chr2	223448948	223520248	-	0.633	71300	15.4619	intron (NR_130154, intron 14 of 17)	intron (NR_130154, intron 14 of 17)	36213	NM_005687	10056	Hs.471452	NM_005687	ENSG00000116120	FARSB	FARSLB|FRSB|HSPC173|NEDBLLA|PheHB|PheRS|RILDBC	phenylalanyl-tRNA synthetase subunit beta	protein-coding
chr12-354-0	chr12	14576936	14648161	+	1.45	71225	16.6561	intron (NM_181352, intron 8 of 14)	Charlie1a|DNA|hAT-Charlie	74333	NM_181352	55729	Hs.504856	NM_018179	ENSG00000171681	ATF7IP	AM|ATF-IP|MCAF|MCAF1|p621	activating transcription factor 7 interacting protein	protein-coding
chr3-1525-0	chr3	93782187	93853390	+	0.106	71203	12.8818	intron (NM_022072, intron 5 of 5)	L2c|LINE|L2	35883	NM_022072	63899	Hs.436594	NM_022072	ENSG00000178694	NSUN3	MST077|MSTP077	NOP2/Sun RNA methyltransferase 3	protein-coding
chrX-783-0	chrX	44907713	44978895	+	0.948	71182	16.0422	intron (NM_001291417, intron 22 of 27)	intron (NM_001291417, intron 22 of 27)	116817	NM_176819	79742	Hs.98321	NM_024689	ENSG00000147113	DIPK2B	4930578C19Rik|CXorf36|DIA1R|EPQL1862|PRO3743|bA435K1.1	divergent protein kinase domain 2B	protein-coding
chr8-263-0	chr8	17105154	17176331	+	0.291	71177	14.3382	intron (NM_001363170, intron 10 of 12)	AluJo|SINE|Alu	36275	NM_001363168	137492	Hs.343873	NM_152415	ENSG00000155975	VPS37A	HCRP1|PQBP2|SPG53	VPS37A subunit of ESCRT-I	protein-coding
chr3-1746-0	chr3	108308915	108380052	+	0.378	71137	14.7148	intron (NM_014648, intron 6 of 32)	AT_rich|Low_complexity|Low_complexity	35914	NM_014648	9666	Hs.409210	NM_014648	ENSG00000198919	DZIP3	PPP1R66|UURF2|hRUL138	DAZ interacting zinc finger protein 3	protein-coding
chr2-1878-1	chr2	128212400	128283505	-	0.367	71105	14.6715	intron (NM_017969, intron 10 of 13)	intron (NM_017969, intron 10 of 13)	36113	NM_017969	55677	Hs.469879	NM_017969	ENSG00000163166	IWS1	-	interacts with SUPT6H, CTD assembly factor 1	protein-coding
chr5-1065-0	chr5	72145014	72216113	+	1.38	71099	16.5822	intron (NM_002270, intron 11 of 24)	MER20|DNA|hAT-Charlie	6145	NR_039968	100616152		NR_039968	ENSG00000263593	MIR4804	-	microRNA 4804	ncRNA
chr10-809-1	chr10	89506411	89577459	-	0.494	71048	15.0991	intron (NM_032810, intron 5 of 9)	L1MEd|LINE|L1	36053	NM_001321967	84896	Hs.435948	NM_032810	ENSG00000138138	ATAD1	AFDC1|FNP001|HKPX4|THORASE	ATPase family AAA domain containing 1	protein-coding
chr14-141-1	chr14	99640721	99711769	-	0.295	71048	14.3553	intron (NM_001282238, intron 2 of 2)	intron (NM_001282238, intron 2 of 2)	62289	NM_001282237	64919	Hs.709690	NM_022898	ENSG00000127152	BCL11B	ATL1|ATL1-alpha|ATL1-beta|ATL1-delta|ATL1-gamma|CTIP-2|CTIP2|IDDFSTA|IMD49|RIT1|ZNF856B|hRIT1-alpha	BAF chromatin remodeling complex subunit BCL11B	protein-coding
chr18-856-1	chr18	13654882	13725920	-	0.187	71038	13.6974	intron (NM_001098801, intron 1 of 4)	L1PA5|LINE|L1	36156	NM_152352	125228	Hs.13034	NM_152352	ENSG00000177150	FAM210A	C18orf19|HsT2329	family with sequence similarity 210 member A	protein-coding
chr12-1586-1	chr12	48028050	48099077	-	0.159	71027	13.4632	intron (NM_024604, intron 13 of 16)	intron (NM_024604, intron 13 of 16)	36250	NM_024604	79657	Hs.437855	NM_024604	ENSG00000005175	RPAP3	Tah1|hSpagh	RNA polymerase II associated protein 3	protein-coding
chr16-371-0	chr16	16327063	16398028	+	0.139	70965	13.268	intron (NM_001004067, intron 16 of 30)	intron (NM_001004067, intron 16 of 30)	-31471	NR_128709	103504729		NR_128709	ENSG00000277014	MIR3179-4	hsa-mir-3179-4	microRNA 3179-4	ncRNA
chr3-488-0	chr3	29322668	29393614	+	0.173	70946	13.5833	intron (NM_001003792, intron 1 of 13)	AT_rich|Low_complexity|Low_complexity	35338	NM_001177712	27303	Hs.221436	NM_014483	ENSG00000144642	RBMS3	-	RNA binding motif single stranded interacting protein 3	protein-coding
chr9-1822-1	chr9	16664453	16735393	-	0.352	70940	14.608	intron (NM_001317940, intron 2 of 5)	intron (NM_001317940, intron 2 of 5)	-26889	NR_151723	111216284	Hs.609218	NR_151723	ENSG00000234779	BNC2-AS1	-	BNC2 antisense RNA 1	ncRNA
chr6-2005-1	chr6	45274094	45345028	-	0.253	70934	14.1314	intron (NM_001024630, intron 2 of 8)	intron (NM_001024630, intron 2 of 8)	13494	NR_103532	860	Hs.535845	NM_004348	ENSG00000124813	RUNX2	AML3|CBF-alpha-1|CBFA1|CCD|CCD1|CLCD|OSF-2|OSF2|PEA2aA|PEBP2aA	RUNX family transcription factor 2	protein-coding
chr3-2935-1	chr3	27453737	27524645	-	0.625	70908	15.4356	intron (NM_001321105, intron 3 of 24)	intron (NM_001321105, intron 3 of 24)	9078	NM_001258380	9497	Hs.250072	NM_003615	ENSG00000033867	SLC4A7	NBC2|NBC3|NBCN1|SBC2|SLC4A6	solute carrier family 4 member 7	protein-coding
chr3-1618-0	chr3	99980670	100051541	+	0.262	70871	14.1805	intron (NM_018309, intron 8 of 17)	Tigger15a|DNA|TcMar-Tigger	36269	NM_001199198	55773	Hs.477003	NM_018309	ENSG00000036054	TBC1D23	NS4ATP1|PCH11	TBC1 domain family member 23	protein-coding
chr17-1310-0	chr17	56834700	56905561	+	0.137	70861	13.245	intron (NM_014906, intron 1 of 6)	AluSc|SINE|Alu	36900	NR_048561	22843	Hs.245044	NM_014906	ENSG00000175175	PPM1E	CaMKP-N|POPX1|PP2CH|caMKN	protein phosphatase, Mg2+/Mn2+ dependent 1E	protein-coding
chr4-2486-1	chr4	44266860	44337708	-	0.154	70848	13.4134	intron (NM_198353, intron 1 of 1)	intron (NM_198353, intron 1 of 1)	148542	NM_198353	386617	Hs.479644	NM_198353	ENSG00000183783	KCTD8	-	potassium channel tetramerization domain containing 8	protein-coding
chr8-773-0	chr8	48418535	48489382	+	0.243	70847	14.0714	intron (NM_001352958, intron 10 of 21)	intron (NM_001352958, intron 10 of 21)	-112692	NM_001352959	23514	Hs.381058	NM_001080394	ENSG00000164808	SPIDR	KIAA0146	scaffold protein involved in DNA repair	protein-coding
chr2-40-1	chr2	240893154	240963971	-	0.324	70817	14.4859	intron (NM_001322019, intron 9 of 9)	intron (NM_001322019, intron 9 of 9)	36197	NM_004544	4705	Hs.277677	NM_004544	ENSG00000130414	NDUFA10	CI-42KD|CI-42k|MC1DN22	NADH:ubiquinone oxidoreductase subunit A10	protein-coding
chr21-543-0	chr21	47916369	47987160	+	0.143	70791	13.3054	intron (NM_206889, intron 9 of 21)	intron (NM_206889, intron 9 of 21)	69380	NR_046400	100862692	Hs.737163	NR_046400	ENSG00000223692	DIP2A-IT1	-	DIP2A intronic transcript 1	ncRNA
chr22-489-1	chr22	26914655	26985416	-	0.183	70761	13.6606	intron (NM_001362923, intron 1 of 7)	MIRc|SINE|MIR	1254	NR_031615	100313914		NR_031615	ENSG00000221760	MIR548J	MIRN548J|hsa-mir-548j	microRNA 548j	ncRNA
chr17-633-0	chr17	27751449	27822173	+	0.293	70724	14.3389	intron (NM_025142, intron 2 of 17)	L1MA3|LINE|L1	68868	NM_020791	57551	Hs.597434	NM_020791	ENSG00000160551	TAOK1	KFC-B|MAP3K16|MARKK|PSK-2|PSK2|TAO1|hKFC-B|hTAOK1	TAO kinase 1	protein-coding
chr1-2668-1	chr1	83243074	83313766	-	0.137	70692	13.2415	Intergenic	Intergenic	-90446	NR_147074	103283057	Hs.551280	NR_147074	ENSG00000230817	LINC01362	-	long intergenic non-protein coding RNA 1362	ncRNA
chr2-2874-1	chr2	64392343	64463027	-	0.275	70684	14.2466	intron (NR_033837, intron 3 of 5)	AluSz6|SINE|Alu	4934	NR_033837	150992	Hs.272318	NR_033837	ENSG00000230923	LINC00309	NCRNA00309	long intergenic non-protein coding RNA 309	ncRNA
chr7-1106-0	chr7	64735192	64805838	+	0.343	70646	14.5646	Intergenic	PABL_B-int|LTR|ERV1	-68197	NM_001287532	168374	Hs.9521	NM_007139	ENSG00000146757	ZNF92	HEL-203|HPF12|HTF12|TF12	zinc finger protein 92	protein-coding
chr5-2981-0	chr5	176636650	176707239	+	2.31	70589	17.315	intron (NM_172349, intron 10 of 23)	AluJb|SINE|Alu	58776	NM_001031677	53917	Hs.16258	NM_130781	ENSG00000169228	RAB24	-	RAB24, member RAS oncogene family	protein-coding
chr7-164-0	chr7	7753833	7824407	+	0.168	70574	13.5334	intron (NM_001302350, intron 3 of 4)	intron (NM_001302350, intron 3 of 4)	-30882	NM_002947	6119	Hs.487540	NM_002947	ENSG00000106399	RPA3	REPA3|RP-A p14	replication protein A3	protein-coding
chr1-4317-1	chr1	1715462	1786035	-	1.01	70573	16.1212	intron (NM_001282539, intron 2 of 10)	AluSx|SINE|Alu	-39278	NM_001353641	65220	Hs.654792	NM_023018	ENSG00000008130	NADK	dJ283E3.1	NAD kinase	protein-coding
chr7-2294-0	chr7	131013271	131083778	+	0.723	70507	15.6375	intron (NM_001321316, intron 1 of 17)	intron (NM_001321316, intron 1 of 17)	35889	NM_013255	4289	Hs.44693	NM_013255	ENSG00000128585	MKLN1	TWA2	muskelin 1	protein-coding
chr2-380-1	chr2	219361827	219432285	-	0.857	70458	15.8818	intron (NM_020935, intron 9 of 25)	AluSx4|SINE|Alu	36018	NM_020935	57695	Hs.166068	NM_020935	ENSG00000135913	USP37	-	ubiquitin specific peptidase 37	protein-coding
chr11-2172-1	chr11	9147516	9217953	-	0.221	70437	13.9262	intron (NM_001348749, intron 10 of 21)	AluY|SINE|Alu	66824	NR_027713	283102	Hs.689472	NR_027713	ENSG00000213538	KRT8P41	-	keratin 8 pseudogene 41	pseudo
chr13-1174-0	chr13	99971189	100041560	+	0.391	70371	14.7479	intron (NM_001144072, intron 7 of 8)	intron (NM_001144072, intron 7 of 8)	-2011	NR_030353	693208		NR_030353	ENSG00000207719	MIR623	MIRN623|hsa-mir-623	microRNA 623	ncRNA
chr6-2100-0	chr6	114756781	114827144	+	0.125	70363	13.1025	Intergenic	L2|LINE|L2	-407921	NM_153612	222537	Hs.645477	NM_153612	ENSG00000249853	HS3ST5	3-OST-5|3OST5|HS3OST5|NBLA04021	heparan sulfate-glucosamine 3-sulfotransferase 5	protein-coding
chr11-2199-0	chr11	120207813	120278165	+	0.261	70352	14.1644	intron (NM_001198665, intron 1 of 39)	intron (NM_001198665, intron 1 of 39)	-13047	NM_001301084	23365	Hs.24598	NM_015313	ENSG00000196914	ARHGEF12	LARG|PRO2792	Rho guanine nucleotide exchange factor 12	protein-coding
chr10-1424-0	chr10	89190105	89260436	+	0.242	70331	14.055	Intergenic	L1PA14|LINE|L1	-38368	NR_039825	100616296		NR_039825	ENSG00000283672	MIR4678	-	microRNA 4678	ncRNA
[truncated: 17,510 more rows]

## Sheet: sALS_peaks_anno
PeakID (cmd=annotatePeaks.pl /HD6T/TAG/sALS_Peaks.txt hg19)	Chr	Start	End	Strand	Peak Score	Focus Ratio/Region Size	Surface_Binding_Score	Annotation	Detailed Annotation	Distance to TSS	Nearest PromoterID	Entrez ID	Nearest Unigene	Nearest Refseq	Nearest Ensembl	Gene Name	Gene Alias	Gene Description	Gene Type
[truncated: 16,597 more rows]
