# Supplementary material for: Nuclear RNA transcript levels modulate nucleocytoplasmic distribution of ALS/FTD-associated protein FUS
Source: Sci Rep. 2022 May 17;12:8180. doi: 10.1038/s41598-022-12098-4 (PMC9114323; doi:10.1038/s41598-022-12098-4)
Supplement: Supplementary file 2 — Supplementary Table 2. [file 41598_2022_12098_MOESM2_ESM.xlsx]

## Sheet: Ctrl_binding_surface_score
PeakID..cmd.annotatePeaks.pl..HD6T.TAG.Ctrl_Peaks.txt.hg19.	Chr	Start	End	Strand	Peak.Score	Focus.Ratio.Region.Size	Annotation	Detailed.Annotation	Distance.to.TSS	Nearest.PromoterID	Entrez.ID	Nearest.Unigene	Nearest.Refseq	Nearest.Ensembl	Gene.Name	Gene.Alias	Gene.Description	Gene.Type	Ctrl.BSS	log2(Ctrl.BSS)
chr2-1561-1	chr2	149638986	149639414	-	118.6	428	intron (NM_004522, intron 1 of 25)	intron (NM_004522, intron 1 of 25)	6404	NM_004522	3800	Hs.435557	NM_004522	ENSG00000168280	KIF5C	CDCBM2|KINN|NKHC|NKHC-2|NKHC2	kinesin family member 5C	protein-coding	50760.8	15.6314
chr5-828-1	chr5	134261125	134263533	-	102.2	2408	intron (NM_032151, intron 2 of 3)	intron (NM_032151, intron 2 of 3)	21519	NM_032151	84105	Hs.710014	NM_032151	ENSG00000132570	PCBD2	DCOH2|DCOHM|PHS2	pterin-4 alpha-carbinolamine dehydratase 2	protein-coding	246098	17.9089
chr12-450-0	chr12	20704310	20705617	+	98.5	1307	intron (NM_000921, intron 1 of 15)	CpG	-19835	NM_001244683	5139	Hs.386791	NM_000921	ENSG00000172572	PDE3A	CGI-PDE|CGI-PDE A|CGI-PDE-A|HTNB	phosphodiesterase 3A	protein-coding	128740	16.9741
chr8-1236-1	chr8	70601340	70602616	-	93.4	1276	intron (NM_030958, intron 6 of 9)	L1PA3|LINE|L1	96843	NR_132437	23213	Hs.409602	NM_015170	ENSG00000137573	SULF1	SULF-1	sulfatase 1	protein-coding	119178	16.8628
chr5-829-1	chr5	134258502	134261205	-	70.1	2703	intron (NM_032151, intron 2 of 3)	intron (NM_032151, intron 2 of 3)	19043	NM_032151	84105	Hs.710014	NM_032151	ENSG00000132570	PCBD2	DCOH2|DCOHM|PHS2	pterin-4 alpha-carbinolamine dehydratase 2	protein-coding	189480	17.5317
chrUn_gl000229-4-0	chrUn_gl000229	19101	19838	+	55.4	887	NA	SSU-rRNA_Hsa|rRNA|rRNA	NA	NA	NA								49139.8	15.5846
chr4-997-1	chr4	129002240	129003031	-	27.8	791	intron (NM_001350531, intron 4 of 16)	intron (NM_001350531, intron 4 of 16)	20168	NM_018078	55132	Hs.654971	NM_018078	ENSG00000138709	LARP1B	LARP2	La ribonucleoprotein domain family member 1B	protein-coding	21989.8	14.4245
chr11-1636-0	chr11	85195023	85195862	+	23.3	839	intron (NM_001142699, intron 3 of 27)	L1PA3|LINE|L1	142872	NM_001142699	1740	Hs.367656	NM_001364	ENSG00000150672	DLG2	PPP1R58|PSD-93|PSD93|chapsyn-110	discs large MAGUK scaffold protein 2	protein-coding	19548.7	14.2548
chr17-131-1	chr17	75158186	75158388	-	20.6	202	intron (NM_001039573, intron 3 of 17)	LSU-rRNA_Hsa|rRNA|rRNA	21236	NM_001143998	6397	Hs.464184	NM_003003	ENSG00000129657	SEC14L1	PRELID4A|SEC14L	SEC14 like lipid binding 1	protein-coding	4161.2	12.0228
chr3-2689-0	chr3	160665349	160666648	+	20.5	1299	intron (NM_001317912, intron 2 of 4)	intron (NM_001317912, intron 2 of 4)	77612	NR_134243	151742	Hs.389027	NM_139245	ENSG00000163590	PPM1L	PP2C-epsilon|PP2CE|PPM1-LIKE	protein phosphatase, Mg2+/Mn2+ dependent 1L	protein-coding	26629.5	14.7007
chr18-442-1	chr18	45378549	45379770	-	18.4	1221	intron (NM_001003652, intron 6 of 10)	intron (NM_001003652, intron 6 of 10)	77871	NM_005901	4087	Hs.12253	NM_005901	ENSG00000175387	SMAD2	JV18|JV18-1|MADH2|MADR2|hMAD-2|hSMAD2	SMAD family member 2	protein-coding	22466.4	14.4555
chr2-223-1	chr2	230044547	230045740	-	15.2	1193	intron (NM_001100818, intron 1 of 2)	intron (NM_001100818, intron 1 of 2)	51665	NM_001330156	55022	Hs.745038	NM_017933	ENSG00000153823	PID1	HMFN2073|NYGGF4|P-CLI1|PCLI1	phosphotyrosine interaction domain containing 1	protein-coding	18133.6	14.1464
chr5-2175-0	chr5	134259452	134265051	+	14.7	5599	intron (NM_032151, intron 2 of 3)	intron (NM_032151, intron 2 of 3)	21441	NM_032151	84105	Hs.710014	NM_032151	ENSG00000132570	PCBD2	DCOH2|DCOHM|PHS2	pterin-4 alpha-carbinolamine dehydratase 2	protein-coding	82305.3	16.3287
chr11-1437-0	chr11	73221709	73221976	+	14.4	267	intron (NM_015159, intron 1 of 7)	intron (NM_015159, intron 1 of 7)	87315	NM_001286051	23201	Hs.475334	NM_015159	ENSG00000054965	FAM168A	KIAA0280|TCRP1	family with sequence similarity 168 member A	protein-coding	3844.8	11.9087
chr14-1357-1	chr14	32952812	32954304	-	14.2	1492	intron (NM_004274, intron 2 of 13)	intron (NM_004274, intron 2 of 13)	155054	NM_004274	9472	Hs.509083	NM_004274	ENSG00000151320	AKAP6	ADAP100|ADAP6|AKAP100|PRKA6|mAKAP	A-kinase anchoring protein 6	protein-coding	21186.4	14.3709
chr10-501-1	chr10	103124476	103124695	-	12.9	219	intron (NM_003939, intron 1 of 13)	intron (NM_003939, intron 1 of 13)	10663	NM_003939	8945	Hs.643802	NM_003939	ENSG00000166167	BTRC	BETA-TRCP|FBW1A|FBXW1|FBXW1A|FWD1|bTrCP|bTrCP1|betaTrCP	beta-transducin repeat containing E3 ubiquitin protein ligase	protein-coding	2825.1	11.4641
chrY-130-1	chrY	21151510	21154399	-	9.9	2889	non-coding (NR_117090, exon 2 of 2)	non-coding (NR_117090, exon 2 of 2)	1574	NM_001291739	100133941	Hs.644105	NM_013230	ENSG00000272398	CD24	CD24A	CD24 molecule	protein-coding	28601.1	14.8038
chr14-1575-1	chr14	21696664	21727840	-	8.31	31176	intron (NM_001077443, intron 1 of 7)	AluSq|SINE|Alu	25386	NM_004500	3183	Hs.508848	NM_004500	ENSG00000092199	HNRNPC	C1|C2|HNRNP|HNRPC|SNRPC	heterogeneous nuclear ribonucleoprotein C (C1/C2)	protein-coding	259073	17.983
chr14-1574-1	chr14	21727691	21737305	-	6.24	9614	intron (NM_031314, intron 1 of 8)	intron (NM_031314, intron 1 of 8)	5140	NM_004500	3183	Hs.508848	NM_004500	ENSG00000092199	HNRNPC	C1|C2|HNRNP|HNRPC|SNRPC	heterogeneous nuclear ribonucleoprotein C (C1/C2)	protein-coding	59991.4	15.8725
chr5-55-1	chr5	179037681	179049417	-	5.7	11736	intron (NM_001364248, intron 10 of 12)	intron (NM_001364248, intron 10 of 12)	6853	NM_001364239	3187	Hs.604001	NM_005520	ENSG00000169045	HNRNPH1	HNRPH|HNRPH1|hnRNPH	heterogeneous nuclear ribonucleoprotein H1	protein-coding	66895.2	16.0296
chr12-1614-1	chr12	46750906	46764792	-	5.18	13886	intron (NM_001307936, intron 9 of 14)	intron (NM_001307936, intron 9 of 14)	8707	NM_001307936	54407	Hs.221847	NM_018976	ENSG00000134294	SLC38A2	ATA2|PRO1068|SAT2|SNAT2	solute carrier family 38 member 2	protein-coding	71929.5	16.1343
chr10-1279-0	chr10	79795275	79804895	+	5.17	9620	intron (NM_033022, intron 5 of 5)	intron (NM_033022, intron 5 of 5)	6464	NM_001142285	6229	Hs.280130	NM_001026	ENSG00000138326	RPS24	DBA3|S24|eS24	ribosomal protein S24	protein-coding	49735.4	15.602
chr9-1767-1	chr9	19372623	19379687	-	4.82	7064	3' UTR (NM_001010, exon 6 of 6)	3' UTR (NM_001010, exon 6 of 6)	4079	NM_001010	6194	Hs.408073	NM_001010	ENSG00000137154	RPS6	S6	ribosomal protein S6	protein-coding	34048.5	15.0553
chr4-1837-1	chr4	83342521	83349642	-	4.67	7121	intron (NM_031372, intron 7 of 7)	intron (NM_031372, intron 7 of 7)	5297	NM_001207000	9987	Hs.527105	NM_005463	ENSG00000152795	HNRNPDL	HNRNP|HNRPDL|JKTBP|JKTBP2|LGMD1G|LGMDD3|laAUF1	heterogeneous nuclear ribonucleoprotein D like	protein-coding	33255.1	15.0213
chr3-263-0	chr3	15780049	15781013	+	4.55	964	intron (NM_001349281, intron 4 of 27)	MER11B|LTR|ERVK	17523	NM_001195099	23243	Hs.335239	NM_015199	ENSG00000206560	ANKRD28	PITK|PPP1R65	ankyrin repeat domain 28	protein-coding	4386.2	12.0988
chr3-2110-0	chr3	129310317	129310507	+	4.48	190	intron (NM_015103, intron 1 of 35)	MIRb|SINE|MIR	15170	NM_015103	23129	Hs.301685	NM_015103	ENSG00000004399	PLXND1	PLEXD1	plexin D1	protein-coding	851.2	9.73335
chr20-501-1	chr20	34324787	34328389	-	4.25	3602	intron (NR_136587, intron 4 of 4)	intron (NR_136587, intron 4 of 4)	3594	NM_004902	9584	Hs.282901	NM_004902	ENSG00000131051	RBM39	CAPER|CAPERalpha|FSAP59|HCC1|RNPC2	RNA binding motif protein 39	protein-coding	15308.5	13.902
chr6-2390-1	chr6	30577497	30584895	-	4.15	7398	intron (NR_072994, intron 2 of 19)	intron (NR_072994, intron 2 of 19)	3824	NM_002714	5514	Hs.106019	NM_002714	ENSG00000204569	PPP1R10	CAT53|FB19|PNUTS|PP1R10|R111|p99	protein phosphatase 1 regulatory subunit 10	protein-coding	30701.7	14.906
chr2-3306-1	chr2	38964171	38977431	-	4.09	13260	TTS (NM_001363802)	TTS (NM_001363802)	7702	NM_001031684	6432	Hs.309090	NM_006276	ENSG00000115875	SRSF7	9G8|AAG3|SFRS7	serine and arginine rich splicing factor 7	protein-coding	54233.4	15.7269
chr3-226-1	chr3	185629664	185654944	-	3.98	25280	intron (NM_001243879, intron 2 of 7)	intron (NM_001243879, intron 2 of 7)	13498	NM_004593	6434	Hs.533122	NM_004593	ENSG00000136527	TRA2B	Htra2-beta|PPP1R156|SFRS10|SRFS10|TRA2-BETA|TRAN2B	transformer 2 beta homolog	protein-coding	100614	16.6185
chr5-2865-0	chr5	170815729	170830700	+	3.82	14971	intron (NM_001037738, intron 6 of 9)	AluSx|SINE|Alu	8361	NM_001037738	4869	Hs.557550	NM_002520	ENSG00000181163	NPM1	B23|NPM	nucleophosmin 1	protein-coding	57189.2	15.8035
chr6-797-0	chr6	36562256	36582131	+	3.81	19875	TTS (NR_036610)	TTS (NR_036610)	10054	NM_003017	6428	Hs.405144	NM_003017	ENSG00000112081	SRSF3	SFRS3|SRp20	serine and arginine rich splicing factor 3	protein-coding	75723.8	16.2085
chrX-1199-1	chrX	91352898	91360388	-	3.72	7490	intron (NM_001168362, intron 2 of 4)	HERVH-int|LTR|ERV1	266183	NM_001168360	27328	Hs.655673	NM_014522	ENSG00000102290	PCDH11X	PCDH-X|PCDH-Y|PCDH11|PCDH11Y|PCDH22|PCDHX|PPP1R119	protocadherin 11 X-linked	protein-coding	27862.8	14.7661
chr1-741-1	chr1	205677224	205718098	-	3.53	40874	intron (NM_022731, intron 2 of 6)	MIR|SINE|MIR	21649	NM_022731	64710	Hs.213061	NM_022731	ENSG00000069275	NUCKS1	JC7|NUCKS	nuclear casein kinase and cyclin dependent kinase substrate 1	protein-coding	144285	17.1386
chr14-1025-1	chr14	50036896	50052665	-	3.4	15769	intron (NM_001030001, intron 2 of 2)	L3|LINE|CR1	8318	NM_001030001	6235	Hs.156367	NM_001032	ENSG00000213741	RPS29	DBA13|S29|uS14	ribosomal protein S29	protein-coding	53614.6	15.7103
chr12-1072-0	chr12	54674644	54683061	+	3.35	8417	3' UTR (NM_002136, exon 10 of 10)	3' UTR (NM_002136, exon 10 of 10)	4342	NM_031157	3178	Hs.546261	NM_002136	ENSG00000135486	HNRNPA1	ALS19|ALS20|HNRPA1|HNRPA1L3|IBMPFD3|UP 1|hnRNP A1|hnRNP-A1	heterogeneous nuclear ribonucleoprotein A1	protein-coding	28197	14.7833
chr18-414-1	chr18	47007069	47018182	-	3.35	11113	intron (NM_001199356, intron 4 of 5)	intron (NM_001199356, intron 4 of 5)	979	NM_001199346	497661	Hs.603040	NM_001035005	ENSG00000177576	C18orf32	-	chromosome 18 open reading frame 32	protein-coding	37228.6	15.1841
chr7-2234-1	chr7	26219162	26240254	-	3.33	21092	3' UTR (NM_002137, exon 11 of 11)	3' UTR (NM_002137, exon 11 of 11)	10658	NM_002137	3181	Hs.487774	NM_002137	ENSG00000122566	HNRNPA2B1	HNRNPA2|HNRNPB1|HNRPA2|HNRPA2B1|HNRPB1|IBMPFD2|RNPA2|SNRPB1	heterogeneous nuclear ribonucleoprotein A2/B1	protein-coding	70236.4	16.0999
chr12-1998-1	chr12	21785445	21809817	-	3.32	24372	intron (NM_002300, intron 3 of 7)	intron (NM_002300, intron 3 of 7)	13097	NM_001174097	3945	Hs.446149	NM_002300	ENSG00000111716	LDHB	HEL-S-281|LDH-B|LDH-H|LDHBD|TRG-5	lactate dehydrogenase B	protein-coding	80915	16.3041
chr11-239-1	chr11	118882782	118888406	-	3.29	5624	TTS (NM_001028)	TTS (NM_001028)	3459	NM_001028	6230	Hs.512676	NM_001028	ENSG00000118181	RPS25	S25	ribosomal protein S25	protein-coding	18503	14.1755
chr22-453-0	chr22	36281719	36282289	+	3.25	570	intron (NM_001349990, intron 2 of 13)	AluY|SINE|Alu	-45493	NM_001082576	23543	Hs.282998	NM_014309	ENSG00000100320	RBFOX2	FOX2|Fox-2|HNRBP2|HRNBP2|RBM9|RTA|dJ106I20.3|fxh	RNA binding fox-1 homolog 2	protein-coding	1852.5	10.8553
chr12-2513-0	chr12	131357520	131363596	+	3.2	6076	3' UTR (NM_006325, exon 7 of 7)	3' UTR (NM_006325, exon 7 of 7)	3947	NM_006325	5901	Hs.10842	NM_006325	ENSG00000132341	RAN	ARA24|Gsp1|TC4	RAN, member RAS oncogene family	protein-coding	19443.2	14.247
chr7-793-0	chr7	44837141	44843771	+	3.19	6630	intron (NM_001300981, intron 5 of 5)	AluY|SINE|Alu	4176	NM_021130	5478	Hs.356331	NM_021130	ENSG00000196262	PPIA	CYPA|CYPH|HEL-S-69p	peptidylprolyl isomerase A	protein-coding	21149.7	14.3683
chr8-193-0	chr8	11660872	11705042	+	3.12	44170	intron (NM_004462, intron 4 of 7)	AluSx1|SINE|Alu	16304	NM_001287751	2222	Hs.593928	NM_004462	ENSG00000079459	FDFT1	DGPT|ERG9|SQS|SQSD|SS	farnesyl-diphosphate farnesyltransferase 1	protein-coding	137810	17.0723
chr5-1695-1	chr5	81568670	81573791	-	3.09	5121	3' UTR (NM_001025, exon 4 of 4)	3' UTR (NM_001025, exon 4 of 4)	2943	NM_001025	6228	Hs.527193	NM_001025	ENSG00000186468	RPS23	BTDD|MABAS|MCINS|PAMAS|S23|uS12	ribosomal protein S23	protein-coding	15823.9	13.9498
chr18-666-0	chr18	45379644	45379921	+	2.98	277	intron (NM_001003652, intron 6 of 10)	intron (NM_001003652, intron 6 of 10)	77248	NM_005901	4087	Hs.12253	NM_005901	ENSG00000175387	SMAD2	JV18|JV18-1|MADH2|MADR2|hMAD-2|hSMAD2	SMAD family member 2	protein-coding	825.46	9.68905
chr1-4254-1	chr1	6251592	6258843	-	2.97	7251	intron (NM_000983, intron 2 of 3)	AluY|SINE|Alu	4438	NM_000983	6146	Hs.515329	NM_000983	ENSG00000116251	RPL22	EAP|HBP15|HBP15/L22|L22	ribosomal protein L22	protein-coding	21535.5	14.3944
chr3-3387-0	chr3	197677181	197680482	+	2.94	3301	intron (NM_000996, intron 3 of 4)	intron (NM_000996, intron 3 of 4)	1770	NM_001316311	6165	Hs.529631	NM_000996	ENSG00000182899	RPL35A	DBA5|L35A|eL33	ribosomal protein L35a	protein-coding	9704.94	13.2445
chr2-1464-0	chr2	85767242	85775253	+	2.91	8011	TTS (NM_001142269)	TTS (NM_001142269)	4956	NM_005911	4144	Hs.516157	NM_005911	ENSG00000168906	MAT2A	MATA2|MATII|SAMS2	methionine adenosyltransferase 2A	protein-coding	23312	14.5088
chr11-1755-1	chr11	33106058	33182622	-	2.89	76564	intron (NM_001326, intron 3 of 20)	AluJo|SINE|Alu	38686	NM_001326	1479	Hs.44402	NM_001326	ENSG00000176102	CSTF3	CSTF-77	cleavage stimulation factor subunit 3	protein-coding	221270	17.7554
chr11-1374-0	chr11	70217398	70230282	+	2.87	12884	intron (NM_177423, intron 25 of 25)	intron (NM_177423, intron 25 of 25)	-20772	NM_138565	2017	Hs.596164	NM_005231	ENSG00000085733	CTTN	EMS1	cortactin	protein-coding	36977.1	15.1743
chr20-717-0	chr20	42087745	42096320	+	2.84	8575	non-coding (NR_034009, exon 7 of 7)	non-coding (NR_034009, exon 7 of 7)	5496	NR_034009	6431	Hs.684950	NM_006275	ENSG00000124193	SRSF6	B52|HEL-S-91|SFRS6|SRP55	serine and arginine rich splicing factor 6	protein-coding	24353	14.5718
chr19-1707-0	chr19	54705273	54713121	+	2.83	7848	intron (NM_001321706, intron 3 of 3)	intron (NM_001321706, intron 3 of 3)	4471	NR_135762	6203	Hs.467284	NM_001013	ENSG00000170889	RPS9	S9	ribosomal protein S9	protein-coding	22209.8	14.4389
chr3-734-1	chr3	156860659	156876656	-	2.81	15997	intron (NM_001308185, intron 5 of 10)	intron (NM_001308185, intron 5 of 10)	9892	NM_001308185	57018	Hs.4859	NM_020307	ENSG00000163660	CCNL1	ANIA6A|BM-001|PRO1073|ania-6a	cyclin L1	protein-coding	44951.6	15.4561
chr1-3570-1	chr1	35638249	35657374	-	2.8	19125	TTS (NM_005066)	TTS (NM_005066)	10935	NR_136703	6421	Hs.355934	NM_005066	ENSG00000116560	SFPQ	POMP100|PPP1R140|PSF	splicing factor proline and glutamine rich	protein-coding	53550	15.7086
chr6-1355-1	chr6	86298328	86342252	-	2.75	43924	3' UTR (NM_001159676, exon 11 of 11)	3' UTR (NM_001159676, exon 11 of 11)	-16416	NM_001350543	57231	Hs.485871	NM_020468	ENSG00000135317	SNX14	RGS-PX2|SCAR20	sorting nexin 14	protein-coding	120791	16.8822
chr1-388-0	chr1	19751034	19751190	+	2.72	156	intron (NM_001206540, intron 1 of 9)	MIR3|SINE|MIR	59677	NM_001282162	832	Hs.432760	NM_004930	ENSG00000077549	CAPZB	CAPB|CAPPB|CAPZ	capping actin protein of muscle Z-line subunit beta	protein-coding	424.32	8.72901
chr1-900-0	chr1	39457809	39478900	+	2.67	21091	intron (NM_024595, intron 3 of 4)	AluY|SINE|Alu	11406	NM_024595	79647	Hs.293563	NM_024595	ENSG00000174574	AKIRIN1	C1orf108|STRF2	akirin 1	protein-coding	56313	15.7812
chr1-998-0	chr1	43149384	43183935	+	2.65	34551	non-coding (NR_132737, exon 6 of 7)	non-coding (NR_132737, exon 6 of 7)	17852	NR_132737	4904	Hs.473583	NM_004559	ENSG00000065978	YBX1	BP-8|CBF-A|CSDA2|CSDB|DBPB|EFI-A|MDR-NF1|NSEP-1|NSEP1|YB-1|YB1	Y-box binding protein 1	protein-coding	91560.1	16.4824
chr4-2616-0	chr4	166249143	166266029	+	2.64	16886	intron (NM_006745, intron 2 of 5)	intron (NM_006745, intron 2 of 5)	8765	NM_006745	6307	Hs.105269	NM_006745	ENSG00000052802	MSMO1	DESP4|ERG25|MCCPD|SC4MOL	methylsterol monooxygenase 1	protein-coding	44579	15.4441
chr9-1146-1	chr9	74965050	74978914	-	2.58	13864	intron (NM_001102420, intron 5 of 6)	intron (NM_001102420, intron 5 of 6)	7490	NM_001278243	7763	Hs.406096	NM_006007	ENSG00000107372	ZFAND5	ZA20D2|ZFAND5A|ZNF216	zinc finger AN1-type containing 5	protein-coding	35769.1	15.1264
chr6-626-0	chr6	30688238	30694551	+	2.56	6313	exon (NM_001293214, exon 3 of 3).2	exon (NM_001293214, exon 3 of 3).2	1979	NM_001293215	203068	Hs.636480	NM_178014	ENSG00000196230	TUBB	CDCBM6|CSCSC1|M40|OK/SW-cl.56|TUBB1|TUBB5	tubulin beta class I	protein-coding	16161.3	13.9803
chr5-2260-0	chr5	138657617	138661205	+	2.53	3588	intron (NM_018834, intron 12 of 14)	AluSz|SINE|Alu	-18110	NR_109830	51247	Hs.396644	NM_016480	ENSG00000120727	PAIP2	PAIP-2|PAIP2A	poly(A) binding protein interacting protein 2	protein-coding	9077.64	13.1481
chr3-1265-1	chr3	128893174	128901662	-	2.52	8488	intron (NM_001127192, intron 1 of 4)	intron (NM_001127192, intron 1 of 4)	5321	NM_003418	7555	Hs.518249	NM_003418	ENSG00000169714	CNBP	CNBP1|DM2|PROMM|RNF163|ZCCHC22|ZNF9	CCHC-type zinc finger nucleic acid binding protein	protein-coding	21389.8	14.3846
chr5-2979-0	chr5	176569282	176612755	+	2.5	43473	intron (NM_172349, intron 3 of 23)	intron (NM_172349, intron 3 of 23)	29788	NM_001365684	64324	Hs.106861	NM_022455	ENSG00000165671	NSD1	ARA267|KMT3B|SOTOS|SOTOS1|STO	nuclear receptor binding SET domain protein 1	protein-coding	108682	16.7298
chr6-273-0	chr6	15249712	15284326	+	2.46	34614	intron (NM_001267040, intron 1 of 17)	intron (NM_001267040, intron 1 of 17)	17933	NM_001267040	3720	Hs.269059	NM_004973	ENSG00000008083	JARID2	JMJ	jumonji and AT-rich interaction domain containing 2	protein-coding	85150.4	16.3777
chr17-183-1	chr17	73771769	73774635	-	2.45	2866	3' UTR (NM_005324, exon 4 of 4)	3' UTR (NM_005324, exon 4 of 4)	2658	NM_005324	3021	Hs.180877	NM_005324	ENSG00000132475	H3F3B	H3.3B	H3 histone family member 3B	protein-coding	7021.7	12.7776
chr4-1754-0	chr4	109542229	109561392	+	2.43	19163	TTS (NM_033625)	TTS (NM_033625)	10025	NM_001319234	6164	Hs.438227	NM_000995	ENSG00000109475	RPL34	L34	ribosomal protein L34	protein-coding	46566.1	15.507
chr12-1035-0	chr12	53400923	53437403	+	2.42	36480	intron (NM_001417, intron 6 of 14)	intron (NM_001417, intron 6 of 14)	18923	NM_001330654	1975	Hs.648394	NM_001417	ENSG00000063046	EIF4B	EIF-4B|PRO1843	eukaryotic translation initiation factor 4B	protein-coding	88281.6	16.4298
chr2-1051-0	chr2	64069106	64123989	+	2.38	54883	intron (NM_001001521, intron 3 of 9)	intron (NM_001001521, intron 3 of 9)	27533	NM_006759	7360	Hs.516217	NM_006759	ENSG00000169764	UGP2	UDPG|UDPGP|UDPGP2|UGP1|UGPP1|UGPP2|pHC379	UDP-glucose pyrophosphorylase 2	protein-coding	130622	16.995
chr3-1741-1	chr3	101295082	101295585	-	2.37	503	non-coding (NR_135229, exon 2 of 5)	non-coding (NR_135229, exon 2 of 5)	2309	NM_020357	57092	Hs.732633	NM_020357	ENSG00000081154	PCNP	-	PEST proteolytic signal containing nuclear protein	protein-coding	1192.11	10.2193
chr3-242-1	chr3	185135053	185136088	-	2.33	1035	intron (NM_004721, intron 1 of 13)	intron (NM_004721, intron 1 of 13)	54646	NM_004721	9175	Hs.591306	NM_004721	ENSG00000073803	MAP3K13	LZK|MEKK13|MLK	mitogen-activated protein kinase kinase kinase 13	protein-coding	2411.55	11.2357
chr5-2341-1	chr5	43284063	43312334	-	2.31	28271	exon (NM_001330663, exon 4 of 11)	exon (NM_001330663, exon 4 of 11)	15085	NM_001364188	3157	Hs.397729	NM_002130	ENSG00000112972	HMGCS1	HMGCS	3-hydroxy-3-methylglutaryl-CoA synthase 1	protein-coding	65306	15.9949
chr1-3713-0	chr1	213039877	213074749	+	2.31	34872	intron (NM_014053, intron 4 of 9)	LTR54B|LTR|ERV1	25696	NM_014053	28982	Hs.7055	NM_014053	ENSG00000162769	FLVCR1	AXPC1|FLVCR|MFSD7B|PCA|PCARP|SLC49A1	feline leukemia virus subgroup C cellular receptor 1	protein-coding	80554.3	16.2977
chr20-1040-0	chr20	60962689	60965248	+	2.3	2559	TTS (NM_001024)	TTS (NM_001024)	1809	NM_001024	6227	Hs.190968	NM_001024	ENSG00000171858	RPS21	HLDF|S21	ribosomal protein S21	protein-coding	5885.7	12.523
chr5-2261-0	chr5	138661097	138673554	+	2.3	12457	TTS (NM_001282278)	TTS (NM_001282278)	-10196	NR_109830	51247	Hs.396644	NM_016480	ENSG00000120727	PAIP2	PAIP-2|PAIP2A	poly(A) binding protein interacting protein 2	protein-coding	28651.1	14.8063
chr5-2259-0	chr5	138629978	138657672	+	2.29	27694	exon (NM_001194954, exon 4 of 17)	exon (NM_001194954, exon 4 of 17)	14386	NM_001194956	9782	Hs.268939	NM_018834	ENSG00000015479	MATR3	ALS21|MPD2|VCPDM	matrin 3	protein-coding	63419.3	15.9526
chr17-1192-0	chr17	48797531	48835315	+	2.28	37784	intron (NM_001330330, intron 2 of 10)	HAL1|LINE|L1	19459	NM_016424	51747	Hs.130293	NM_006107	ENSG00000108848	LUC7L3	CRA|CREAP-1|CROP|LUC7A|OA48-18|hLuc7A	LUC7 like 3 pre-mRNA splicing factor	protein-coding	86147.5	16.3945
chr5-809-0	chr5	56471333	56546464	+	2.26	75131	intron (NM_001331037, intron 2 of 12)	AluSx1|SINE|Alu	-1003	NM_001127236	65056	Hs.444279	NM_022913	ENSG00000062194	GPBP1	GPBP|SSH6|VASCULIN	GC-rich promoter binding protein 1	protein-coding	169796	17.3734
chr13-60-1	chr13	111529025	111566305	-	2.26	37280	intron (NR_104587, intron 3 of 6)	AluSx3|SINE|Alu	19751	NR_104587	55608	Hs.525163	NM_017664	ENSG00000088448	ANKRD10	-	ankyrin repeat domain 10	protein-coding	84252.8	16.3624
chr1-549-0	chr1	26799918	26806735	+	2.26	6817	TTS (NM_005517)	TTS (NM_005517)	4395	NM_005517	3151	Hs.181163	NM_005517	ENSG00000198830	HMGN2	HMG17	high mobility group nucleosomal binding domain 2	protein-coding	15406.4	13.9112
chr6-2092-0	chr6	114181879	114185608	+	2.22	3729	3' UTR (NM_002356, exon 2 of 2)	3' UTR (NM_002356, exon 2 of 2)	5219	NM_002356	4082	Hs.519909	NM_002356	ENSG00000277443	MARCKS	80K-L|MACS|PKCSL|PRKCSL	myristoylated alanine rich protein kinase C substrate	protein-coding	8278.38	13.0151
chr10-196-1	chr10	120830866	120833489	-	2.2	2623	intron (NM_003750, intron 4 of 21)	AluSz|SINE|Alu	8152	NM_003750	8661	Hs.523299	NM_003750	ENSG00000107581	EIF3A	EIF3|EIF3S10|P167|TIF32|eIF3-p170|eIF3-theta|p180|p185	eukaryotic translation initiation factor 3 subunit A	protein-coding	5770.6	12.4945
chr3-404-1	chr3	176893610	176914087	-	2.19	20477	intron (NM_001321194, intron 1 of 16)	intron (NM_001321194, intron 1 of 16)	10418	NM_001321193	79718	Hs.714201	NM_024665	ENSG00000177565	TBL1XR1	C21|DC42|IRA1|MRD41|TBLR1	transducin beta like 1 X-linked receptor 1	protein-coding	44844.6	15.4526
chr5-2978-0	chr5	176566948	176569398	+	2.19	2450	intron (NM_172349, intron 3 of 23)	AluSg7|SINE|Alu	6943	NM_001365684	64324	Hs.106861	NM_022455	ENSG00000165671	NSD1	ARA267|KMT3B|SOTOS|SOTOS1|STO	nuclear receptor binding SET domain protein 1	protein-coding	5365.5	12.3895
chr6-2226-0	chr6	121756877	121773213	+	2.18	16336	intron (NM_000165, intron 1 of 1)	intron (NM_000165, intron 1 of 1)	8253	NM_000165	2697	Hs.74471	NM_000165	ENSG00000152661	GJA1	AVSD3|CMDR|CX43|EKVP|EKVP3|GJAL|HLHS1|HSS|ODDD|PPKCA	gap junction protein alpha 1	protein-coding	35612.5	15.1201
chr7-1428-1	chr7	75950007	75987458	-	2.16	37451	intron (NM_012479, intron 1 of 1)	AluSx|SINE|Alu	19576	NM_012479	7532	Hs.744840	NM_012479	ENSG00000170027	YWHAG	14-3-3GAMMA|EIEE56|PPP1R170	tyrosine 3-monooxygenase/tryptophan 5-monooxygenase activation protein gamma	protein-coding	80894.2	16.3037
chr10-1564-0	chr10	96336442	96383786	+	2.15	47344	intron (NM_001289073, intron 20 of 20)	L1M5|LINE|L1	54569	NM_018063	3070	Hs.463677	NM_018063	ENSG00000119969	HELLS	ICF4|LSH|Nbla10143|PASG|SMARCA6	helicase, lymphoid specific	protein-coding	101790	16.6352
chr9-1842-1	chr9	15460511	15483666	-	2.15	23155	intron (NM_001317898, intron 10 of 10)	intron (NM_001317898, intron 10 of 10)	38199	NM_021144	11168	Hs.658434	NM_021144	ENSG00000164985	PSIP1	DFS70|LEDGF|PAIP|PSIP2|p52|p75	PC4 and SFRS1 interacting protein 1	protein-coding	49783.2	15.6034
chr20-956-1	chr20	5093921	5099673	-	2.15	5752	intron (NM_182649, intron 4 of 5)	intron (NM_182649, intron 4 of 5)	-3064	NM_001009924	29058	Hs.472024	NM_014145	ENSG00000089063	TMEM230	C20orf30|HSPC274|dJ1116H23.2.1	transmembrane protein 230	protein-coding	12366.8	13.5942
chr7-2561-1	chr7	5564597	5568945	-	2.12	4348	TTS (NM_001101)	TTS (NM_001101)	3461	NM_001101	60	Hs.520640	NM_001101	ENSG00000075624	ACTB	BRWS1|PS1TP5BP1	actin beta	protein-coding	9217.76	13.1702
chr6-2044-0	chr6	111197823	111225913	+	2.1	28090	intron (NM_001634, intron 4 of 8)	AluJb|SINE|Alu	15881	NM_001634	262	Hs.159118	NM_001634	ENSG00000123505	AMD1	ADOMETDC|AMD|SAMDC	adenosylmethionine decarboxylase 1	protein-coding	58989	15.8482
chr12-1121-0	chr12	56436295	56440611	+	2.07	4316	TTS (NM_001029)	TTS (NM_001029)	2751	NM_001029	6231	Hs.447562	NM_001029	ENSG00000197728	RPS26	DBA10|S26|eS26	ribosomal protein S26	protein-coding	8934.12	13.1251
chr5-3043-0	chr5	179126479	179145729	+	2.06	19250	intron (NM_001363993, intron 7 of 15)	intron (NM_001363993, intron 7 of 15)	10136	NM_001024649	821	Hs.567968	NM_001746	ENSG00000127022	CANX	CNX|IP90|P90	calnexin	protein-coding	39655	15.2752
chr17-55-1	chr17	79475149	79479349	-	2.06	4200	non-coding (NR_037688, exon 7 of 7)	non-coding (NR_037688, exon 7 of 7)	2576	NM_001199954	71	Hs.514581	NM_001614	ENSG00000184009	ACTG1	ACT|ACTG|DFNA20|DFNA26|HEL-176	actin gamma 1	protein-coding	8652	13.0788
chr17-1274-1	chr17	27579505	27619262	-	2.04	39757	intron (NM_020772, intron 2 of 3)	AluY|SINE|Alu	21783	NM_020772	57532	Hs.462598	NM_020772	ENSG00000108256	NUFIP2	182-FIP|82-FIP|FIP-82|PIG1	nuclear FMR1 interacting protein 2	protein-coding	81104.3	16.3075
chr5-3014-0	chr5	177632779	177641813	+	2.03	9034	intron (NM_031266, intron 7 of 7)	intron (NM_031266, intron 7 of 7)	5762	NM_031266	3182	Hs.591731	NM_004499	ENSG00000197451	HNRNPAB	ABBP1|HNRPAB	heterogeneous nuclear ribonucleoprotein A/B	protein-coding	18339	14.1626
chr15-719-1	chr15	64977155	64994509	-	2.02	17354	intron (NM_002537, intron 1 of 4)	intron (NM_002537, intron 1 of 4)	9648	NM_002537	4947	Hs.744924	NM_002537	ENSG00000180304	OAZ2	AZ2	ornithine decarboxylase antizyme 2	protein-coding	35055.1	15.0973
chr10-195-1	chr10	120833376	120839443	-	2.01	6067	intron (NM_003750, intron 1 of 21)	AluSz|SINE|Alu	3920	NM_003750	8661	Hs.523299	NM_003750	ENSG00000107581	EIF3A	EIF3|EIF3S10|P167|TIF32|eIF3-p170|eIF3-theta|p180|p185	eukaryotic translation initiation factor 3 subunit A	protein-coding	12194.7	13.574
chr9-1156-1	chr9	74468770	74525000	-	1.99	56230	intron (NM_001025780, intron 1 of 3)	L1MEg|LINE|L1	29276	NM_001025780	51104	Hs.380389	NM_016014	ENSG00000107362	ABHD17B	C9orf77|CGI-67|FAM108B1	abhydrolase domain containing 17B	protein-coding	111898	16.7718
chr20-90-0	chr20	3870729	3891122	+	1.98	20393	intron (NM_001324191, intron 2 of 7)	MamRep137|DNA|TcMar?	10462	NM_001324193	80025	Hs.114180	NM_024960	ENSG00000125779	PANK2	C20orf48|HARP|HSS|NBIA1|PKAN	pantothenate kinase 2	protein-coding	40378.1	15.3013
chr10-1407-0	chr10	88517384	88552371	+	1.98	34987	intron (NM_004329, intron 1 of 12)	L1M5|LINE|L1	18481	NM_004329	657	Hs.524477	NM_004329	ENSG00000107779	BMPR1A	10q23del|ACVRLK3|ALK3|CD292|SKR5	bone morphogenetic protein receptor type 1A	protein-coding	69274.3	16.08
chr4-1480-1	chr4	103709875	103747455	-	1.98	37580	intron (NM_181886, intron 4 of 7)	intron (NM_181886, intron 4 of 7)	18352	NM_001300795	7323	Hs.518773	NM_003340	ENSG00000109332	UBE2D3	E2(17)KB3|UBC4/5|UBCH5C	ubiquitin conjugating enzyme E2 D3	protein-coding	74408.4	16.1832
chr9-1841-1	chr9	15483519	15509930	-	1.96	26411	intron (NM_001317898, intron 3 of 10)	intron (NM_001317898, intron 3 of 10)	13563	NM_021144	11168	Hs.658434	NM_021144	ENSG00000164985	PSIP1	DFS70|LEDGF|PAIP|PSIP2|p52|p75	PC4 and SFRS1 interacting protein 1	protein-coding	51765.6	15.6597
chr11-642-0	chr11	34104300	34168797	+	1.96	64497	intron (NM_024662, intron 5 of 28)	AluSx|SINE|Alu	9372	NM_001144030	55226	Hs.577281	NM_024662	ENSG00000135372	NAT10	ALP|Kre33|NET43	N-acetyltransferase 10	protein-coding	126414	16.9478
chr20-351-0	chr20	21284531	21346735	+	1.95	62204	intron (NM_012255, intron 13 of 29)	L2|LINE|L2	31497	NM_001317960	22803	Hs.255932	NM_012255	ENSG00000088930	XRN2	-	5'-3' exoribonuclease 2	protein-coding	121298	16.8882
chr17-934-0	chr17	39846107	39850409	+	1.94	4302	3' UTR (NM_005801, exon 4 of 4)	3' UTR (NM_005801, exon 4 of 4)	3121	NM_005801	10209	Hs.150580	NM_005801	ENSG00000173812	EIF1	A121|EIF-1|EIF1A|ISO1|SUI1	eukaryotic translation initiation factor 1	protein-coding	8345.88	13.0268
chr22-277-1	chr22	38874756	38901443	-	1.94	26687	exon (NM_001098504, exon 11 of 13)	exon (NM_001098504, exon 11 of 13)	14217	NM_001098504	10521	Hs.528305	NM_006386	ENSG00000100201	DDX17	P72|RH70	DEAD-box helicase 17	protein-coding	51772.8	15.6599
chr3-847-0	chr3	48289538	48306690	+	1.94	17152	intron (NM_016089, intron 2 of 3)	intron (NM_016089, intron 2 of 3)	15520	NM_016089	51385	Hs.172602	NM_016089	ENSG00000164048	ZNF589	SZF1	zinc finger protein 589	protein-coding	33274.9	15.0221
chr1-1521-0	chr1	70687908	70719887	+	1.93	31979	intron (NM_001190987, intron 7 of 12)	intron (NM_001190987, intron 7 of 12)	16834	NR_146810	9295	Hs.479693	NM_004768	ENSG00000116754	SRSF11	NET2|SFRS11|dJ677H15.2|p54	serine and arginine rich splicing factor 11	protein-coding	61719.5	15.9134
chr14-870-0	chr14	62163141	62175025	+	1.93	11884	intron (NM_001243084, intron 1 of 14)	AluSx|SINE|Alu	4743	NM_001243084	3091	Hs.597216	NM_001530	ENSG00000100644	HIF1A	HIF-1-alpha|HIF-1A|HIF-1alpha|HIF1|HIF1-ALPHA|MOP1|PASD8|bHLHe78	hypoxia inducible factor 1 subunit alpha	protein-coding	22936.1	14.4853
chr5-851-1	chr5	133533835	133560883	-	1.92	27048	intron (NM_002715, intron 1 of 6)	AluSq2|SINE|Alu	13886	NR_149151	5515	Hs.105818	NM_002715	ENSG00000113575	PPP2CA	NEDLBA|PP2Ac|PP2CA|PP2Calpha|RP-C	protein phosphatase 2 catalytic subunit alpha	protein-coding	51932.2	15.6643
chr7-2403-0	chr7	138146042	138222380	+	1.92	76338	intron (NM_003852, intron 1 of 18)	MER70B|LTR|ERVL	39207	NM_015905	8805	Hs.490287	NM_003852	ENSG00000122779	TRIM24	PTC6|RNF82|TF1A|TIF1|TIF1A|TIF1ALPHA|hTIF1	tripartite motif containing 24	protein-coding	146569	17.1612
chr7-1505-0	chr7	86782584	86833166	+	1.9	50582	intron (NM_021145, intron 9 of 19)	L1M5|LINE|L1	26005	NM_021145	9988	Hs.196129	NM_021145	ENSG00000135164	DMTF1	DMP1|DMTF|MRUL|hDMP1	cyclin D binding myb like transcription factor 1	protein-coding	96105.8	16.5523
chr4-1514-1	chr4	100867494	100870588	-	1.9	3094	TTS (NM_002106)	TTS (NM_002106)	-1266	NM_001278311	79982	Hs.577426	NM_024920	ENSG00000164031	DNAJB14	EGNR9427|PRO34683	DnaJ heat shock protein family (Hsp40) member B14	protein-coding	5878.6	12.5213
chr13-34-0	chr13	20534779	20582770	+	1.89	47991	intron (NM_001190964, intron 3 of 25)	intron (NM_001190964, intron 3 of 25)	24820	NR_148365	7750	Hs.507433	NM_003453	ENSG00000121741	ZMYM2	FIM|MYM|RAMP|SCLL|ZNF198	zinc finger MYM-type containing 2	protein-coding	90703	16.4689
chr20-204-1	chr20	49502383	49546779	-	1.88	44396	intron (NM_001347511, intron 1 of 4)	intron (NM_001347511, intron 1 of 4)	1747	NM_001282532	23394	Hs.293736	NM_015339	ENSG00000101126	ADNP	ADNP1|HVDAS|MRD28	activity dependent neuroprotector homeobox	protein-coding	83464.5	16.3489
chr8-581-1	chr8	109208431	109260149	-	1.88	51718	intron (NM_001568, intron 7 of 12)	AluJr|SINE|Alu	26656	NM_001568	3646	Hs.405590	NM_001568	ENSG00000104408	EIF3E	EIF3-P48|EIF3S6|INT6|eIF3-p46	eukaryotic translation initiation factor 3 subunit E	protein-coding	97229.8	16.5691
chr1-3919-0	chr1	225966246	225973598	+	1.87	7352	intron (NM_003133, intron 1 of 2)	AluY|SINE|Alu	4407	NM_001130440	6726	Hs.511425	NM_003133	ENSG00000143742	SRP9	ALURBP	signal recognition particle 9	protein-coding	13748.2	13.747
chr6-274-0	chr6	15284434	15416589	+	1.86	132155	intron (NM_001267040, intron 1 of 17)	intron (NM_001267040, intron 1 of 17)	101425	NM_001267040	3720	Hs.269059	NM_004973	ENSG00000008083	JARID2	JMJ	jumonji and AT-rich interaction domain containing 2	protein-coding	245808	17.9072
chr19-343-0	chr19	10772984	10787798	+	1.86	14814	intron (NM_017620, intron 1 of 19)	intron (NM_017620, intron 1 of 19)	15369	NM_153464	3609	Hs.465885	NM_004516	ENSG00000129351	ILF3	CBTF|DRBF|DRBP76|MMP4|MPHOSPH4|MPP4|MPP4110|NF-AT-90|NF110|NF110b|NF90|NF90a|NF90b|NF90c|NF90ctv|NFAR|NFAR-1|NFAR-2|NFAR110|NFAR2|NFAR90|TCP110|TCP80	interleukin enhancer binding factor 3	protein-coding	27554	14.75
chr11-2128-1	chr11	10869648	10878605	-	1.86	8957	TTS (NM_001143667)	TTS (NM_001143667)	5474	NM_001143667	58486	Hs.655066	NM_021211	ENSG00000236287	ZBED5	Buster1	zinc finger BED-type containing 5	protein-coding	16660	14.0241
chr17-724-0	chr17	30677274	30687381	+	1.85	10107	intron (NM_001098507, intron 2 of 11)	AluJb|SINE|Alu	5170	NM_001032293	7756	Hs.500775	NM_003457	ENSG00000010244	ZNF207	BuGZ|hBuGZ	zinc finger protein 207	protein-coding	18698	14.1906
chr10-1692-0	chr10	102107840	102125598	+	1.85	17758	intron (NM_005063, intron 5 of 5)	intron (NM_005063, intron 5 of 5)	9729	NM_005063	6319	Hs.558396	NM_005063	ENSG00000099194	SCD	FADS5|MSTP008|SCD1|SCDOS|hSCD1	stearoyl-CoA desaturase	protein-coding	32852.3	15.0037
chr15-955-0	chr15	69745233	69751319	+	1.84	6086	3' UTR (NM_213725, exon 3 of 3)	3' UTR (NM_213725, exon 3 of 3)	3119	NM_213725	6176	Hs.356502	NM_001003	ENSG00000137818	RPLP1	LP1|P1|RPP1	ribosomal protein lateral stalk subunit P1	protein-coding	11198.2	13.451
chr10-1563-0	chr10	96306083	96336355	+	1.84	30272	intron (NM_001289073, intron 4 of 20)	intron (NM_001289073, intron 4 of 20)	15674	NM_018063	3070	Hs.463677	NM_018063	ENSG00000119969	HELLS	ICF4|LSH|Nbla10143|PASG|SMARCA6	helicase, lymphoid specific	protein-coding	55700.5	15.7654
chr1-1957-0	chr1	97192493	97228287	+	1.84	35794	intron (NM_001300990, intron 2 of 12)	intron (NM_001300990, intron 2 of 12)	22196	NR_125356	58155	Hs.596061	NM_021190	ENSG00000117569	PTBP2	PTBLP|brPTB|nPTB	polypyrimidine tract binding protein 2	protein-coding	65861	16.0071
chr5-995-0	chr5	68463733	68473223	+	1.84	9490	intron (NM_001354845, intron 4 of 7)	intron (NM_001354845, intron 4 of 7)	5501	NM_031966	891	Hs.23960	NM_031966	ENSG00000134057	CCNB1	CCNB	cyclin B1	protein-coding	17461.6	14.0919
chr8-2179-0	chr8	141434678	141434882	+	1.83	204	intron (NM_001321646, intron 4 of 21)	intron (NM_001321646, intron 4 of 21)	33063	NM_001160372	83696	Hs.654911	NM_031466	ENSG00000167632	TRAPPC9	IBP|IKBKBBP|MRT13|NIBP|T1|TRS120	trafficking protein particle complex 9	protein-coding	373.32	8.54427
chr3-2847-0	chr3	170085771	170100232	+	1.82	14461	intron (NM_001248008, intron 1 of 5)	intron (NM_001248008, intron 1 of 5)	15590	NM_001145097	6498	Hs.536655	NM_005414	ENSG00000136603	SKIL	SNO|SnoA|SnoI|SnoN	SKI like proto-oncogene	protein-coding	26319	14.6838
chr4-606-0	chr4	41260049	41272077	+	1.82	12028	intron (NM_004181, intron 7 of 8)	intron (NM_004181, intron 7 of 8)	7118	NM_004181	7345	Hs.518731	NM_004181	ENSG00000154277	UCHL1	HEL-117|HEL-S-53|NDGOA|PARK5|PGP 9.5|PGP9.5|PGP95|SPG79|Uch-L1	ubiquitin C-terminal hydrolase L1	protein-coding	21891	14.418
chr7-475-0	chr7	26242229	26254558	+	1.81	12329	intron (NM_016587, intron 4 of 5)	AluSq2|SINE|Alu	7028	NM_016587	11335	Hs.381189	NM_007276	ENSG00000122565	CBX3	HECH|HP1-GAMMA|HP1Hs-gamma	chromobox 3	protein-coding	22315.5	14.4458
chr4-1978-0	chr4	123748983	123824070	+	1.8	75087	intron (NM_001361665, intron 1 of 2)	AluSz6|SINE|Alu	38540	NM_001361665	2247	Hs.284244	NM_002006	ENSG00000138685	FGF2	BFGF|FGF-2|FGFB|HBGF-2	fibroblast growth factor 2	protein-coding	135157	17.0443
chr12-762-1	chr12	93796722	93834518	-	1.8	37796	intron (NM_003348, intron 1 of 3)	intron (NM_003348, intron 1 of 3)	20103	NM_003348	7334	Hs.524630	NM_003348	ENSG00000177889	UBE2N	HEL-S-71|UBC13|UBCHBEN; UBC13|UbcH-ben|UbcH13	ubiquitin conjugating enzyme E2 N	protein-coding	68032.8	16.0539
chr19-614-1	chr19	39922217	39926350	-	1.79	4133	exon (NM_001363860, exon 3 of 4)	exon (NM_001363860, exon 3 of 4)	2306	NM_001020	6217	Hs.397609	NM_001020	ENSG00000105193	RPS16	S16	ribosomal protein S16	protein-coding	7398.07	12.8529
chr1-2072-1	chr1	115246022	115299423	-	1.79	53401	intron (NM_007158, intron 11 of 18)	MER20|DNA|hAT-Charlie	-13330	NM_002524	4893	Hs.486502	NM_002524	ENSG00000213281	NRAS	ALPS4|CMNS|N-ras|NCMS|NRAS1|NS6	NRAS proto-oncogene, GTPase	protein-coding	95587.8	16.5445
chr10-2149-1	chr10	5800479	5854499	-	1.77	54020	intron (NM_001115156, intron 4 of 9)	AluSz|SINE|Alu	27908	NM_001494	2665	Hs.299055	NM_001494	ENSG00000057608	GDI2	HEL-S-46e|RABGDIB	GDP dissociation inhibitor 2	protein-coding	95615.4	16.545
chr1-653-0	chr1	29064649	29081745	+	1.77	17096	intron (NM_016258, intron 4 of 4)	AluSx1|SINE|Alu	9745	NM_001172828	51441	Hs.532286	NM_016258	ENSG00000198492	YTHDF2	CAHL|HGRG8|NY-REN-2	YTH N6-methyladenosine RNA binding protein 2	protein-coding	30259.9	14.8851
chr2-3664-1	chr2	20444788	20549908	-	1.76	105120	exon (NM_001282752, exon 7 of 20)	exon (NM_001282752, exon 7 of 20)	29799	NM_001282790	23369	Hs.467824	NM_015317	ENSG00000055917	PUM2	PUMH2|PUML2	pumilio RNA binding family member 2	protein-coding	185011	17.4973
chr2-73-0	chr2	5834289	5837166	+	1.75	2877	3' UTR (NM_003108, exon 1 of 1)	3' UTR (NM_003108, exon 1 of 1)	3211	NM_003108	6664	Hs.432638	NM_003108	ENSG00000176887	SOX11	MRD27	SRY-box transcription factor 11	protein-coding	5034.75	12.2977
chr11-614-0	chr11	32915745	32963836	+	1.75	48091	intron (NM_001076786, intron 1 of 12)	L2a|LINE|L2	25433	NM_001076786	79832	Hs.369368	NM_024774	ENSG00000060749	QSER1	-	glutamine and serine rich 1	protein-coding	84159.2	16.3608
chr2-3215-1	chr2	44141383	44222061	-	1.75	80678	intron (NM_133259, intron 14 of 37)	L1MC4|LINE|L1	41406	NM_133259	10128	Hs.368084	NM_133259	ENSG00000138095	LRPPRC	CLONE-23970|GP130|LRP130|LSFC	leucine rich pentatricopeptide repeat containing	protein-coding	141186	17.1072
chr17-783-0	chr17	34137325	34164806	+	1.75	27481	intron (NM_139215, intron 6 of 15)	intron (NM_139215, intron 6 of 15)	14577	NM_139215	8148	Hs.402752	NM_003487	ENSG00000270647	TAF15	Npl3|RBP56|TAF2N|TAFII68	TATA-box binding protein associated factor 15	protein-coding	48091.8	15.5535
chr5-2977-0	chr5	176561932	176566380	+	1.74	4448	intron (NM_172349, intron 3 of 23)	MIR3|SINE|MIR	2926	NM_001365684	64324	Hs.106861	NM_022455	ENSG00000165671	NSD1	ARA267|KMT3B|SOTOS|SOTOS1|STO	nuclear receptor binding SET domain protein 1	protein-coding	7739.52	12.918
chr15-1121-0	chr15	79166359	79215916	+	1.73	49557	TTS (NM_006791)	TTS (NM_006791)	25806	NM_001265604	10933	Hs.374503	NM_006791	ENSG00000185787	MORF4L1	Eaf3|FWP006|HsT17725|MEAF3|MORFRG15|MRG15|S863-6	mortality factor 4 like 1	protein-coding	85733.6	16.3876
chr1-230-0	chr1	11082082	11091852	+	1.72	9770	exon (NM_006610, exon 11 of 11)	exon (NM_006610, exon 11 of 11)	14288	NM_007375	23435	Hs.300624	NM_007375	ENSG00000120948	TARDBP	ALS10|TDP-43	TAR DNA binding protein	protein-coding	16804.4	14.0366
chr19-364-0	chr19	11201762	11212867	+	1.72	11105	intron (NM_001195803, intron 1 of 15)	MLT1F1|LTR|ERVL-MaLR	-6979	NR_163945	NA								19100.6	14.2213
chr16-533-0	chr16	24741656	24839104	+	1.72	97448	intron (NM_014494, intron 5 of 24)	intron (NM_014494, intron 5 of 24)	49408	NM_001330520	27327	Hs.655057	NM_014494	ENSG00000090905	TNRC6A	CAGH26|FAME6|GW1|GW182|TNRC6	trinucleotide repeat containing adaptor 6A	protein-coding	167611	17.3548
chr11-251-1	chr11	118616982	118622806	-	1.71	5824	3' UTR (NM_001257191, exon 14 of 14)	3' UTR (NM_001257191, exon 14 of 14)	41763	NM_001257191	1656	Hs.408461	NM_004397	ENSG00000110367	DDX6	HLR2|P54|RCK	DEAD-box helicase 6	protein-coding	9959.04	13.2818
chr4-1672-1	chr4	91759530	91760151	-	1.71	621	intron (NM_001145065, intron 8 of 10)	intron (NM_001145065, intron 8 of 10)	603658	NM_207491	401145	Hs.654735	NM_207491	ENSG00000184305	CCSER1	FAM190A	coiled-coil serine rich protein 1	protein-coding	1061.91	10.0524
chr5-1788-1	chr5	77056533	77071089	-	1.71	14556	intron (NM_004607, intron 1 of 3)	MLT1A1|LTR|ERVL-MaLR	8352	NM_001297738	6902	Hs.291212	NM_004607	ENSG00000171530	TBCA	-	tubulin folding cofactor A	protein-coding	24890.8	14.6033
chr12-385-1	chr12	112841176	112847284	-	1.7	6108	intron (NM_001320137, intron 4 of 6)	intron (NM_001320137, intron 4 of 6)	2859	NM_001320140	6128	Hs.528668	NM_000970	ENSG00000089009	RPL6	L6|SHUJUN-2|TAXREB107|TXREB1	ribosomal protein L6	protein-coding	10383.6	13.342
chr12-1619-1	chr12	46574444	46649267	-	1.7	74823	intron (NM_030674, intron 5 of 16)	intron (NM_030674, intron 5 of 16)	48444	NM_001278389	81539	Hs.533770	NM_030674	ENSG00000111371	SLC38A1	ATA1|NAT2|SAT1|SNAT1	solute carrier family 38 member 1	protein-coding	127199	16.9567
chr14-1208-0	chr14	78174826	78183369	+	1.7	8543	intron (NM_031210, intron 2 of 3)	MLT1F2|LTR|ERVL-MaLR	4651	NR_052025	81892	Hs.655105	NM_031210	ENSG00000119705	SLIRP	C14orf156|DC50|PD04872	SRA stem-loop interacting RNA binding protein	protein-coding	14523.1	13.8261
chr19-342-0	chr19	10765922	10772848	+	1.69	6926	intron (NM_017620, intron 1 of 19)	AluY|SINE|Alu	4363	NM_153464	3609	Hs.465885	NM_004516	ENSG00000129351	ILF3	CBTF|DRBF|DRBP76|MMP4|MPHOSPH4|MPP4|MPP4110|NF-AT-90|NF110|NF110b|NF90|NF90a|NF90b|NF90c|NF90ctv|NFAR|NFAR-1|NFAR-2|NFAR110|NFAR2|NFAR90|TCP110|TCP80	interleukin enhancer binding factor 3	protein-coding	11704.9	13.5148
chr5-784-0	chr5	55240541	55241001	+	1.69	460	intron (NR_157112, intron 16 of 17)	intron (NR_157112, intron 16 of 17)	50020	NR_120480	3572	Hs.532082	NM_002184	ENSG00000134352	IL6ST	CD130|CDW130|GP130|IL-6RB	interleukin 6 signal transducer	protein-coding	777.4	9.60251
chr8-689-1	chr8	101926472	101962531	-	1.68	36059	intron (NM_001135700, intron 2 of 5)	intron (NM_001135700, intron 2 of 5)	18298	NM_001135702	7534	Hs.492407	NM_003406	ENSG00000164924	YWHAZ	14-3-3-zeta|HEL-S-3|HEL-S-93|HEL4|KCIP-1|POPCHAS|YWHAD	tyrosine 3-monooxygenase/tryptophan 5-monooxygenase activation protein zeta	protein-coding	60579.1	15.8865
chr3-872-1	chr3	149655453	149687727	-	1.68	32274	intron (NM_183381, intron 8 of 9)	MIR|SINE|MIR	17092	NM_002628	5217	Hs.91747	NM_002628	ENSG00000070087	PFN2	D3S1319E|PFL	profilin 2	protein-coding	54220.3	15.7265
chr7-2249-1	chr7	25154818	25163837	-	1.67	9019	3' UTR (NM_018947, exon 3 of 3)	3' UTR (NM_018947, exon 3 of 3)	5653	NM_018947	54205	Hs.437060	NM_018947	ENSG00000172115	CYCS	CYC|HCS|THC4	cytochrome c, somatic	protein-coding	15061.7	13.8786
chr10-1070-0	chr10	70719553	70726751	+	1.67	7198	exon (NM_001256910, exon 4 of 15)	exon (NM_001256910, exon 4 of 15)	6956	NM_001256910	9188	Hs.223141	NM_004728	ENSG00000165732	DDX21	GUA|GURDB|RH-II/GU|RH-II/GuA	DExD-box helicase 21	protein-coding	12020.7	13.5532
chr16-1102-1	chr16	18790581	18801027	-	1.67	10446	intron (NM_001019, intron 4 of 4)	AluSp|SINE|Alu	5852	NM_001019	6210	Hs.370504	NM_001019	ENSG00000134419	RPS15A	DBA20|S15a	ribosomal protein S15a	protein-coding	17444.8	14.0905
chr2-2926-1	chr2	61702934	61706120	-	1.67	3186	TTS (NM_003400)	TTS (NM_003400)	-6305	NM_014709	9736	Hs.644708	NM_014709	ENSG00000115464	USP34	-	ubiquitin specific peptidase 34	protein-coding	5320.62	12.3774
chr1-1802-1	chr1	150189689	150193089	-	1.64	3400	3' UTR (NM_001280559, exon 7 of 7)	3' UTR (NM_001280559, exon 7 of 7)	15637	NM_001136479	81611	Hs.656466	NM_030920	ENSG00000143401	ANP32E	LANP-L|LANPL	acidic nuclear phosphoprotein 32 family member E	protein-coding	5576	12.445
chr17-1500-0	chr17	66032585	66045501	+	1.64	12916	exon (NM_001320611, exon 6 of 11)	exon (NM_001320611, exon 6 of 11)	6967	NM_001320611	3838	Hs.594238	NM_002266	ENSG00000182481	KPNA2	IPOA1|QIP2|RCH1|SRP1-alpha|SRP1alpha	karyopherin subunit alpha 2	protein-coding	21182.2	14.3706
chr19-230-0	chr19	7515139	7517039	+	1.64	1900	exon (NM_001367824, exon 7 of 20)	exon (NM_001367824, exon 7 of 20)	11515	NM_001130955	23370	Hs.465761	NM_015318	ENSG00000104880	ARHGEF18	P114-RhoGEF|RP78|SA-RhoGEF|p114RhoGEF	Rho/Rac guanine nucleotide exchange factor 18	protein-coding	3116	11.6055
chr9-1182-1	chr9	72320749	72374337	-	1.64	53588	intron (NM_001099666, intron 4 of 7)	intron (NM_001099666, intron 4 of 7)	27384	NM_001099666	375743	Hs.744192	NM_001099666	ENSG00000188647	PTAR1	-	protein prenyltransferase alpha subunit repeat containing 1	protein-coding	87884.3	16.4233
chr21-133-1	chr21	40711800	40720286	-	1.64	8486	intron (NM_004965, intron 5 of 5)	AluSq|SINE|Alu	4971	NM_004965	3150	Hs.356285	NM_004965	ENSG00000205581	HMGN1	HMG14	high mobility group nucleosome binding domain 1	protein-coding	13917	13.7646
chrX-2590-1	chrX	23853725	23855379	-	1.64	1654	intron (NM_024122, intron 8 of 8)	AluSg|SINE|Alu	53277	NR_027783	6303	Hs.28491	NM_002970	ENSG00000130066	SAT1	DC21|KFSD|KFSDX|SAT|SSAT|SSAT-1	spermidine/spermine N1-acetyltransferase 1	protein-coding	2712.56	11.4054
chr2-2757-1	chr2	70456434	70475653	-	1.64	19219	intron (NR_147217, intron 1 of 12)	AluJo|SINE|Alu	9717	NM_001351516	7072	Hs.413123	NM_022037	ENSG00000116001	TIA1	TIA-1|WDM	TIA1 cytotoxic granule associated RNA binding protein	protein-coding	31519.2	14.9439
chr2-1178-0	chr2	70314889	70318145	+	1.64	3256	TTS (NM_006196)	TTS (NM_006196)	1908	NM_006196	5093	Hs.2853	NM_006196	ENSG00000169564	PCBP1	HEL-S-85|HNRPE1|HNRPX|hnRNP-E1|hnRNP-X	poly(rC) binding protein 1	protein-coding	5339.84	12.3826
chr12-109-1	chr12	125393620	125398333	-	1.64	4713	TTS (NM_021009)	TTS (NM_021009)	3220	NM_021009	7316	Hs.520348	NM_021009	ENSG00000150991	UBC	HMG20	ubiquitin C	protein-coding	7729.32	12.9161
chr8-662-1	chr8	103853822	103875013	-	1.63	21191	intron (NM_001363083, intron 2 of 12)	intron (NM_001363083, intron 2 of 12)	11974	NM_148174	51582	Hs.459106	NM_015878	ENSG00000155096	AZIN1	AZI|AZI1|AZIA1|OAZI|OAZIN|ODC1L	antizyme inhibitor 1	protein-coding	34541.3	15.076
chr12-1128-0	chr12	56553328	56557018	+	1.63	3690	TTS (NM_139067)	TTS (NM_139067)	3030	NM_079423	4637	Hs.632717	NM_021019	ENSG00000092841	MYL6	ESMLC|LC17|LC17-GI|LC17-NM|LC17A|LC17B|MLC-3|MLC1SM|MLC3NM|MLC3SM	myosin light chain 6	protein-coding	6014.7	12.5543
chr3-131-0	chr3	9440385	9528782	+	1.62	88397	intron (NM_001080517, intron 10 of 22)	AluSg|SINE|Alu	45199	NM_001080517	55209	Hs.288164	NM_018187	ENSG00000168137	SETD5	-	SET domain containing 5	protein-coding	143203	17.1277
chr13-470-1	chr13	79966163	79979126	-	1.62	12963	intron (NM_001366735, intron 1 of 21)	intron (NM_001366735, intron 1 of 21)	7712	NM_001286631	64062	Hs.558528	NM_018605	ENSG00000139746	RBM26	ARRS2|C13orf10|PPP1R132|PRO1777|SE70-2|ZC3H17	RNA binding motif protein 26	protein-coding	21000.1	14.3581
chr12-664-0	chr12	32553412	32606929	+	1.62	53517	intron (NM_001370298, intron 1 of 16)	L1PA7|LINE|L1	27678	NM_001370298	121512	Hs.117835	NM_139241	ENSG00000139132	FGD4	CMT4H|FRABP|ZFYVE6	FYVE, RhoGEF and PH domain containing 4	protein-coding	86697.5	16.4037
chrX-1636-1	chrX	71486931	71496481	-	1.62	9550	TTS (NM_001007)	TTS (NM_001007)	5392	NM_001007	6191	Hs.118076	NM_001007	ENSG00000198034	RPS4X	CCG2|DXS306|RPS4|S4|SCAR|SCR10	ribosomal protein S4 X-linked	protein-coding	15471	13.9173
chr1-3018-0	chr1	171509141	171512390	+	1.61	3249	exon (NM_015172, exon 16 of 34)	exon (NM_015172, exon 16 of 34)	56096	NM_015172	23215	Hs.494614	NM_015172	ENSG00000117523	PRRC2C	BAT2-iso|BAT2D1|BAT2L2|XTP2	proline rich coiled-coil 2C	protein-coding	5230.89	12.3528
chr8-669-1	chr8	103330464	103423397	-	1.61	92933	intron (NM_001282873, intron 1 of 58)	intron (NM_001282873, intron 1 of 58)	47987	NM_001282873	51366	Hs.492445	NM_015902	ENSG00000104517	UBR5	DD5|EDD|EDD1|HYD	ubiquitin protein ligase E3 component n-recognin 5	protein-coding	149622	17.191
chr5-1775-0	chr5	112202444	112228923	+	1.61	26479	intron (NM_005669, intron 4 of 4)	MER2|DNA|TcMar-Tigger	18699	NM_001204199	6728	Hs.637001	NM_003135	ENSG00000153037	SRP19	-	signal recognition particle 19	protein-coding	42631.2	15.3796
chr6-2675-1	chr6	18228437	18264173	-	1.6	35736	intron (NM_001134709, intron 6 of 9)	THE1B|LTR|ERVL-MaLR	18456	NM_001134709	7913	Hs.484813	NM_003472	ENSG00000124795	DEK	D6S231E	DEK proto-oncogene	protein-coding	57177.6	15.8032
chr2-2915-1	chr2	62090634	62115297	-	1.6	24663	intron (NM_001256721, intron 7 of 12)	MER34C|LTR|ERV1	12826	NM_006430	10575	Hs.421509	NM_006430	ENSG00000115484	CCT4	CCT-DELTA|Cctd|SRB	chaperonin containing TCP1 subunit 4	protein-coding	39460.8	15.2681
chr2-3138-0	chr2	196523117	196609312	+	1.6	86195	intron (NM_020342, intron 3 of 9)	L1M4c|LINE|L1	44264	NM_020342	57181	Hs.650158	NM_020342	ENSG00000196950	SLC39A10	LZT-Hs2	solute carrier family 39 member 10	protein-coding	137912	17.0734
chr14-97-1	chr14	102544798	102552632	-	1.59	7834	exon (NM_005348, exon 10 of 11)	exon (NM_005348, exon 10 of 11)	4666	NM_005348	3320	Hs.525600	NM_005348	ENSG00000080824	HSP90AA1	EL52|HEL-S-65p|HSP86|HSP89A|HSP90A|HSP90N|HSPC1|HSPCA|HSPCAL1|HSPCAL4|HSPN|Hsp103|Hsp89|Hsp90|LAP-2|LAP2	heat shock protein 90 alpha family class A member 1	protein-coding	12456.1	13.6046
chr17-805-1	chr17	44256848	44269759	-	1.59	12911	intron (NM_001193465, intron 2 of 15)	intron (NM_001193465, intron 2 of 15)	6845	NM_001193466	284058	Hs.648744	NM_015443	ENSG00000120071	KANSL1	CENP-36|KDVS|KIAA1267|MSL1v1|NSL1|hMSL1v1	KAT8 regulatory NSL complex subunit 1	protein-coding	20528.5	14.3253
chr1-654-0	chr1	29081608	29091648	+	1.59	10040	intron (NM_016258, intron 4 of 4)	Tigger3b|DNA|TcMar-Tigger	23176	NM_001172828	51441	Hs.532286	NM_016258	ENSG00000198492	YTHDF2	CAHL|HGRG8|NY-REN-2	YTH N6-methyladenosine RNA binding protein 2	protein-coding	15963.6	13.9625
chr3-3023-0	chr3	180631130	180703119	+	1.58	71989	exon (NM_001363882, exon 8 of 17)	exon (NM_001363882, exon 8 of 17)	36665	NM_001363882	8087	Hs.478407	NM_005087	ENSG00000114416	FXR1	FXR1P	FMR1 autosomal homolog 1	protein-coding	113743	16.7954
chr1-4202-1	chr1	8716877	8762922	-	1.58	46045	intron (NM_001042681, intron 1 of 22)	intron (NM_001042681, intron 1 of 22)	137800	NM_001042681	473	Hs.463041	NM_012102	ENSG00000142599	RERE	ARG|ARP|ATN1L|DNB1|NEDBEH	arginine-glutamic acid dipeptide repeats	protein-coding	72751.1	16.1507
chr19-178-0	chr19	5691384	5692757	+	1.58	1373	TTS (NM_015414)	TTS (NM_015414)	1764	NM_033643	25873	Hs.408018	NM_015414	ENSG00000130255	RPL36	L36	ribosomal protein L36	protein-coding	2169.34	11.083
chr20-985-0	chr20	57468126	57487825	+	1.57	19699	intron (NM_000516, intron 3 of 12)	AluSx|SINE|Alu	10757	NR_132272	2778	Hs.125898	NM_000516	ENSG00000087460	GNAS	AHO|C20orf45|GNAS1|GPSA|GSA|GSP|NESP|PITA3|POH|SCG6|SgVI	GNAS complex locus	protein-coding	30927.4	14.9166
chr1-1055-1	chr1	185259368	185285272	-	1.57	25904	intron (NM_006469, intron 8 of 14)	intron (NM_006469, intron 8 of 14)	14055	NM_006469	10625	Hs.497183	NM_006469	ENSG00000116679	IVNS1ABP	ARA3|FLARA3|HSPC068|KLHL39|ND1|NS-1|NS1-BP|NS1BP	influenza virus NS1A binding protein	protein-coding	40669.3	15.3117
chr14-744-0	chr14	55519093	55539006	+	1.56	19913	intron (NM_144578, intron 2 of 3)	intron (NM_144578, intron 2 of 3)	10684	NM_144578	93487	Hs.594338	NM_144578	ENSG00000168175	MAPK1IP1L	C14orf32|MISS|c14_5346	mitogen-activated protein kinase 1 interacting protein 1 like	protein-coding	31064.3	14.923
chr2-1697-0	chr2	101619322	101632462	+	1.55	13140	intron (NM_001102426, intron 19 of 19)	intron (NM_001102426, intron 19 of 19)	7141	NM_000993	6160	Hs.469473	NM_000993	ENSG00000071082	RPL31	L31	ribosomal protein L31	protein-coding	20367	14.3139
chr1-3693-1	chr1	29499641	29507343	-	1.55	7702	intron (NM_005626, intron 1 of 5)	intron (NM_005626, intron 1 of 5)	4920	NM_005626	6429	Hs.469970	NM_005626	ENSG00000116350	SRSF4	SFRS4|SRP75	serine and arginine rich splicing factor 4	protein-coding	11938.1	13.5433
chr2-1448-0	chr2	85133507	85134884	+	1.55	1377	TTS (NM_021103)	TTS (NM_021103)	1415	NM_021103	9168	Hs.446574	NM_021103	ENSG00000034510	TMSB10	MIG12|TB10	thymosin beta 10	protein-coding	2134.35	11.0596
chr8-895-1	chr8	91620340	91657013	-	1.54	36673	intron (NM_001146273, intron 1 of 1)	intron (NM_001146273, intron 1 of 1)	19457	NM_001146273	169200	Hs.567759	NM_001008495	ENSG00000180694	TMEM64	-	transmembrane protein 64	protein-coding	56476.4	15.7854
chr8-1630-1	chr8	48859823	48871876	-	1.53	12053	intron (NM_001081640, intron 7 of 84)	AluSx|SINE|Alu	6847	NM_001081640	5591	Hs.491682	NM_006904	ENSG00000253729	PRKDC	DNA-PKC|DNA-PKcs|DNAPK|DNAPKc|DNPK1|HYRC|HYRC1|IMD26|XRCC7|p350	protein kinase, DNA-activated, catalytic subunit	protein-coding	18441.1	14.1706
chr2-2924-1	chr2	61716840	61759137	-	1.53	42297	intron (NM_003400, intron 4 of 24)	AluJo|SINE|Alu	27503	NM_003400	7514	Hs.370770	NM_003400	ENSG00000082898	XPO1	CRM-1|CRM1|emb|exp1	exportin 1	protein-coding	64714.4	15.9818
chr10-450-0	chr10	28823117	28914363	+	1.53	91246	intron (NM_100486, intron 3 of 12)	intron (NM_100486, intron 3 of 12)	46693	NM_016628	51322	Hs.743224	NM_016628	ENSG00000095787	WAC	BM-016|DESSH|PRO1741|Wwp4	WW domain containing adaptor with coiled-coil	protein-coding	139606	17.091
chr12-353-0	chr12	14519253	14576903	+	1.53	57650	intron (NM_181352, intron 1 of 14)	intron (NM_181352, intron 1 of 14)	9863	NM_181352	55729	Hs.504856	NM_018179	ENSG00000171681	ATF7IP	AM|ATF-IP|MCAF|MCAF1|p621	activating transcription factor 7 interacting protein	protein-coding	88204.5	16.4286
chr17-1119-0	chr17	45728469	45759580	+	1.52	31111	intron (NM_002265, intron 9 of 21)	AluSc|SINE|Alu	15593	NM_001276453	3837	Hs.532793	NM_002265	ENSG00000108424	KPNB1	IMB1|IPO1|IPOB|Impnb|NTF97	karyopherin subunit beta 1	protein-coding	47288.7	15.5292
chr12-657-0	chr12	32260283	32275577	+	1.52	15294	intron (NR_148725, intron 1 of 9)	intron (NR_148725, intron 1 of 9)	8149	NM_001354187	636	Hs.505202	NM_001714	ENSG00000151746	BICD1	BICD|bic-D 1	BICD cargo adaptor 1	protein-coding	23246.9	14.5047
chrX-700-0	chrX	41194801	41212487	+	1.52	17686	non-coding (NR_126093, exon 10 of 19)	non-coding (NR_126093, exon 10 of 19)	10225	NM_001363819	1654	Hs.728563	NM_001356	ENSG00000215301	DDX3X	CAP-Rf|DBX|DDX14|DDX3|HLP2|MRX102	DEAD-box helicase 3 X-linked	protein-coding	26882.7	14.7144
chr10-1246-1	chr10	64919359	65028892	-	1.51	109533	exon (NM_032776, exon 8 of 26)	exon (NM_032776, exon 8 of 26)	54858	NM_001282948	221037	Hs.413416	NM_004241	ENSG00000171988	JMJD1C	KDM3C|TRIP-8|TRIP8	jumonji domain containing 1C	protein-coding	165395	17.3356
chr1-3538-0	chr1	203765854	203788901	+	1.51	23047	intron (NM_014827, intron 4 of 19)	L1M6|LINE|L1	10726	NM_001174108	100381270		NM_001174108	ENSG00000257315	ZBED6	MGR	zinc finger BED-type containing 6	protein-coding	34801	15.0868
chr5-1118-0	chr5	74634027	74661507	+	1.5	27480	intron (NM_001130996, intron 11 of 18)	intron (NM_001130996, intron 11 of 18)	14722	NM_000859	3156	Hs.628096	NM_000859	ENSG00000113161	HMGCR	LDLCQ3	3-hydroxy-3-methylglutaryl-CoA reductase	protein-coding	41220	15.3311
chr3-696-0	chr3	41241709	41286110	+	1.5	44401	intron (NM_001330729, intron 1 of 16)	intron (NM_001330729, intron 1 of 16)	22913	NM_001098209	1499	Hs.476018	NM_001904	ENSG00000168036	CTNNB1	CTNNB|EVR7|MRD19|NEDSDV|armadillo	catenin beta 1	protein-coding	66601.5	16.0233
chr11-223-0	chr11	9407061	9410037	+	1.5	2976	intron (NM_006391, intron 1 of 24)	intron (NM_006391, intron 1 of 24)	2350	NM_006391	10527	Hs.744911	NM_006391	ENSG00000205339	IPO7	Imp7|RANBP7	importin 7	protein-coding	4464	12.1241
chr17-1847-1	chr17	1244521	1302571	-	1.5	58050	intron (NR_024058, intron 1 of 6)	AluY|SINE|Alu	29970	NM_006761	7531	Hs.513851	NM_006761	ENSG00000108953	YWHAE	14-3-3E|HEL2|KCIP-1|MDCR|MDS	tyrosine 3-monooxygenase/tryptophan 5-monooxygenase activation protein epsilon	protein-coding	87075	16.41
chr6-1354-1	chr6	86342277	86351293	-	1.49	9016	exon (NM_001159676, exon 5 of 11)	exon (NM_001159676, exon 5 of 11)	4384	NM_001159676	10492	Hs.571177	NM_006372	ENSG00000135316	SYNCRIP	GRY-RBP|GRYRBP|HNRNPQ|HNRPQ1|NSAP1|PP68|hnRNP-Q	synaptotagmin binding cytoplasmic RNA interacting protein	protein-coding	13433.8	13.7136
chr15-334-1	chr15	82819270	82824467	-	1.49	5197	intron (NM_001021, intron 4 of 4).2	intron (NM_001021, intron 4 of 4).2	2997	NR_111944	6218	Hs.433427	NM_001021	ENSG00000182774	RPS17	DBA4|RPS17L|RPS17L1|RPS17L2|S17	ribosomal protein S17	protein-coding	7743.53	12.9188
chr1-840-0	chr1	36690676	36712710	+	1.49	22034	intron (NM_001321471, intron 2 of 12)	AluSx3|SINE|Alu	11649	NM_005119	9967	Hs.744057	NM_005119	ENSG00000054118	THRAP3	BCLAF2|TRAP150	thyroid hormone receptor associated protein 3	protein-coding	32830.7	15.0028
chrX-410-0	chrX	24079959	24099884	+	1.48	19925	intron (NM_001415, intron 10 of 11)	intron (NM_001415, intron 10 of 11)	16848	NM_001415	1968	Hs.539684	NM_001415	ENSG00000130741	EIF2S3	EIF2|EIF2G|EIF2gamma|MEHMO|MRXSBRK|eIF-2gA	eukaryotic translation initiation factor 2 subunit gamma	protein-coding	29489	14.8479
chr3-2511-1	chr3	48737918	48753874	-	1.47	15956	intron (NM_001005910, intron 1 of 2)	AluJr|SINE|Alu	8758	NM_001146179	51447	Hs.595983	NM_016291	ENSG00000068745	IP6K2	IHPK2|InsP6K2|PIUS	inositol hexakisphosphate kinase 2	protein-coding	23455.3	14.5176
chr16-729-1	chr16	46987950	47006641	-	1.47	18691	intron (NM_005880, intron 6 of 8)	intron (NM_005880, intron 6 of 8)	10290	NM_005880	10294	Hs.368078	NM_005880	ENSG00000069345	DNAJA2	CPR3|DJ3|DJA2|DNAJ|DNJ3|HIRIP4|PRO3015|RDJ2	DnaJ heat shock protein family (Hsp40) member A2	protein-coding	27475.8	14.7459
chr1-229-0	chr1	11078752	11082178	+	1.47	3426	intron (NM_007375, intron 4 of 5)	intron (NM_007375, intron 4 of 5)	7786	NM_007375	23435	Hs.300624	NM_007375	ENSG00000120948	TARDBP	ALS10|TDP-43	TAR DNA binding protein	protein-coding	5036.22	12.2981
chr1-3541-0	chr1	203831146	203849640	+	1.47	18494	TTS (NR_130746)	TTS (NR_130746)	9418	NM_001328637	6635	Hs.334612	NM_003094	ENSG00000182004	SNRPE	HYPT11|SME|Sm-E|snRNP-E	small nuclear ribonucleoprotein polypeptide E	protein-coding	27186.2	14.7306
chr2-2859-0	chr2	178078608	178094567	+	1.46	15959	non-coding (NR_138470, exon 11 of 12)	non-coding (NR_138470, exon 11 of 12)	9065	NR_138470	220988	Hs.516539	NM_194247	ENSG00000170144	HNRNPA3	2610510D13Rik|D10S102|FBRNP|HNRPA3	heterogeneous nuclear ribonucleoprotein A3	protein-coding	23300.1	14.5081
chr9-1920-0	chr9	131452838	131461015	+	1.45	8177	exon (NM_001248001, exon 8 of 8)	exon (NM_001248001, exon 8 of 8)	4672	NM_001248001	6418	Hs.436687	NM_003011	ENSG00000119335	SET	2PP2A|I2PP2A|IGAAD|IPP2A2|MRD58|PHAPII|TAF-I|TAF-IBETA	SET nuclear proto-oncogene	protein-coding	11856.6	13.5334
chrX-1309-0	chrX	70504108	70510551	+	1.45	6443	intron (NM_001145408, intron 3 of 12)	AluSx|SINE|Alu	3844	NM_007363	4841	Hs.533282	NM_007363	ENSG00000147140	NONO	MRXS34|NMT55|NRB54|P54|P54NRB|PPP1R114	non-POU domain containing octamer binding	protein-coding	9342.35	13.1896
chr6-5-1	chr6	170839508	170861865	-	1.45	22357	intron (NM_002793, intron 4 of 5)	HAL1|LINE|L1	11709	NM_002793	5689	Hs.352768	NM_002793	ENSG00000008018	PSMB1	HC5|PMSB1|PSC5	proteasome subunit beta 1	protein-coding	32417.7	14.9845
chr14-1565-1	chr14	21962710	21978781	-	1.45	16071	intron (NM_019852, intron 3 of 10)	MIR|SINE|MIR	8737	NM_019852	56339	Hs.168799	NM_019852	ENSG00000165819	METTL3	IME4|M6A|MT-A70|Spo8|hMETTL3	methyltransferase like 3	protein-coding	23303	14.5082
chr12-354-0	chr12	14576936	14648161	+	1.45	71225	intron (NM_181352, intron 8 of 14)	Charlie1a|DNA|hAT-Charlie	74333	NM_181352	55729	Hs.504856	NM_018179	ENSG00000171681	ATF7IP	AM|ATF-IP|MCAF|MCAF1|p621	activating transcription factor 7 interacting protein	protein-coding	103276	16.6561
chr12-429-1	chr12	111152636	111179684	-	1.44	27048	intron (NM_002710, intron 3 of 6)	AluY|SINE|Alu	14536	NM_002710	5501	Hs.79081	NM_002710	ENSG00000186298	PPP1CC	PP-1G|PP1C|PPP1G	protein phosphatase 1 catalytic subunit gamma	protein-coding	38949.1	15.2493
chr4-569-0	chr4	39709954	39720668	+	1.42	10714	intron (NM_001111113, intron 1 of 4)	L1MB3|LINE|L1	15555	NM_005339	3093	Hs.50308	NM_005339	ENSG00000078140	UBE2K	E2-25K|HIP2|HYPG|LIG|UBC1	ubiquitin conjugating enzyme E2 K	protein-coding	15213.9	13.8931
chr21-304-1	chr21	30437589	30445381	-	1.42	7792	intron (NM_001282909, intron 2 of 13)	intron (NM_001282909, intron 2 of 13)	4484	NM_006585	10694	Hs.125113	NM_006585	ENSG00000156261	CCT8	C21orf112|Cctq|D21S246|PRED71	chaperonin containing TCP1 subunit 8	protein-coding	11064.6	13.4337
chr3-405-1	chr3	176871107	176893420	-	1.42	22313	intron (NM_001321194, intron 1 of 16)	AluSg4|SINE|Alu	32003	NM_001321193	79718	Hs.714201	NM_024665	ENSG00000177565	TBL1XR1	C21|DC42|IRA1|MRD41|TBLR1	transducin beta like 1 X-linked receptor 1	protein-coding	31684.5	14.9515
chr15-328-1	chr15	83203432	83208874	-	1.42	5442	intron (NR_111943, intron 3 of 3).2	intron (NR_111943, intron 3 of 3).2	3055	NM_001021	6218	Hs.433427	NM_001021	ENSG00000182774	RPS17	DBA4|RPS17L|RPS17L1|RPS17L2|S17	ribosomal protein S17	protein-coding	7727.64	12.9158
chr15-1295-1	chr15	35265120	35279735	-	1.41	14615	3' UTR (NM_014106, exon 3 of 3)	3' UTR (NM_014106, exon 3 of 3)	8061	NM_014106	54989	Hs.744990	NM_014106	ENSG00000198146	ZNF770	PRO1914	zinc finger protein 770	protein-coding	20607.2	14.3309
chr11-1280-0	chr11	66406654	66438535	+	1.41	31881	intron (NM_001198844, intron 2 of 2)	AluSq|SINE|Alu	16420	NM_001198844	5936	Hs.523822	NM_002896	ENSG00000173933	RBM4	LARK|RBM4A|ZCCHC21|ZCRB3A	RNA binding motif protein 4	protein-coding	44952.2	15.4561
chr22-586-0	chr22	41489591	41501729	+	1.41	12138	intron (NM_001429, intron 1 of 30)	MER44C|DNA|TcMar-Tigger	7064	NM_001429	2033	Hs.517517	NM_001429	ENSG00000100393	EP300	KAT3B|MKHK2|RSTS2|p300	E1A binding protein p300	protein-coding	17114.6	14.0629
chr3-417-0	chr3	25508996	25509366	+	1.4	370	intron (NM_001290266, intron 2 of 7)	MLT1H2|LTR|ERVL-MaLR	9380	NM_001290217	5915	Hs.543218	NM_000965	ENSG00000077092	RARB	HAP|MCOPS12|NR1B2|RARbeta1|RRB2	retinoic acid receptor beta	protein-coding	518	9.01681
chr10-1049-0	chr10	70332056	70377832	+	1.4	45776	intron (NM_030625, intron 2 of 11)	intron (NM_030625, intron 2 of 11)	34850	NM_030625	80312	Hs.258855	NM_030625	ENSG00000138336	TET1	CXXC6|LCX|bA119F7.1	tet methylcytosine dioxygenase 1	protein-coding	64086.4	15.9677
chr1-2539-1	chr1	91463111	91486654	-	1.4	23543	intron (NM_201269, intron 1 of 5)	intron (NM_201269, intron 1 of 5)	12183	NM_016620	84146	Hs.173001	NM_016620	ENSG00000122482	ZNF644	BM-005|MYP21|NatF|ZEP-2	zinc finger protein 644	protein-coding	32960.2	15.0084
chr3-1652-0	chr3	101293839	101301230	+	1.39	7391	intron (NR_135229, intron 2 of 4)	intron (NR_135229, intron 2 of 4)	4510	NM_020357	57092	Hs.732633	NM_020357	ENSG00000081154	PCNP	-	PEST proteolytic signal containing nuclear protein	protein-coding	10273.5	13.3266
chr6-458-0	chr6	26204952	26207118	+	1.39	2166	TTS (NM_003545)	TTS (NM_003545)	1162	NM_003545	8367	Hs.662174	NM_003545	ENSG00000276966	HIST1H4E	H4/j|H4FJ	histone cluster 1 H4 family member e	protein-coding	3010.74	11.5559
chr17-1745-1	chr17	4847858	4850204	-	1.39	2346	TTS (NM_005022)	TTS (NM_005022)	3350	NM_005022	5216	Hs.494691	NM_005022	ENSG00000108518	PFN1	ALS18	profilin 1	protein-coding	3260.94	11.6711
chr11-1147-1	chr11	65620120	65623685	-	1.39	3565	TTS (NM_005507)	TTS (NM_005507)	3749	NM_005507	1072	Hs.170622	NM_005507	ENSG00000172757	CFL1	CFL|HEL-S-15|cofilin	cofilin 1	protein-coding	4955.35	12.2748
chr17-390-0	chr17	16285228	16288116	+	1.39	2888	TTS (NM_018955)	TTS (NM_018955)	1893	NM_001281717	7314	Hs.356190	NM_018955	ENSG00000170315	UBB	HEL-S-50	ubiquitin B	protein-coding	4014.32	11.9709
chr6-2324-0	chr6	127589238	127617797	+	1.38	28559	5' UTR (NM_001242844, exon 3 of 5)	5' UTR (NM_001242844, exon 3 of 5)	15534	NM_001242846	81847	Hs.267120	NM_030963	ENSG00000118518	RNF146	-	ring finger protein 146	protein-coding	39411.4	15.2663
chr7-2479-0	chr7	141438572	141448311	+	1.38	9739	exon (NM_001256513, exon 4 of 7)	exon (NM_001256513, exon 4 of 7)	5034	NM_001256510	6742	Hs.490394	NM_003143	ENSG00000106028	SSBP1	Mt-SSB|SOSS-B1|SSBP|mtSSB	single stranded DNA binding protein 1	protein-coding	13439.8	13.7142
chr10-1709-1	chr10	32613044	32634840	-	1.38	21796	intron (NM_001282391, intron 1 of 13)	intron (NM_001282391, intron 1 of 13)	12144	NM_001272004	80314	Hs.167805	NM_025209	ENSG00000120616	EPC1	Epl1	enhancer of polycomb homolog 1	protein-coding	30078.5	14.8764
chr6-4-1	chr6	170884506	170892443	-	1.38	7937	intron (NM_001363655, intron 4 of 5)	intron (NM_001363655, intron 4 of 5)	5251	NM_001363655	5134	Hs.367900	NM_002598	ENSG00000071994	PDCD2	RP8|ZMYND7	programmed cell death 2	protein-coding	10953.1	13.419
chr11-250-1	chr11	118623252	118657742	-	1.38	34490	intron (NM_004397, intron 4 of 13)	AluY|SINE|Alu	21160	NM_001257191	1656	Hs.408461	NM_004397	ENSG00000110367	DDX6	HLR2|P54|RCK	DEAD-box helicase 6	protein-coding	47596.2	15.5386
chr17-710-0	chr17	30269759	30288292	+	1.38	18533	intron (NM_015355, intron 4 of 15)	AluSz|SINE|Alu	14999	NM_001321207	23512	Hs.462732	NM_015355	ENSG00000178691	SUZ12	CHET9|JJAZ1	SUZ12 polycomb repressive complex 2 subunit	protein-coding	25575.5	14.6425
chr5-256-1	chr5	168000069	168005718	-	1.38	5649	intron (NM_024594, intron 1 of 6)	intron (NM_024594, intron 1 of 6)	3480	NM_024594	79646	Hs.388400	NM_024594	ENSG00000120137	PANK3	-	pantothenate kinase 3	protein-coding	7795.62	12.9284
chr4-1947-1	chr4	77045833	77068897	-	1.37	23064	exon (NM_001278603, exon 3 of 11)	exon (NM_001278603, exon 3 of 11)	12185	NM_017426	53371	Hs.430435	NM_017426	ENSG00000138750	NUP54	-	nucleoporin 54	protein-coding	31597.7	14.9475
chr18-441-1	chr18	45380417	45456204	-	1.37	75787	intron (NM_001003652, intron 2 of 10)	intron (NM_001003652, intron 2 of 10)	38720	NM_005901	4087	Hs.12253	NM_005901	ENSG00000175387	SMAD2	JV18|JV18-1|MADH2|MADR2|hMAD-2|hSMAD2	SMAD family member 2	protein-coding	103828	16.6638
chr4-837-0	chr4	56267094	56269483	+	1.37	2389	intron (NM_018475, intron 1 of 5)	AluSq|SINE|Alu	6164	NR_073070	55858	Hs.479766	NM_018475	ENSG00000134851	TMEM165	CDG2K|FT27|GDT1|TMPT27|TPARL	transmembrane protein 165	protein-coding	3272.93	11.6764
chr1-1893-0	chr1	93915002	94004912	+	1.36	89910	intron (NM_001024948, intron 1 of 13)	MER21C|LTR|ERVL	46269	NM_001164473	54874	Hs.134060	NM_017737	ENSG00000137942	FNBP1L	C1orf39|TOCA1	formin binding protein 1 like	protein-coding	122278	16.8998
chr22-565-0	chr22	40574039	40699422	+	1.36	125383	intron (NM_001162501, intron 1 of 22)	intron (NM_001162501, intron 1 of 22)	62801	NM_015088	23112	Hs.372082	NM_015088	ENSG00000100354	TNRC6B	-	trinucleotide repeat containing adaptor 6B	protein-coding	170521	17.3796
chr4-3130-1	chr4	336449	336717	-	1.36	268	intron (NM_001348277, intron 1 of 1)	intron (NM_001348277, intron 1 of 1)	4980	NM_001348280	7700	Hs.654355	NM_003441	ENSG00000131127	ZNF141	D4S90|pHZ-44	zinc finger protein 141	protein-coding	364.48	8.5097
chr6-2834-0	chr6	160149238	160180482	+	1.36	31244	intron (NM_004906, intron 5 of 7)	intron (NM_004906, intron 5 of 7)	16322	NM_001270531	9589	Hs.446091	NM_004906	ENSG00000146457	WTAP	Mum2	WT1 associated protein	protein-coding	42491.8	15.3749
chr1-1881-0	chr1	93556621	93612069	+	1.36	55448	intron (NM_007358, intron 7 of 14)	intron (NM_007358, intron 7 of 14)	39505	NM_007358	22823	Hs.31016	NM_007358	ENSG00000143033	MTF2	M96|PCL2|TDRD19A|dJ976O13.2	metal response element binding transcription factor 2	protein-coding	75409.3	16.2025
chr10-1053-0	chr10	70404496	70436835	+	1.36	32339	intron (NM_030625, intron 6 of 11)	AluSq2|SINE|Alu	-60331	NM_001282960	55749	Hs.49853	NM_018237	ENSG00000060339	CCAR1	-	cell division cycle and apoptosis regulator 1	protein-coding	43981	15.4246
chr1-2738-1	chr1	78401253	78444520	-	1.36	43267	intron (NR_146540, intron 16 of 22)	intron (NR_146540, intron 16 of 22)	21870	NR_146540	8880	Hs.567380	NM_003902	ENSG00000162613	FUBP1	FBP|FUBP|hDH V	far upstream element binding protein 1	protein-coding	58843.1	15.8446
chr6-361-0	chr6	21596181	21602102	+	1.36	5921	TTS (NM_003107)	TTS (NM_003107)	5159	NM_003107	6659	Hs.643910	NM_003107	ENSG00000124766	SOX4	EVI16	SRY-box transcription factor 4	protein-coding	8052.56	12.9752
chr17-1599-0	chr17	72200266	72208204	+	1.35	7938	intron (NM_000999, intron 3 of 4)	intron (NM_000999, intron 3 of 4)	4418	NM_000999	6169	Hs.380953	NM_000999	ENSG00000172809	RPL38	L38	ribosomal protein L38	protein-coding	10716.3	13.3875
chr9-1540-0	chr9	110046465	110090170	+	1.35	43705	intron (NM_001244724, intron 3 of 9)	intron (NM_001244724, intron 3 of 9)	21267	NM_001244713	5887	Hs.521640	NM_002874	ENSG00000119318	RAD23B	HHR23B|HR23B|P58	RAD23 homolog B, nucleotide excision repair protein	protein-coding	59001.8	15.8485
chr1-3136-1	chr1	53237713	53238137	-	1.35	424	intron (NM_024646, intron 3 of 13)	intron (NM_024646, intron 3 of 13)	45800	NM_024646	79699	Hs.476280	NM_024646	ENSG00000162378	ZYG11B	ZYG11	zyg-11 family member B, cell cycle regulator	protein-coding	572.4	9.16088
chr9-315-1	chr9	127618877	127623062	-	1.35	4185	TTS (NM_001276374)	TTS (NM_001276374)	3267	NM_007209	11224	Hs.182825	NM_007209	ENSG00000136942	RPL35	DBA19|L35	ribosomal protein L35	protein-coding	5649.75	12.464
chr15-321-0	chr15	38545620	38653138	+	1.34	107518	intron (NM_152594, intron 2 of 6)	intron (NM_152594, intron 2 of 6)	54342	NM_152594	161742	Hs.525781	NM_152594	ENSG00000166068	SPRED1	LGSS|NFLS|PPP1R147|hSpred1|spred-1	sprouty related EVH1 domain containing 1	protein-coding	144074	17.1365
chr1-1571-1	chr1	156638446	156642469	-	1.33	4023	exon (NM_006617, exon 4 of 4)	exon (NM_006617, exon 4 of 4)	6742	NM_006617	10763	Hs.527971	NM_006617	ENSG00000132688	NES	Nbla00170	nestin	protein-coding	5350.59	12.3855
chr12-379-0	chr12	16035987	16063003	+	1.33	27016	intron (NM_007178, intron 6 of 9)	L1ME4a|LINE|L1	14174	NM_007178	11171	Hs.743971	NM_007178	ENSG00000023734	STRAP	MAWD|PT-WD|UNRIP	serine/threonine kinase receptor associated protein	protein-coding	35931.3	15.133
chr2-785-1	chr2	198252318	198299157	-	1.33	46839	intron (NM_012433, intron 6 of 24)	AluJb|SINE|Alu	24080	NM_001005526	23451	Hs.632554	NM_012433	ENSG00000115524	SF3B1	Hsh155|MDS|PRP10|PRPF10|SAP155|SF3b155	splicing factor 3b subunit 1	protein-coding	62295.9	15.9268
chr8-1154-1	chr8	74774961	74790123	-	1.32	15162	intron (NM_001001481, intron 1 of 6)	intron (NM_001001481, intron 1 of 6)	8555	NM_018299	55284	Hs.128841	NM_018299	ENSG00000104343	UBE2W	UBC-16|UBC16	ubiquitin conjugating enzyme E2 W	protein-coding	20013.8	14.2887
chrX-195-0	chrX	12993355	12997475	+	1.32	4120	TTS (NM_021109)	TTS (NM_021109)	2186	NM_021109	7114	Hs.437277	NM_021109	ENSG00000205542	TMSB4X	FX|PTMB4|TB4X|TMSB4	thymosin beta 4 X-linked	protein-coding	5438.4	12.409
chr6-1310-1	chr6	88385912	88410970	-	1.31	25058	intron (NM_018064, intron 1 of 4)	AluSp|SINE|Alu	13510	NM_018064	55122	Hs.485915	NM_018064	ENSG00000135334	AKIRIN2	C6orf166|FBI1|dJ486L4.2	akirin 2	protein-coding	32826	15.0026
chr1-3972-1	chr1	17756973	17763904	-	1.31	6931	intron (NM_018715, intron 2 of 12)	intron (NM_018715, intron 2 of 12)	4594	NM_001136204	55920	Hs.380857	NM_018715	ENSG00000179051	RCC2	TD-60	regulator of chromosome condensation 2	protein-coding	9079.61	13.1484
chr19-277-0	chr19	8510866	8545513	+	1.31	34647	intron (NM_031203, intron 3 of 16)	intron (NM_031203, intron 3 of 16)	18330	NM_001297418	4670	Hs.465808	NM_005968	ENSG00000099783	HNRNPM	CEAR|HNRNPM4|HNRPM|HNRPM4|HTGR1|NAGR1|hnRNP M	heterogeneous nuclear ribonucleoprotein M	protein-coding	45387.6	15.47
chr11-994-0	chr11	57529396	57591829	+	1.3	62433	intron (NM_001085461, intron 3 of 18)	intron (NM_001085461, intron 3 of 18)	31338	NM_001331	1500	Hs.166011	NM_001331	ENSG00000198561	CTNND1	BCDS2|CAS|CTNND|P120CAS|P120CTN|p120|p120(CAS)|p120(CTN)	catenin delta 1	protein-coding	81162.9	16.3085
chrX-2313-1	chrX	39902121	39953191	-	1.3	51070	intron (NM_001123384, intron 5 of 13)	intron (NM_001123384, intron 5 of 13)	29063	NM_001123385	54880	Hs.659681	NM_017745	ENSG00000183337	BCOR	ANOP2|MAA2|MCOPS2	BCL6 corepressor	protein-coding	66391	16.0187
chr10-1237-0	chr10	76975901	76980564	+	1.3	4663	intron (NM_001324087, intron 6 of 11)	intron (NM_001324087, intron 6 of 11)	8320	NM_001324090	7417	Hs.355927	NM_003375	ENSG00000165637	VDAC2	POR	voltage dependent anion channel 2	protein-coding	6061.9	12.5656
chr14-1087-0	chr14	73577534	73586405	+	1.3	8871	intron (NM_021239, intron 18 of 18)	L1PA13|LINE|L1	-21246	NM_007318	5663	Hs.3260	NM_000021	ENSG00000080815	PSEN1	ACNINV3|AD3|FAD|PS-1|PS1|S182	presenilin 1	protein-coding	11532.3	13.4934
chr4-1948-1	chr4	77032791	77045962	-	1.3	13171	intron (NR_103781, intron 7 of 9)	intron (NR_103781, intron 7 of 9)	30174	NM_017426	53371	Hs.430435	NM_017426	ENSG00000138750	NUP54	-	nucleoporin 54	protein-coding	17122.3	14.0636
chr3-2846-0	chr3	170076335	170085899	+	1.29	9564	intron (NM_001248008, intron 1 of 5)	intron (NM_001248008, intron 1 of 5)	3706	NM_001145097	6498	Hs.536655	NM_005414	ENSG00000136603	SKIL	SNO|SnoA|SnoI|SnoN	SKI like proto-oncogene	protein-coding	12337.6	13.5908
chr2-1271-0	chr2	74426943	74452056	+	1.29	25113	intron (NM_006636, intron 7 of 7)	AluSz6|SINE|Alu	13757	NM_006636	10797	Hs.469030	NM_006636	ENSG00000065911	MTHFD2	NMDMC	methylenetetrahydrofolate dehydrogenase (NADP+ dependent) 2, methenyltetrahydrofolate cyclohydrolase	protein-coding	32395.8	14.9835
chr2-1671-0	chr2	99980053	99992539	+	1.29	12486	intron (NM_015904, intron 8 of 23)	AluSc8|SINE|Alu	32444	NM_015904	9669	Hs.158688	NM_015904	ENSG00000158417	EIF5B	IF2	eukaryotic translation initiation factor 5B	protein-coding	16106.9	13.9754
chr12-2117-0	chr12	110720484	110789870	+	1.29	69386	intron (NM_170665, intron 5 of 19)	intron (NM_170665, intron 5 of 19)	36125	NM_170665	488	Hs.506759	NM_001681	ENSG00000174437	ATP2A2	ATP2B|DAR|DD|SERCA2	ATPase sarcoplasmic/endoplasmic reticulum Ca2+ transporting 2	protein-coding	89507.9	16.4497
chr14-37-0	chr14	20923501	20927099	+	1.29	3598	TTS (NM_001100814)	TTS (NM_001100814)	1915	NM_080648	328	Hs.73722	NM_001641	ENSG00000100823	APEX1	APE|APE1|APEN|APEX|APX|HAP1|REF1	apurinic/apyrimidinic endodeoxyribonuclease 1	protein-coding	4641.42	12.1804
chr5-590-1	chr5	148868932	148920236	-	1.28	51304	intron (NM_001271741, intron 4 of 9)	intron (NM_001271741, intron 4 of 9)	35344	NM_001271742	1452	Hs.529862	NM_001892	ENSG00000113712	CSNK1A1	CK1|CK1a|CKIa|HEL-S-77p|HLCDGP1|PRO2975	casein kinase 1 alpha 1	protein-coding	65669.1	16.0029
chr1-804-1	chr1	202744655	202775821	-	1.28	31166	intron (NM_001314042, intron 1 of 27)	intron (NM_001314042, intron 1 of 27)	18360	NM_001347591	10765	Hs.18891	NM_006618	ENSG00000117139	KDM5B	CT31|JARID1B|MRT65|PLU-1|PLU1|PPP1R98|PUT1|RBBP2H1A|RBP2-H1	lysine demethylase 5B	protein-coding	39892.5	15.2838
chr12-1951-1	chr12	25078832	25101284	-	1.28	22452	intron (NM_005504, intron 1 of 10)	L2b|LINE|L2	11977	NM_001178091	586	Hs.438993	NM_005504	ENSG00000060982	BCAT1	BCATC|BCT1|ECA39|MECA39|PNAS121|PP18	branched chain amino acid transaminase 1	protein-coding	28738.6	14.8107
chr1-227-0	chr1	11073739	11076330	+	1.28	2591	intron (NM_007375, intron 2 of 5)	AluSx1|SINE|Alu	2355	NM_007375	23435	Hs.300624	NM_007375	ENSG00000120948	TARDBP	ALS10|TDP-43	TAR DNA binding protein	protein-coding	3316.48	11.6954
chr1-3290-1	chr1	46136161	46148508	-	1.28	12347	intron (NM_021639, intron 2 of 12)	AluSq|SINE|Alu	9871	NM_021639	60313	Hs.238432	NM_021639	ENSG00000159592	GPBP1L1	SP192	GC-rich promoter binding protein 1 like 1	protein-coding	15804.2	13.948
chr5-444-0	chr5	33441556	33481071	+	1.27	39515	exon (NM_001258438, exon 14 of 20)	exon (NM_001258438, exon 14 of 20)	20431	NM_152295	6897	Hs.481860	NM_152295	ENSG00000113407	TARS	ThrRS	threonyl-tRNA synthetase	protein-coding	50184.1	15.6149
chr1-402-1	chr1	225815957	225840136	-	1.27	24179	intron (NM_001008493, intron 1 of 14)	intron (NM_001008493, intron 1 of 14)	12779	NM_018212	55740	Hs.497893	NM_018212	ENSG00000154380	ENAH	ENA|MENA|NDPP1	ENAH actin regulator	protein-coding	30707.3	14.9063
chr16-805-0	chr16	47538992	47566759	+	1.27	27767	intron (NM_001363837, intron 6 of 30)	intron (NM_001363837, intron 6 of 30)	57633	NM_001031835	5257	Hs.78060	NM_000293	ENSG00000102893	PHKB	-	phosphorylase kinase regulatory subunit beta	protein-coding	35264.1	15.1059
chr12-1999-0	chr12	104360384	104386436	+	1.27	26052	intron (NM_003211, intron 2 of 9)	intron (NM_003211, intron 2 of 9)	13760	NM_003211	6996	Hs.584809	NM_003211	ENSG00000139372	TDG	hTDG	thymine DNA glycosylase	protein-coding	33086	15.0139
chr4-1165-0	chr4	76654934	76678269	+	1.27	23335	intron (NM_003715, intron 1 of 21)	Tigger3b|DNA|TcMar-Tigger	16895	NM_001290049	8615	Hs.744877	NM_003715	ENSG00000138768	USO1	P115|TAP|VDP	USO1 vesicle transport factor	protein-coding	29635.5	14.855
chr12-2370-1	chr12	3320635	3321066	-	1.26	431	intron (NM_006675, intron 3 of 8)	intron (NM_006675, intron 3 of 8)	134305	NM_006675	10867	Hs.504517	NM_006675	ENSG00000011105	TSPAN9	NET-5|NET5|PP1057	tetraspanin 9	protein-coding	543.06	9.08497
chr16-529-0	chr16	24552072	24585378	+	1.26	33306	intron (NM_006910, intron 7 of 17)	intron (NM_006910, intron 7 of 17)	17817	NM_032626	5930	Hs.188553	NM_006910	ENSG00000122257	RBBP6	MY038|P2P-R|PACT|RBQ-1|SNAMA	RB binding protein 6, ubiquitin ligase	protein-coding	41965.6	15.3569
chr16-1101-1	chr16	18802066	18804699	-	1.25	2633	3' UTR (NM_015161, exon 6 of 6)	3' UTR (NM_015161, exon 6 of 6)	-1726	NM_001030009	6210	Hs.370504	NM_001019	ENSG00000134419	RPS15A	DBA20|S15a	ribosomal protein S15a	protein-coding	3291.25	11.6844
chr1-1956-0	chr1	97188229	97192493	+	1.25	4264	intron (NM_001300990, intron 2 of 12)	L1PA4|LINE|L1	2167	NR_125356	58155	Hs.596061	NM_021190	ENSG00000117569	PTBP2	PTBLP|brPTB|nPTB	polypyrimidine tract binding protein 2	protein-coding	5330	12.3799
chr2-1537-1	chr2	151322247	151344006	-	1.25	21759	intron (NM_005168, intron 3 of 5)	intron (NM_005168, intron 3 of 5)	11083	NM_005168	390	Hs.6838	NM_005168	ENSG00000115963	RND3	ARHE|Rho8|RhoE|memB	Rho family GTPase 3	protein-coding	27198.8	14.7313
chr3-2107-1	chr3	72422764	72495405	-	1.25	72641	intron (NM_012234, intron 1 of 3)	AluSx1|SINE|Alu	36690	NM_012234	23429	Hs.7910	NM_012234	ENSG00000163602	RYBP	AAP1|APAP-1|DEDAF|YEAF1	RING1 and YY1 binding protein	protein-coding	90801.2	16.4704
chr15-285-1	chr15	85216317	85258528	-	1.25	42211	intron (NM_014300, intron 1 of 5)	AluSz6|SINE|Alu	21948	NM_014300	23478	Hs.9534	NM_014300	ENSG00000140612	SEC11A	1810012E07Rik|SEC11L1|SPC18|SPCS4A|sid2895	SEC11 homolog A, signal peptidase complex subunit	protein-coding	52763.8	15.6873
chr4-2007-1	chr4	74091524	74122928	-	1.25	31404	intron (NM_032217, intron 1 of 33)	intron (NM_032217, intron 1 of 33)	17289	NM_015574	26057	Hs.601206	NM_015574	ENSG00000132466	ANKRD17	GTAR|MASK2|NY-BR-16	ankyrin repeat domain 17	protein-coding	39255	15.2606
chr2-1673-0	chr2	100015170	100023470	+	1.25	8300	intron (NR_135652, intron 20 of 21)	intron (NR_135652, intron 20 of 21)	65468	NM_015904	9669	Hs.158688	NM_015904	ENSG00000158417	EIF5B	IF2	eukaryotic translation initiation factor 5B	protein-coding	10375	13.3408
chr15-1432-1	chr15	25565326	25682835	-	1.24	117509	intron (NM_001354546, intron 1 of 9)	intron (NM_001354546, intron 1 of 9)	59296	NM_001354526	7337	Hs.598862	NM_000462	ENSG00000114062	UBE3A	ANCR|AS|E6-AP|EPVE6AP|HPVE6A	ubiquitin protein ligase E3A	protein-coding	145711	17.1528
chr3-723-0	chr3	42642983	42691254	+	1.24	48271	intron (NR_125400, intron 1 of 2)	intron (NR_125400, intron 1 of 2)	-24548	NM_001201572	9117	Hs.445892	NM_004206	ENSG00000093183	SEC22C	SEC22L3	SEC22 homolog C, vesicle trafficking protein	protein-coding	59856	15.8692
chr3-394-0	chr3	23959254	23964095	+	1.23	4841	3' UTR (NM_002948, exon 4 of 4)	3' UTR (NM_002948, exon 4 of 4)	3051	NM_001253383	6138	Hs.381219	NM_002948	ENSG00000174748	RPL15	DBA12|EC45|L15|RPL10|RPLY10|RPYL10	ribosomal protein L15	protein-coding	5954.43	12.5397
chr5-570-1	chr5	149821001	149828863	-	1.23	7862	intron (NM_001025071, intron 4 of 4)	intron (NM_001025071, intron 4 of 4)	4370	NM_005617	6208	Hs.744846	NM_005617	ENSG00000164587	RPS14	EMTB|S14	ribosomal protein S14	protein-coding	9670.26	13.2393
chr21-356-1	chr21	27434292	27541703	-	1.23	107411	intron (NM_001136131, intron 1 of 15)	intron (NM_001136131, intron 1 of 15)	24711	NM_001136016	351	Hs.434980	NM_000484	ENSG00000142192	APP	AAA|ABETA|ABPP|AD1|APPI|CTFgamma|CVAP|PN-II|PN2|preA4	amyloid beta precursor protein	protein-coding	132116	17.0114
chr4-413-0	chr4	26323765	26346478	+	1.23	22713	intron (NM_001363577, intron 1 of 10)	intron (NM_001363577, intron 1 of 10)	12271	NM_001363577	3516	Hs.479396	NM_005349	ENSG00000168214	RBPJ	AOS3|CBF1|IGKJRB|IGKJRB1|KBF2|RBP-J|RBPJK|RBPSUH|SUH|csl	recombination signal binding protein for immunoglobulin kappa J region	protein-coding	27937	14.7699
chr8-2000-0	chr8	126011301	126037195	+	1.23	25894	intron (NM_003129, intron 7 of 10)	L2c|LINE|L2	13501	NM_003129	6713	Hs.71465	NM_003129	ENSG00000104549	SQLE	-	squalene epoxidase	protein-coding	31849.6	14.959
chr16-229-0	chr16	9187301	9226103	+	1.23	38802	intron (NM_014117, intron 3 of 3)	intron (NM_014117, intron 3 of 3)	21201	NM_014117	29035	Hs.221497	NM_014117	ENSG00000182831	C16orf72	PRO0149	chromosome 16 open reading frame 72	protein-coding	47726.5	15.5425
chr5-2273-0	chr5	138941958	138948719	+	1.23	6761	intron (NM_181838, intron 2 of 7)	intron (NM_181838, intron 2 of 7)	4414	NM_003339	7322	Hs.108332	NM_003339	ENSG00000131508	UBE2D2	E2(17)KB2|PUBC1|UBC4|UBC4/5|UBCH4|UBCH5B	ubiquitin conjugating enzyme E2 D2	protein-coding	8316.03	13.0217
chr3-679-0	chr3	40499781	40509968	+	1.22	10187	3' UTR (NM_003973, exon 6 of 6)	3' UTR (NM_003973, exon 6 of 6)	6044	NM_003973	9045	Hs.446522	NM_003973	ENSG00000188846	RPL14	CAG-ISL-7|CTG-B33|L14|RL14|hRL14	ribosomal protein L14	protein-coding	12428.1	13.6013
chr4-568-0	chr4	39700516	39710062	+	1.22	9546	intron (NM_001111113, intron 1 of 4)	AluSc|SINE|Alu	5533	NM_005339	3093	Hs.50308	NM_005339	ENSG00000078140	UBE2K	E2-25K|HIP2|HYPG|LIG|UBC1	ubiquitin conjugating enzyme E2 K	protein-coding	11646.1	13.5076
chr5-776-1	chr5	137839621	137870358	-	1.22	30737	intron (NM_004730, intron 2 of 10)	intron (NM_004730, intron 2 of 10)	22411	NM_001291974	2107	Hs.483494	NM_004730	ENSG00000120705	ETF1	D5S1995|ERF|ERF1|RF1|SUP45L1|TB3-1	eukaryotic translation termination factor 1	protein-coding	37499.1	15.1946
chr21-394-0	chr21	40178798	40198003	+	1.22	19205	intron (NM_005239, intron 5 of 9)	intron (NM_005239, intron 5 of 9)	10547	NM_005239	2114	Hs.644231	NM_005239	ENSG00000157557	ETS2	ETS2IT1	ETS proto-oncogene 2, transcription factor	protein-coding	23430.1	14.5161
chr15-468-0	chr15	44039455	44043608	+	1.22	4153	intron (NM_005313, intron 1 of 12)	AluSx|SINE|Alu	2895	NM_005313	2923	Hs.591095	NM_005313	ENSG00000167004	PDIA3	ER60|ERp57|ERp60|ERp61|GRP57|GRP58|HEL-S-269|HEL-S-93n|HsT17083|P58|PI-PLC	protein disulfide isomerase family A member 3	protein-coding	5066.66	12.3068
chr1-228-0	chr1	11076597	11078729	+	1.22	2132	intron (NM_007375, intron 3 of 5)	intron (NM_007375, intron 3 of 5)	4984	NM_007375	23435	Hs.300624	NM_007375	ENSG00000120948	TARDBP	ALS10|TDP-43	TAR DNA binding protein	protein-coding	2601.04	11.3449
chr6-1716-0	chr6	90430904	90431605	+	1.22	701	intron (NM_014611, intron 40 of 101)	intron (NM_014611, intron 40 of 101)	-82788	NM_020466	57226	Hs.177275	NM_020466	ENSG00000083099	LYRM2	DJ122O8.2	LYR motif containing 2	protein-coding	855.22	9.74015
chr4-2220-0	chr4	140232440	140250748	+	1.22	18308	intron (NM_057175, intron 1 of 19)	L1MD2|LINE|L1	-17889	NM_001184988	4717	Hs.84549	NM_002494	ENSG00000109390	NDUFC1	KFYI	NADH:ubiquinone oxidoreductase subunit C1	protein-coding	22335.8	14.4471
chr22-316-0	chr22	29665092	29690616	+	1.21	25524	intron (NM_001163286, intron 5 of 15)	AluY|SINE|Alu	13597	NM_005243	2130	Hs.374477	NM_005243	ENSG00000182944	EWSR1	EWS|EWS-FLI1|bK984G1.4	EWS RNA binding protein 1	protein-coding	30884	14.9146
chrX-780-0	chrX	44810495	44848814	+	1.21	38319	intron (NM_001291417, intron 3 of 27)	AT_rich|Low_complexity|Low_complexity	97233	NM_001291418	7403	Hs.522616	NM_021140	ENSG00000147050	KDM6A	KABUK2|UTX|bA386N14.2	lysine demethylase 6A	protein-coding	46366	15.5008
chr5-1789-1	chr5	76981505	77056015	-	1.21	74510	intron (NM_004607, intron 1 of 3)	intron (NM_004607, intron 1 of 3)	53403	NM_001297738	6902	Hs.291212	NM_004607	ENSG00000171530	TBCA	-	tubulin folding cofactor A	protein-coding	90157.1	16.4602
chr14-1209-0	chr14	78183765	78191565	+	1.21	7800	intron (NM_012245, intron 11 of 13)	intron (NM_012245, intron 11 of 13)	13219	NR_052025	81892	Hs.655105	NM_031210	ENSG00000119705	SLIRP	C14orf156|DC50|PD04872	SRA stem-loop interacting RNA binding protein	protein-coding	9438	13.2043
chrX-694-0	chrX	40946131	41071702	+	1.2	125571	intron (NM_001039590, intron 12 of 44)	L1M5|LINE|L1	64218	NM_001039591	8239	Hs.77578	NM_004652	ENSG00000124486	USP9X	DFFRX|FAF|FAM|MRX99|MRXS99F	ubiquitin specific peptidase 9 X-linked	protein-coding	150685	17.2012
chr11-2081-1	chr11	14349849	14379626	-	1.2	29777	intron (NM_001177314, intron 1 of 5)	intron (NM_001177314, intron 1 of 5)	15294	NM_001177315	22800	Hs.502004	NM_012250	ENSG00000133818	RRAS2	TC21	RAS related 2	protein-coding	35732.4	15.1249
chr2-3070-0	chr2	191746800	191816957	+	1.2	70157	intron (NM_001256310, intron 7 of 14)	Tigger1|DNA|TcMar-Tigger	36331	NM_014905	2744	Hs.116448	NM_014905	ENSG00000115419	GLS	AAD20|CASGID|EIEE71|GAC|GAM|GDPAG|GLS1|KGA	glutaminase	protein-coding	84188.4	16.3613
chr15-1081-0	chr15	77224842	77245656	+	1.2	20814	intron (NM_001271837, intron 4 of 7)	AluSx3|SINE|Alu	11159	NM_002902	5955	Hs.79088	NM_002902	ENSG00000117906	RCN2	E6BP|ERC-55|ERC55|TCBP49	reticulocalbin 2	protein-coding	24976.8	14.6083
chr17-1769-1	chr17	4258607	4266805	-	1.2	8198	intron (NM_003342, intron 1 of 5)	intron (NM_003342, intron 1 of 5)	7263	NM_003342	7326	Hs.741319	NM_003342	ENSG00000132388	UBE2G1	E217K|UBC7|UBE2G	ubiquitin conjugating enzyme E2 G1	protein-coding	9837.6	13.2641
chr1-2462-1	chr1	94332260	94343404	-	1.2	11144	intron (NM_014597, intron 4 of 6)	intron (NM_014597, intron 4 of 6)	6930	NM_014597	30836	Hs.85769	NM_014597	ENSG00000067334	DNTTIP2	ERBP|FCF2|HSU15552|LPTS-RP2|TdIF2	deoxynucleotidyltransferase terminal interacting protein 2	protein-coding	13372.8	13.707
chr9-1225-0	chr9	91926822	91977886	+	1.2	51064	intron (NM_024077, intron 7 of 16)	intron (NM_024077, intron 7 of 16)	18588	NM_001282690	79048	Hs.59804	NM_024077	ENSG00000187742	SECISBP2	SBP2	SECIS binding protein 2	protein-coding	61276.8	15.9031
chr2-3335-1	chr2	37425965	37452122	-	1.19	26157	exon (NM_005760, exon 12 of 16)	exon (NM_005760, exon 12 of 16)	15404	NM_001322374	100505876	Hs.666958	NM_001322373	ENSG00000218739	CEBPZOS	CEBPZ-AS1	CEBPZ opposite strand	protein-coding	31126.8	14.9259
chr5-127-0	chr5	10251110	10267687	+	1.19	16577	intron (NM_001306156, intron 6 of 10)	intron (NM_001306156, intron 6 of 10)	8749	NM_001306156	22948	Hs.1600	NM_012073	ENSG00000150753	CCT5	CCT-epsilon|CCTE|HEL-S-69|PNAS-102|TCP-1-epsilon	chaperonin containing TCP1 subunit 5	protein-coding	19726.6	14.2679
chr13-63-0	chr13	21717365	21724182	+	1.19	6817	intron (NM_001366643, intron 3 of 4)	intron (NM_001366643, intron 3 of 4)	6088	NM_001366643	10284	Hs.524899	NM_005870	ENSG00000150459	SAP18	2HOR0202|SAP18P	Sin3A associated protein 18	protein-coding	8112.23	12.9859
chr9-1509-1	chr9	34038536	34048324	-	1.19	9788	intron (NM_001370059, intron 1 of 28)	AluJb|SINE|Alu	5455	NM_001370067	55833	Hs.493739	NM_018449	ENSG00000137073	UBAP2	UBAP-2	ubiquitin associated protein 2	protein-coding	11647.7	13.5078
chr3-1438-1	chr3	120133120	120168899	-	1.19	35779	intron (NM_007085, intron 2 of 10)	intron (NM_007085, intron 2 of 10)	18830	NM_007085	11167	Hs.269512	NM_007085	ENSG00000163430	FSTL1	FRP|FSL1|MIR198|OCC-1|OCC1|tsc36	follistatin like 1	protein-coding	42577	15.3778
chr7-785-0	chr7	44507553	44508095	+	1.19	542	intron (NM_015332, intron 2 of 5)	intron (NM_015332, intron 2 of 5)	22433	NM_015332	23386	Hs.488171	NM_015332	ENSG00000015676	NUDCD3	NudCL	NudC domain containing 3	protein-coding	644.98	9.33311
chr2-2269-0	chr2	135677356	135720938	+	1.19	43582	intron (NR_135468, intron 4 of 9)	intron (NR_135468, intron 4 of 9)	22755	NR_135468	905	Hs.744115	NM_001241	ENSG00000082258	CCNT2	CYCT2	cyclin T2	protein-coding	51862.6	15.6624
chr5-1079-0	chr5	72794917	72803782	+	1.18	8865	intron (NM_001037637, intron 4 of 5)	intron (NM_001037637, intron 4 of 5)	5099	NM_001037637	689	Hs.591768	NM_001207	ENSG00000145741	BTF3	BETA-NAC|BTF3a|BTF3b|NACB	basic transcription factor 3	protein-coding	10460.7	13.3527
chr4-414-0	chr4	26346334	26369350	+	1.18	23016	intron (NM_001363577, intron 1 of 10)	LTR86A2|LTR|ERVL	34992	NM_001363577	3516	Hs.479396	NM_005349	ENSG00000168214	RBPJ	AOS3|CBF1|IGKJRB|IGKJRB1|KBF2|RBP-J|RBPJK|RBPSUH|SUH|csl	recombination signal binding protein for immunoglobulin kappa J region	protein-coding	27158.9	14.7291
chr2-3365-0	chr2	208395512	208402371	+	1.18	6859	intron (NR_163946, intron 1 of 8)	MIR|SINE|MIR	4255	NM_001320793	1385	Hs.516646	NM_004379	ENSG00000118260	CREB1	CREB|CREB-1	cAMP responsive element binding protein 1	protein-coding	8093.62	12.9826
chr2-3366-0	chr2	208402229	208471454	+	1.18	69225	intron (NR_163947, intron 5 of 8)	AluSx1|SINE|Alu	12995	NM_001371428	NA								81685.5	16.3178
chr17-518-1	chr17	57761669	57783989	-	1.17	22320	3' UTR (NM_001288653, exon 32 of 32)	3' UTR (NM_001288653, exon 32 of 32)	12130	NM_001015509	51651	Hs.12677	NM_016077	ENSG00000141378	PTRH2	BIT1|CFAP37|CGI-147|IMNEPD|PTH|PTH 2|PTH2	peptidyl-tRNA hydrolase 2	protein-coding	26114.4	14.6726
chr18-138-0	chr18	8610668	8644548	+	1.17	33880	intron (NM_001025300, intron 2 of 5)	intron (NM_001025300, intron 2 of 5)	18165	NM_001025300	201475	Hs.270074	NM_001025300	ENSG00000206418	RAB12	-	RAB12, member RAS oncogene family	protein-coding	39639.6	15.2747
chr12-1331-1	chr12	57051872	57081128	-	1.17	29256	intron (NM_001282605, intron 3 of 5)	intron (NM_001282605, intron 3 of 5)	15281	NR_104219	10728	Hs.50425	NM_006601	ENSG00000110958	PTGES3	P23|TEBP|cPGES	prostaglandin E synthase 3	protein-coding	34229.5	15.063
chr20-828-0	chr20	47700136	47724849	+	1.17	24713	intron (NM_001316, intron 24 of 24)	L1MC5|LINE|L1	49643	NM_001362762	1434	Hs.90073	NM_001316	ENSG00000124207	CSE1L	CAS|CSE1|XPO2	chromosome segregation 1 like	protein-coding	28914.2	14.8195
chr12-940-1	chr12	80021337	80083076	-	1.17	61739	intron (NM_002583, intron 2 of 6)	intron (NM_002583, intron 2 of 6)	32154	NM_001354732	5074	Hs.643130	NM_002583	ENSG00000177425	PAWR	PAR4|Par-4	pro-apoptotic WT1 regulator	protein-coding	72234.6	16.1404
chr15-136-0	chr15	28560896	28561359	+	1.17	463	intron (NM_004667, intron 2 of 92)	intron (NM_004667, intron 2 of 92)	6171	NM_004667	8924	Hs.434890	NM_004667	ENSG00000128731	HERC2	D15F37S1|MRT38|SHEP1|jdf2|p528	HECT and RLD domain containing E3 ubiquitin protein ligase 2	protein-coding	541.71	9.08138
chr1-3635-1	chr1	32794182	32800727	-	1.17	6545	intron (NM_004964, intron 11 of 13)	intron (NM_004964, intron 11 of 13)	4380	NR_052852	65108	Hs.75061	NM_023009	ENSG00000175130	MARCKSL1	F52|MACMARCKS|MLP|MLP1|MRP	MARCKS like 1	protein-coding	7657.65	12.9027
chr2-729-0	chr2	44396998	44423017	+	1.17	26019	intron (NM_177969, intron 1 of 4)	intron (NM_177969, intron 1 of 4)	13993	NM_001033557	5495	Hs.416769	NM_002706	ENSG00000138032	PPM1B	PP2C-beta|PP2C-beta-X|PP2CB|PP2CBETA|PPC2BETAX	protein phosphatase, Mg2+/Mn2+ dependent 1B	protein-coding	30442.2	14.8938
chr15-830-1	chr15	59214297	59225025	-	1.17	10728	intron (NR_135043, intron 1 of 18)	AluSx|SINE|Alu	6217	NM_024755	79811	Hs.512932	NM_017968	ENSG00000137776	SLTM	Met	SAFB like transcription modulator	protein-coding	12551.8	13.6156
chr5-3045-0	chr5	179153662	179159706	+	1.17	6044	non-coding (NR_157048, exon 15 of 15)	non-coding (NR_157048, exon 15 of 15)	-3139	NM_014757	9794	Hs.631951	NM_014757	ENSG00000161021	MAML1	Mam-1|Mam1	mastermind like transcriptional coactivator 1	protein-coding	7071.48	12.7878
chr2-74-0	chr2	5838025	5844510	+	1.16	6485	3' UTR (NM_003108, exon 1 of 1)	3' UTR (NM_003108, exon 1 of 1)	8751	NM_003108	6664	Hs.432638	NM_003108	ENSG00000176887	SOX11	MRD27	SRY-box transcription factor 11	protein-coding	7522.6	12.877
chr10-337-0	chr10	21832937	22035101	+	1.16	202164	intron (NM_001195626, intron 8 of 22)	intron (NM_001195626, intron 8 of 22)	110918	NM_001195626	8028	Hs.30385	NM_004641	ENSG00000078403	MLLT10	AF10	MLLT10 histone lysine methyltransferase DOT1L cofactor	protein-coding	234510	17.8393
chr2-1213-0	chr2	71559714	71639126	+	1.16	79412	intron (NM_001252612, intron 8 of 27)	L1M1|LINE|L1	40508	NM_014497	27332	Hs.434401	NM_014497	ENSG00000075292	ZNF638	NP220|ZFML|Zfp638	zinc finger protein 638	protein-coding	92117.9	16.4912
chr13-1151-0	chr13	98629723	98679059	+	1.16	49336	intron (NM_002271, intron 13 of 28)	AluYk4|SINE|Alu	48462	NM_002271	3843	Hs.712598	NM_002271	ENSG00000065150	IPO5	IMB3|KPNB3|Pse1|RANBP5|imp5	importin 5	protein-coding	57229.8	15.8045
chr16-1514-1	chr16	250127	278712	-	1.16	28585	intron (NM_201412, intron 3 of 9)	L1ME4a|LINE|L1	15029	NM_018032	55692	Hs.16803	NM_018032	ENSG00000007392	LUC7L	LUC7B1|Luc7|SR+89|hLuc7B1	LUC7 like	protein-coding	33158.6	15.0171
chr15-561-0	chr15	49171046	49173579	+	1.16	2533	TTS (NM_014335)	TTS (NM_014335)	1981	NM_014335	23741	Hs.255973	NM_014335	ENSG00000255302	EID1	C15orf3|CRI1|EID-1|IRO45620|PNAS-22|PTD014|RBP21	EP300 interacting inhibitor of differentiation 1	protein-coding	2938.28	11.5208
chr1-403-1	chr1	225803064	225816063	-	1.15	12999	intron (NM_001008493, intron 1 of 14)	intron (NM_001008493, intron 1 of 14)	31262	NM_018212	55740	Hs.497893	NM_018212	ENSG00000154380	ENAH	ENA|MENA|NDPP1	ENAH actin regulator	protein-coding	14948.9	13.8677
chr1-405-1	chr1	225701193	225707274	-	1.15	6081	intron (NM_001008493, intron 6 of 14)	intron (NM_001008493, intron 6 of 14)	-87676	NM_194442	3930	Hs.435166	NM_002296	ENSG00000143815	LBR	C14SR|DHCR14B|LMN2R|PHA|PHASK|TDRD18	lamin B receptor	protein-coding	6993.15	12.7717
chr20-558-1	chr20	32673351	32699146	-	1.15	25795	intron (NM_003908, intron 4 of 8)	intron (NM_003908, intron 4 of 8)	13801	NM_001316364	8894	Hs.429180	NM_003908	ENSG00000125977	EIF2S2	EIF2|EIF2B|EIF2beta|PPP1R67|eIF-2-beta	eukaryotic translation initiation factor 2 subunit beta	protein-coding	29664.2	14.8564
chr5-2722-0	chr5	162865354	162880871	+	1.15	15517	TTS (NR_138426)	TTS (NR_138426)	8511	NM_199246	900	Hs.79101	NM_004060	ENSG00000113328	CCNG1	CCNG	cyclin G1	protein-coding	17844.5	14.1232
chr6-879-0	chr6	41757340	41761462	+	1.14	4122	3' UTR (NM_001286554, exon 6 of 6)	3' UTR (NM_001286554, exon 6 of 6)	4220	NM_001134493	100188893	Hs.731633	NM_001134493	ENSG00000214736	TOMM6	OBTP|TOM6	translocase of outer mitochondrial membrane 6	protein-coding	4699.08	12.1982
chr6-1942-0	chr6	105405713	105439627	+	1.14	33914	intron (NM_001004317, intron 2 of 3)	intron (NM_001004317, intron 2 of 3)	17688	NM_001004317	389421	Hs.23616	NM_001004317	ENSG00000187772	LIN28B	CSDD2	lin-28 homolog B	protein-coding	38662	15.2386
chr1-747-0	chr1	33117630	33145314	+	1.14	27684	intron (NM_001135256, intron 3 of 11)	MIRc|SINE|MIR	14513	NM_001135256	5928	Hs.16003	NM_005610	ENSG00000162521	RBBP4	NURF55|RBAP48|lin-53	RB binding protein 4, chromatin remodeling factor	protein-coding	31559.8	14.9458
chr2-3310-1	chr2	38771057	38828962	-	1.14	57905	intron (NM_001142650, intron 9 of 13)	Charlie13a|DNA|hAT-Charlie	30061	NM_138394	92906	Hs.445497	NM_138394	ENSG00000143889	HNRNPLL	HNRPLL|SRRF	heterogeneous nuclear ribonucleoprotein L like	protein-coding	66011.7	16.0104
chr11-232-0	chr11	9596776	9605683	+	1.14	8907	intron (NM_003390, intron 5 of 10)	intron (NM_003390, intron 5 of 10)	4995	NM_001143976	7465	Hs.249441	NM_003390	ENSG00000166483	WEE1	WEE1A|WEE1hu	WEE1 G2 checkpoint kinase	protein-coding	10154	13.3098
chr17-464-1	chr17	60136894	60141777	-	1.14	4883	intron (NM_005121, intron 2 of 29)	intron (NM_005121, intron 2 of 29)	3304	NM_005121	9969	Hs.282678	NM_005121	ENSG00000108510	MED13	ARC250|DRIP250|HSPC221|THRAP1|TRAP240	mediator complex subunit 13	protein-coding	5566.62	12.4426
chr4-836-0	chr4	56262851	56267241	+	1.14	4390	intron (NM_018475, intron 1 of 5)	intron (NM_018475, intron 1 of 5)	2922	NR_073070	55858	Hs.479766	NM_018475	ENSG00000134851	TMEM165	CDG2K|FT27|GDT1|TMPT27|TPARL	transmembrane protein 165	protein-coding	5004.6	12.289
chr13-1073-1	chr13	39581734	39611488	-	1.14	29754	intron (NM_025138, intron 8 of 12)	intron (NM_025138, intron 8 of 12)	15602	NM_170719	80209	Hs.318526	NM_025138	ENSG00000120685	PROSER1	C13orf23	proline and serine rich 1	protein-coding	33919.6	15.0498
chr12-1806-0	chr12	93861759	93887772	+	1.14	26013	intron (NR_038161, intron 5 of 6)	intron (NR_038161, intron 5 of 6)	13475	NR_038161	28977	Hs.199579	NM_014050	ENSG00000198015	MRPL42	HSPC204|L31MT|L42MT|MRP-L31|MRP-L42|MRP-S32|MRPL31|MRPS32|PTD007|RPML31|S32MT	mitochondrial ribosomal protein L42	protein-coding	29654.8	14.856
chr12-1443-0	chr12	70638137	70698771	+	1.13	60634	intron (NM_001199303, intron 1 of 15)	MIR3|SINE|MIR	30960	NR_037615	4848	Hs.133350	NM_014515	ENSG00000111596	CNOT2	CDC36|HSPC131|NOT2|NOT2H	CCR4-NOT transcription complex subunit 2	protein-coding	68516.4	16.0642
chr2-3222-0	chr2	201172668	201199181	+	1.13	26513	intron (NM_001282744, intron 1 of 12)	intron (NM_001282744, intron 1 of 12)	12251	NM_001282744	26010	Hs.120323	NM_015535	ENSG00000196141	SPATS2L	DNAPTP6|SGNP	spermatogenesis associated serine rich 2 like	protein-coding	29959.7	14.8707
chr22-47-0	chr22	17851258	17900838	+	1.13	49580	intron (NM_001290046, intron 1 of 18)	AluJr|SINE|Alu	35209	NM_001290046	27443	Hs.231895	NM_031413	ENSG00000099954	CECR2	-	CECR2 histone acetyl-lysine reader	protein-coding	56025.4	15.7738
chr11-348-0	chr11	16760316	16781975	+	1.13	21659	intron (NM_014267, intron 3 of 4)	Charlie3|DNA|hAT-Charlie	10951	NM_014267	10944	Hs.368226	NM_014267	ENSG00000110696	C11orf58	IMAGE145052|SMAP	chromosome 11 open reading frame 58	protein-coding	24474.7	14.579
chr8-1604-0	chr8	98792725	98816384	+	1.13	23659	intron (NM_018407, intron 1 of 6)	AluJb|SINE|Alu	16538	NM_018407	55353	Hs.492314	NM_018407	ENSG00000104341	LAPTM4B	LAPTM4beta|LC27	lysosomal protein transmembrane 4 beta	protein-coding	26734.7	14.7064
chr16-542-1	chr16	58654641	58662666	-	1.13	8025	intron (NM_206999, intron 1 of 30)	AluSg|SINE|Alu	5077	NM_016284	23019	Hs.460923	NM_016284	ENSG00000125107	CNOT1	AD-005|CDC39|NOT1|NOT1H	CCR4-NOT transcription complex subunit 1	protein-coding	9068.25	13.1466
chr4-2852-1	chr4	17787878	17811827	-	1.13	23949	intron (NR_144310, intron 3 of 3)	intron (NR_144310, intron 3 of 3)	12528	NR_144301	54876	Hs.614787	NM_017741	ENSG00000163257	DCAF16	C4orf30	DDB1 and CUL4 associated factor 16	protein-coding	27062.4	14.724
chr6-66-0	chr6	4022763	4067744	+	1.13	44981	intron (NR_146785, intron 6 of 20)	AluY|SINE|Alu	23719	NM_003913	8899	Hs.159014	NM_003913	ENSG00000112739	PRPF4B	PR4H|PRP4|PRP4H|PRP4K|dJ1013A10.1	pre-mRNA processing factor 4B	protein-coding	50828.5	15.6334
chr1-2426-0	chr1	145097169	145123311	+	1.13	26142	intron (NR_158170, intron 3 of 4)	intron (NR_158170, intron 3 of 4)	13832	NM_004892	9554	Hs.632438	NM_004892	ENSG00000265808	SEC22B	ERS-24|SEC22L1	SEC22 homolog B, vesicle trafficking protein (gene/pseudogene)	protein-coding	29540.5	14.8504
chr15-619-0	chr15	52312714	52360613	+	1.12	47899	intron (NM_002748, intron 1 of 5)	L2c|LINE|L2	25247	NM_002748	5597	Hs.411847	NM_002748	ENSG00000069956	MAPK6	ERK3|HsT17250|PRKM6|p97MAPK	mitogen-activated protein kinase 6	protein-coding	53646.9	15.7112
chr18-290-1	chr18	55264321	55288081	-	1.12	23760	intron (NM_004539, intron 7 of 13)	MLT2B3|LTR|ERVL	12867	NM_004539	4677	Hs.465224	NM_004539	ENSG00000134440	NARS	ASNRS|NARS1	asparaginyl-tRNA synthetase	protein-coding	26611.2	14.6997
chr19-983-0	chr19	34690373	34725656	+	1.12	35283	intron (NM_015578, intron 6 of 9)	AluSg|SINE|Alu	-37445	NM_014686	9710	Hs.330073	NM_014686	ENSG00000166398	KIAA0355	-	KIAA0355	protein-coding	39517	15.2702
chr5-200-1	chr5	171688462	171709840	-	1.12	21378	intron (NM_152277, intron 1 of 2)	intron (NM_152277, intron 1 of 2)	11617	NM_152277	92181	Hs.131570	NM_152277	ENSG00000168246	UBTD2	DCUBP	ubiquitin domain containing 2	protein-coding	23943.4	14.5473
chr19-639-0	chr19	19996945	20010537	+	1.11	13592	3' UTR (NM_021047, exon 4 of 4)	3' UTR (NM_021047, exon 4 of 4)	-8014	NM_031218	81931	Hs.301059	NM_031218	ENSG00000184635	ZNF93	HPF34|HTF34|TF34|ZNF505	zinc finger protein 93	protein-coding	15087.1	13.881
chr17-806-1	chr17	44242772	44256924	-	1.11	14152	intron (NM_001193465, intron 2 of 15)	intron (NM_001193465, intron 2 of 15)	20300	NM_001193466	284058	Hs.648744	NM_015443	ENSG00000120071	KANSL1	CENP-36|KDVS|KIAA1267|MSL1v1|NSL1|hMSL1v1	KAT8 regulatory NSL complex subunit 1	protein-coding	15708.7	13.9393
chr14-1510-0	chr14	96969740	97047940	+	1.11	78200	intron (NM_001293627, intron 13 of 21)	intron (NM_001293627, intron 13 of 21)	39638	NM_001293628	10914	Hs.253726	NM_032632	ENSG00000090060	PAPOLA	PAP|PAP-alpha	poly(A) polymerase alpha	protein-coding	86802	16.4054
chr3-2493-1	chr3	49124637	49130367	-	1.11	5730	intron (NM_001320584, intron 1 of 9)	AluSx|SINE|Alu	3563	NM_001320583	54870	Hs.297389	NM_017730	ENSG00000198218	QRICH1	AB-DIP|VERBRAS	glutamine rich 1	protein-coding	6360.3	12.6349
chr1-3298-1	chr1	45977422	45985193	-	1.11	7771	intron (NM_002574, intron 3 of 5)	intron (NM_002574, intron 3 of 5)	6249	NM_181697	5052	Hs.180909	NM_002574	ENSG00000117450	PRDX1	MSP23|NKEF-A|NKEFA|PAG|PAGA|PAGB|PRX1|PRXI|TDPX2	peroxiredoxin 1	protein-coding	8625.81	13.0744
chr10-1719-1	chr10	32313223	32344392	-	1.11	31169	intron (NM_004521, intron 3 of 25)	intron (NM_004521, intron 3 of 25)	16546	NM_004521	3799	Hs.327736	NM_004521	ENSG00000170759	KIF5B	HEL-S-61|KINH|KNS|KNS1|UKHC	kinesin family member 5B	protein-coding	34597.6	15.0784
chr9-1213-0	chr9	91004462	91053743	+	1.11	49281	intron (NM_006717, intron 1 of 5)	MER77B|LTR|ERVL	25743	NM_006717	10927	Hs.146804	NM_006717	ENSG00000106723	SPIN1	SPIN|TDRD24	spindlin 1	protein-coding	54701.9	15.7393
chr1-4205-1	chr1	8416077	8482584	-	1.11	66507	intron (NM_012102, intron 13 of 23)	intron (NM_012102, intron 13 of 23)	34562	NM_001042682	473	Hs.463041	NM_012102	ENSG00000142599	RERE	ARG|ARP|ATN1L|DNB1|NEDBEH	arginine-glutamic acid dipeptide repeats	protein-coding	73822.8	16.1718
chr3-231-1	chr3	185516841	185540496	-	1.11	23655	intron (NR_138486, intron 2 of 15)	intron (NR_138486, intron 2 of 15)	10251	NM_001291873	10644	Hs.35354	NM_006548	ENSG00000073792	IGF2BP2	IMP-2|IMP2|VICKZ2	insulin like growth factor 2 mRNA binding protein 2	protein-coding	26257	14.6804
chr4-1379-0	chr4	87857373	87916587	+	1.1	59214	intron (NM_001166693, intron 2 of 20)	intron (NM_001166693, intron 2 of 20)	30826	NM_001166693	4299	Hs.480190	NM_005935	ENSG00000172493	AFF1	AF4|MLLT2|PBM1	AF4/FMR2 family member 1	protein-coding	65135.4	15.9912
chr16-1442-0	chr16	84734266	84753294	+	1.1	19028	intron (NM_001272075, intron 2 of 14)	AluSz|SINE|Alu	10174	NR_073577	9100	Hs.136778	NM_005153	ENSG00000103194	USP10	UBPO	ubiquitin specific peptidase 10	protein-coding	20930.8	14.3533
chr7-2269-1	chr7	23556635	23571485	-	1.1	14850	intron (NM_001282757, intron 1 of 8)	AluSz|SINE|Alu	7540	NM_013293	29896	Hs.445652	NM_013293	ENSG00000164548	TRA2A	AWMS1|HSU53209	transformer 2 alpha homolog	protein-coding	16335	13.9957
chr11-5-1	chr11	134123851	134145694	-	1.1	21843	intron (NM_014384, intron 10 of 10)	intron (NM_014384, intron 10 of 10)	11338	NM_014384	27034	Hs.14791	NM_014384	ENSG00000151498	ACAD8	ACAD-8|ARC42	acyl-CoA dehydrogenase family member 8	protein-coding	24027.3	14.5524
chr9-567-0	chr9	33818559	33828375	+	1.1	9816	intron (NM_017811, intron 1 of 4)	AluSx|SINE|Alu	6309	NM_017811	54926	Hs.643648	NM_017811	ENSG00000107341	UBE2R2	CDC34B|E2-CDC34B|UBC3B	ubiquitin conjugating enzyme E2 R2	protein-coding	10797.6	13.3984
chr8-1309-1	chr8	66722729	66752946	-	1.09	30217	intron (NM_001242318, intron 1 of 12)	intron (NM_001242318, intron 1 of 12)	16462	NM_001242318	5150	Hs.527119	NM_002603	ENSG00000205268	PDE7A	HCP1|PDE7	phosphodiesterase 7A	protein-coding	32936.5	15.0074
chr2-394-0	chr2	26275616	26320048	+	1.09	44432	intron (NM_016131, intron 1 of 5)	intron (NM_016131, intron 1 of 5)	40879	NM_016131	10890	Hs.467960	NM_016131	ENSG00000084733	RAB10	-	RAB10, member RAS oncogene family	protein-coding	48430.9	15.5636
chr2-1450-0	chr2	85199510	85285895	+	1.09	86385	intron (NM_020122, intron 1 of 6)	intron (NM_020122, intron 1 of 6)	44418	NM_020122	56888	Hs.654968	NM_020122	ENSG00000176407	KCMF1	DEBT91|FIGC|PCMF|ZZZ1	potassium channel modulatory factor 1	protein-coding	94159.6	16.5228
chr9-1842-0	chr9	128511340	128542271	+	1.09	30931	intron (NR_024122, intron 2 of 7)	intron (NR_024122, intron 2 of 7)	16343	NM_001134778	5090	Hs.428027	NM_006195	ENSG00000167081	PBX3	-	PBX homeobox 3	protein-coding	33714.8	15.0411
chr11-975-1	chr11	73579531	73587485	-	1.09	7954	TTS (NM_016565)	TTS (NM_016565)	-4236	NM_001267806	80227	Hs.525017	NM_025155	ENSG00000175575	PAAF1	PAAF|Rpn14|WDR71	proteasomal ATPase associated factor 1	protein-coding	8669.86	13.0818
chr3-391-0	chr3	23853060	23898222	+	1.08	45162	intron (NM_001202476, intron 2 of 4)	intron (NM_001202476, intron 2 of 4)	23696	NM_001202476	7324	Hs.164853	NM_003341	ENSG00000170142	UBE2E1	UBCH6	ubiquitin conjugating enzyme E2 E1	protein-coding	48775	15.5739
chr10-1726-1	chr10	32084865	32197802	-	1.08	112937	intron (NM_001270696, intron 6 of 17)	intron (NM_001270696, intron 6 of 17)	56521	NM_001270699	94134	Hs.499264	NM_018287	ENSG00000165322	ARHGAP12	-	Rho GTPase activating protein 12	protein-coding	121972	16.8962
chr1-558-0	chr1	27024793	27066004	+	1.08	41211	intron (NM_006015, intron 1 of 19)	MER2|DNA|TcMar-Tigger	22892	NM_139135	8289	Hs.468972	NM_006015	ENSG00000117713	ARID1A	B120|BAF250|BAF250a|BM029|C1orf4|CSS2|ELD|MRD14|OSA1|P270|SMARCF1|hELD|hOSA1	AT-rich interaction domain 1A	protein-coding	44507.9	15.4418
chr5-798-1	chr5	137081583	137089908	-	1.07	8325	3' UTR (NM_006805, exon 1 of 1)	3' UTR (NM_006805, exon 1 of 1)	4307	NM_006805	10949	Hs.96996	NM_006805	ENSG00000177733	HNRNPA0	HNRPA0	heterogeneous nuclear ribonucleoprotein A0	protein-coding	8907.75	13.1208
chr11-1320-1	chr11	61168122	61196721	-	1.07	28599	intron (NM_001136040, intron 7 of 9)	intron (NM_001136040, intron 7 of 9)	14962	NM_024811	79869	Hs.718984	NM_024811	ENSG00000149532	CPSF7	CFIm59	cleavage and polyadenylation specific factor 7	protein-coding	30600.9	14.9013
chr22-691-0	chr22	46073490	46091179	+	1.07	17689	intron (NM_001167621, intron 1 of 10)	intron (NM_001167621, intron 1 of 10)	14620	NM_013236	25814	Hs.475125	NM_013236	ENSG00000130638	ATXN10	E46L|HUMEEP|SCA10	ataxin 10	protein-coding	18927.2	14.2082
chr1-4316-1	chr1	1785960	1799608	-	1.07	13648	intron (NM_001282538, intron 1 of 9)	AluJr4|SINE|Alu	29742	NM_002074	2782	Hs.430425	NM_002074	ENSG00000078369	GNB1	MRD42	G protein subunit beta 1	protein-coding	14603.4	13.834
chr20-1056-1	chr20	485633	523625	-	1.07	37992	intron (NM_001895, intron 1 of 12)	L1ME1|LINE|L1	19805	NM_177560	1457	Hs.644056	NM_001895	ENSG00000101266	CSNK2A1	CK2A1|CKII|Cka1|Cka2|OCNDS	casein kinase 2 alpha 1	protein-coding	40651.4	15.311
chr2-2021-0	chr2	120518333	120601492	+	1.07	83159	intron (NM_002830, intron 1 of 26)	L1MD|LINE|L1	42414	NM_002830	5775	Hs.469809	NM_002830	ENSG00000088179	PTPN4	MEG|PTPMEG|PTPMEG1	protein tyrosine phosphatase non-receptor type 4	protein-coding	88980.1	16.4412
chr14-618-1	chr14	69853909	69864207	-	1.07	10298	intron (NM_004450, intron 2 of 3)	intron (NM_004450, intron 2 of 3)	5958	NM_004450	2079	Hs.509791	NM_004450	ENSG00000100632	ERH	DROER	ERH mRNA splicing and mitosis factor	protein-coding	11018.9	13.4277
chr13-841-1	chr13	51925277	52025511	-	1.07	100234	intron (NM_012141, intron 4 of 17)	L2a|LINE|L2	51778	NM_001039938	26512	Hs.439440	NM_012141	ENSG00000102786	INTS6	DBI-1|DDX26|DDX26A|DICE1|HDB|INT6|Notchl2	integrator complex subunit 6	protein-coding	107250	16.7106
chr7-2344-0	chr7	135243335	135309567	+	1.07	66232	intron (NM_015135, intron 11 of 42)	intron (NM_015135, intron 11 of 42)	33786	NM_001329434	23165	Hs.743250	NM_015135	ENSG00000155561	NUP205	C7orf14|NPHS13	nucleoporin 205	protein-coding	70868.2	16.1129
chr10-1056-0	chr10	70481752	70483922	+	1.07	2170	intron (NR_104262, intron 2 of 23)	intron (NR_104262, intron 2 of 23)	1841	NM_001282959	55749	Hs.49853	NM_018237	ENSG00000060339	CCAR1	-	cell division cycle and apoptosis regulator 1	protein-coding	2321.9	11.1811
chr15-1115-0	chr15	78841127	78843742	+	1.07	2615	TTS (NM_001102667)	TTS (NM_001102667)	9406	NM_001330676	5685	Hs.251531	NM_002789	ENSG00000041357	PSMA4	HC9|HsT17706|PSC9	proteasome subunit alpha 4	protein-coding	2798.05	11.4502
chr6-360-0	chr6	21594095	21596226	+	1.06	2131	exon (NM_003107, exon 1 of 1)	exon (NM_003107, exon 1 of 1)	1178	NM_003107	6659	Hs.643910	NM_003107	ENSG00000124766	SOX4	EVI16	SRY-box transcription factor 4	protein-coding	2258.86	11.1414
chr14-287-1	chr14	89829057	89878857	-	1.06	49800	intron (NM_001085471, intron 2 of 6)	intron (NM_001085471, intron 2 of 6)	29620	NM_005197	1112	Hs.434286	NM_005197	ENSG00000053254	FOXN3	C14orf116|CHES1|PRO1635	forkhead box N3	protein-coding	52788	15.6879
chr17-807-1	chr17	44189074	44242337	-	1.06	53263	intron (NM_001193465, intron 3 of 15)	MER2|DNA|TcMar-Tigger	54443	NM_001193466	284058	Hs.648744	NM_015443	ENSG00000120071	KANSL1	CENP-36|KDVS|KIAA1267|MSL1v1|NSL1|hMSL1v1	KAT8 regulatory NSL complex subunit 1	protein-coding	56458.8	15.7849
chr4-2081-0	chr4	129733780	129798938	+	1.06	65158	intron (NM_001287441, intron 3 of 8)	intron (NM_001287441, intron 3 of 8)	33360	NM_001287443	79960	Hs.12420	NM_024900	ENSG00000077684	JADE1	PHF17	jade family PHD finger 1	protein-coding	69067.5	16.0757
chr19-1022-1	chr19	21465651	21511571	-	1.06	45920	intron (NM_001297560, intron 3 of 3)	L1M3c|LINE|L1	23601	NM_021269	7562	Hs.466296	NM_021269	ENSG00000182141	ZNF708	KOX8|ZNF15|ZNF15L1	zinc finger protein 708	protein-coding	48675.2	15.5709
chr11-2034-1	chr11	17111320	17191331	-	1.06	80011	intron (NM_001321378, intron 13 of 33)	AluSx1|SINE|Alu	-52111	NM_001017	6207	Hs.446588	NM_001017	ENSG00000110700	RPS13	S13	ribosomal protein S13	protein-coding	84811.7	16.372
chr3-3360-0	chr3	196467847	196488665	+	1.06	20818	intron (NM_002577, intron 1 of 14)	AluSz6|SINE|Alu	11528	NM_002577	5062	Hs.518530	NM_002577	ENSG00000180370	PAK2	PAK65|PAKgamma	p21 (RAC1) activated kinase 2	protein-coding	22067.1	14.4296
chr2-1906-0	chr2	113404150	113424365	+	1.06	20215	intron (NM_005415, intron 5 of 10)	intron (NM_005415, intron 5 of 10)	10741	NM_005415	6574	Hs.187946	NM_005415	ENSG00000144136	SLC20A1	GLVR1|Glvr-1|PIT1|PiT-1	solute carrier family 20 member 1	protein-coding	21427.9	14.3872
chr4-1381-0	chr4	87929055	88071686	+	1.06	142631	intron (NM_005935, intron 3 of 19)	intron (NM_005935, intron 3 of 19)	72217	NM_005935	4299	Hs.480190	NM_005935	ENSG00000172493	AFF1	AF4|MLLT2|PBM1	AF4/FMR2 family member 1	protein-coding	151189	17.206
chr2-2800-1	chr2	68458786	68478480	-	1.05	19694	intron (NM_000945, intron 1 of 5)	MIRb|SINE|MIR	11031	NM_000945	5534	Hs.280604	NM_000945	ENSG00000221823	PPP3R1	CALNB1|CNB|CNB1	protein phosphatase 3 regulatory subunit B, alpha	protein-coding	20678.7	14.3359
chr1-2263-0	chr1	113992767	114030881	+	1.05	38114	intron (NM_001142782, intron 1 of 20)	MIR|SINE|MIR	78687	NM_152900	260425	Hs.486189	NM_020965	ENSG00000081026	MAGI3	MAGI-3|dJ730K3.2	membrane associated guanylate kinase, WW and PDZ domain containing 3	protein-coding	40019.7	15.2884
chr2-1162-1	chr2	174761792	174828153	-	1.05	66361	intron (NM_001172712, intron 4 of 6)	MLT1I-int|LTR|ERVL-MaLR	33636	NM_001017371	6670	Hs.531587	NM_003111	ENSG00000172845	SP3	SPR2	Sp3 transcription factor	protein-coding	69679.1	16.0884
chr17-913-0	chr17	38449584	38465706	+	1.05	16122	intron (NM_001254, intron 10 of 11)	intron (NM_001254, intron 10 of 11)	-7787	NM_000964	5914	Hs.654583	NM_000964	ENSG00000131759	RARA	NR1B1|RAR	retinoic acid receptor alpha	protein-coding	16928.1	14.0471
chr2-3314-1	chr2	38561212	38594088	-	1.05	32876	intron (NM_001330462, intron 1 of 13)	L1MC1|LINE|L1	26022	NM_001308076	64225	Hs.594950	NM_022374	ENSG00000119787	ATL2	ARL3IP2|ARL6IP2|aip-2|atlastin2	atlastin GTPase 2	protein-coding	34519.8	15.0751
chr20-827-0	chr20	47678602	47700195	+	1.05	21593	intron (NM_001362762, intron 10 of 24)	intron (NM_001362762, intron 10 of 24)	26549	NM_001362762	1434	Hs.90073	NM_001316	ENSG00000124207	CSE1L	CAS|CSE1|XPO2	chromosome segregation 1 like	protein-coding	22672.7	14.4687
chr2-694-1	chr2	203064885	203072233	-	1.05	7348	intron (NM_001367720, intron 23 of 23)	AluY|SINE|Alu	34761	NM_003352	7341	Hs.81424	NM_003352	ENSG00000116030	SUMO1	DAP1|GMP1|OFC10|PIC1|SENP2|SMT3|SMT3C|SMT3H3|UBL1	small ubiquitin like modifier 1	protein-coding	7715.4	12.9135
chr1-2446-1	chr1	95354241	95391727	-	1.05	37486	intron (NM_001839, intron 1 of 6)	intron (NM_001839, intron 1 of 6)	18380	NM_001286056	1266	Hs.483454	NM_001839	ENSG00000117519	CNN3	-	calponin 3	protein-coding	39360.3	15.2645
chr10-1050-0	chr10	70377949	70385164	+	1.05	7215	intron (NM_030625, intron 3 of 11)	intron (NM_030625, intron 3 of 11)	61462	NM_030625	80312	Hs.258855	NM_030625	ENSG00000138336	TET1	CXXC6|LCX|bA119F7.1	tet methylcytosine dioxygenase 1	protein-coding	7575.75	12.8872
chr20-290-0	chr20	17587676	17591367	+	1.04	3691	3' UTR (NM_001011546, exon 5 of 5)	3' UTR (NM_001011546, exon 5 of 5)	38801	NM_001011546	11034	Hs.304192	NM_006870	ENSG00000125868	DSTN	ACTDP|ADF|HEL32|bA462D18.2	destrin, actin depolymerizing factor	protein-coding	3838.64	11.9064
chr19-596-0	chr19	18685858	18689951	+	1.04	4093	3' UTR (NM_001033930, exon 5 of 5)	3' UTR (NM_001033930, exon 5 of 5)	4254	NM_001321021	7311	Hs.5308	NM_003333	ENSG00000221983	UBA52	CEP52|HUBCEP52|L40|RPL40	ubiquitin A-52 residue ribosomal protein fusion product 1	protein-coding	4256.72	12.0555
chr6-2933-0	chr6	167413532	167458608	+	1.04	45076	exon (NM_194429, exon 7 of 12)	exon (NM_194429, exon 7 of 12)	23185	NM_007045	11116	Hs.487175	NM_007045	ENSG00000213066	FGFR1OP	FOP	FGFR1 oncogene partner	protein-coding	46879	15.5167
chr13-1342-0	chr13	111806902	111873581	+	1.04	66679	intron (NM_001113513, intron 1 of 19)	intron (NM_001113513, intron 1 of 19)	1100	NM_001113513	8874	Hs.508738	NM_003899	ENSG00000102606	ARHGEF7	BETA-PIX|COOL-1|COOL1|Nbla10314|P50|P50BP|P85|P85COOL1|P85SPR|PAK3|PIXB	Rho guanine nucleotide exchange factor 7	protein-coding	69346.2	16.0815
chr4-1929-1	chr4	77965707	77995997	-	1.04	30290	intron (NM_001348134, intron 1 of 5)	L1MA5|LINE|L1	15211	NM_001348133	10983	Hs.518827	NM_006835	ENSG00000118816	CCNI	CCNI1|CYC1|CYI	cyclin I	protein-coding	31501.6	14.9431
chr10-282-0	chr10	18948839	18974156	+	1.04	25317	intron (NM_178815, intron 3 of 5)	intron (NM_178815, intron 3 of 5)	13137	NM_178815	221079	Hs.25362	NM_178815	ENSG00000165997	ARL5B	ARL8	ADP ribosylation factor like GTPase 5B	protein-coding	26329.7	14.6844
chr12-1329-1	chr12	57103900	57118954	-	1.03	15054	exon (NM_001365896, exon 3 of 9)	exon (NM_001365896, exon 3 of 9)	7656	NM_001113203	4666	Hs.505735	NM_005594	ENSG00000196531	NACA	HSD48|NAC-alpha|NACA1|skNAC	nascent polypeptide associated complex subunit alpha	protein-coding	15505.6	13.9205
chr1-4314-1	chr1	1815456	1821177	-	1.03	5721	intron (NM_001282538, intron 1 of 9)	AluY|SINE|Alu	4210	NM_002074	2782	Hs.430425	NM_002074	ENSG00000078369	GNB1	MRD42	G protein subunit beta 1	protein-coding	5892.63	12.5247
chr18-56-0	chr18	3248299	3260248	+	1.03	11949	intron (NM_001303047, intron 4 of 4)	intron (NM_001303047, intron 4 of 4)	2062	NM_001303049	10627	Hs.190086	NM_006471	ENSG00000101608	MYL12A	HEL-S-24|MLC-2B|MLCB|MRCL3|MRLC3|MYL2B	myosin light chain 12A	protein-coding	12307.5	13.5872
chr4-572-0	chr4	39738375	39746415	+	1.03	8040	intron (NM_001312647, intron 2 of 6)	AluY|SINE|Alu	42639	NM_005339	3093	Hs.50308	NM_005339	ENSG00000078140	UBE2K	E2-25K|HIP2|HYPG|LIG|UBC1	ubiquitin conjugating enzyme E2 K	protein-coding	8281.2	13.0156
chr3-2378-1	chr3	52707733	52719384	-	1.03	11651	intron (NM_001366075, intron 3 of 30)	intron (NM_001366075, intron 3 of 30)	6057	NM_001350077	55193	Hs.189920	NM_018165	ENSG00000163939	PBRM1	BAF180|PB1	polybromo 1	protein-coding	12000.5	13.5508
chr1-3085-0	chr1	174843713	174866224	+	1.03	22511	intron (NM_001366451, intron 5 of 12)	AluY|SINE|Alu	10312	NM_001035230	9910	Hs.585378	NM_014857	ENSG00000152061	RABGAP1L	HHL|TBC1D18	RAB GTPase activating protein 1 like	protein-coding	23186.3	14.501
chrX-2751-1	chrX	15841454	15871846	-	1.03	30392	intron (NM_001369008, intron 4 of 4)	intron (NM_001369008, intron 4 of 4)	16286	NM_003916	8905	Hs.121592	NM_003916	ENSG00000182287	AP1S2	DC22|MRX59|MRXS21|MRXS5|MRXSF|PGS|SIGMA1B	adaptor related protein complex 1 subunit sigma 2	protein-coding	31303.8	14.934
chr7-1506-1	chr7	72920552	72935682	-	1.03	15130	intron (NM_001370402, intron 1 of 18)	FLAM_C|SINE|Alu	8506	NM_001370402	9031	Hs.743372	NM_023005	ENSG00000009954	BAZ1B	WBSCR10|WBSCR9|WSTF	bromodomain adjacent to zinc finger domain 1B	protein-coding	15583.9	13.9278
chr4-991-1	chr4	129188250	129208118	-	1.03	19868	intron (NM_006320, intron 1 of 2)	AluY|SINE|Alu	10784	NM_006320	10424	Hs.507910	NM_006320	ENSG00000164040	PGRMC2	DG6|PMBP	progesterone receptor membrane component 2	protein-coding	20464	14.3208
chr7-2429-0	chr7	139045560	139065260	+	1.03	19700	intron (NM_016019, intron 1 of 9)	AluSx|SINE|Alu	10770	NM_016019	51631	Hs.731488	NM_016019	ENSG00000146963	LUC7L2	CGI-59|CGI-74|LUC7B2	LUC7 like 2, pre-mRNA splicing factor	protein-coding	20291	14.3086
chr5-2725-0	chr5	162930367	162952754	+	1.03	22387	intron (NM_182796, intron 4 of 6)	intron (NM_182796, intron 4 of 6)	8935	NM_013283	27430	Hs.54642	NM_013283	ENSG00000038274	MAT2B	MAT-II|MATIIbeta|Nbla02999|SDR23E1|TGR	methionine adenosyltransferase 2B	protein-coding	23058.6	14.493
chr12-658-0	chr12	32275551	32374645	+	1.03	99094	intron (NR_148725, intron 1 of 9)	intron (NR_148725, intron 1 of 9)	65317	NM_001354187	636	Hs.505202	NM_001714	ENSG00000151746	BICD1	BICD|bic-D 1	BICD cargo adaptor 1	protein-coding	102067	16.6392
chr5-1860-1	chr5	74067395	74152116	-	1.02	84721	exon (NM_015566, exon 6 of 13)	exon (NM_015566, exon 6 of 13)	-46559	NM_170681	84340	Hs.277154	NM_032380	ENSG00000164347	GFM2	EF-G2mt|EFG2|MRRF2|MST027|MSTP027|RRF|RRF2|RRF2mt|hEFG2|mEF-G 2	G elongation factor mitochondrial 2	protein-coding	86415.4	16.399
chr4-2110-1	chr4	69174187	69215702	-	1.02	41515	intron (NM_001031732, intron 9 of 16).2	intron (NM_001031732, intron 9 of 16).2	20864	NM_133370	91746	Hs.175955	NM_133370	ENSG00000083896	YTHDC1	YT521|YT521-B	YTH domain containing 1	protein-coding	42345.3	15.3699
chr12-2034-1	chr12	19608813	19610459	-	1.02	1646	intron (NM_001267043, intron 1 of 8)	intron (NM_001267043, intron 1 of 8)	16103	NM_001267043	121536	Hs.126497	NM_153207	ENSG00000139154	AEBP2	-	AE binding protein 2	protein-coding	1678.92	10.7133
chr5-589-1	chr5	148921771	148930215	-	1.02	8444	intron (NM_001271741, intron 2 of 9)	AluSc|SINE|Alu	3935	NM_001271742	1452	Hs.529862	NM_001892	ENSG00000113712	CSNK1A1	CK1|CK1a|CKIa|HEL-S-77p|HLCDGP1|PRO2975	casein kinase 1 alpha 1	protein-coding	8612.88	13.0723
chr5-774-1	chr5	137872947	137877918	-	1.02	4971	intron (NM_001291975, intron 2 of 11)	intron (NM_001291975, intron 2 of 11)	1968	NM_001291974	2107	Hs.483494	NM_004730	ENSG00000120705	ETF1	D5S1995|ERF|ERF1|RF1|SUP45L1|TB3-1	eukaryotic translation termination factor 1	protein-coding	5070.42	12.3079
chr10-1236-0	chr10	76971379	76976040	+	1.02	4661	intron (NM_001324087, intron 4 of 11)	intron (NM_001324087, intron 4 of 11)	3797	NM_001324090	7417	Hs.355927	NM_003375	ENSG00000165637	VDAC2	POR	voltage dependent anion channel 2	protein-coding	4754.22	12.215
chr11-1191-1	chr11	64533186	64544840	-	1.02	11654	intron (NM_001346409, intron 2 of 11)	intron (NM_001346409, intron 2 of 11)	6220	NM_001178031	7536	Hs.502829	NM_004630	ENSG00000168066	SF1	BBP|D11S636|MBBP|ZCCHC25|ZFM1|ZNF162	splicing factor 1	protein-coding	11887.1	13.5371
chr2-3619-0	chr2	223726715	223760919	+	1.02	34204	intron (NM_001354159, intron 1 of 14)	AluSx1|SINE|Alu	18063	NM_001354158	2181	Hs.655772	NM_004457	ENSG00000123983	ACSL3	ACS3|FACL3|LACS 3|LACS3|PRO2194	acyl-CoA synthetase long chain family member 3	protein-coding	34888.1	15.0904
chr12-665-0	chr12	32606833	32626008	+	1.02	19175	intron (NM_001370298, intron 1 of 16)	intron (NM_001370298, intron 1 of 16)	-22486	NM_001304481	121512	Hs.117835	NM_139241	ENSG00000139132	FGD4	CMT4H|FRABP|ZFYVE6	FYVE, RhoGEF and PH domain containing 4	protein-coding	19558.5	14.2555
chr7-2745-0	chr7	155438223	155577529	+	1.02	139306	intron (NM_053043, intron 8 of 17)	intron (NM_053043, intron 8 of 17)	70521	NM_053043	155435	Hs.591815	NM_053043	ENSG00000184863	RBM33	PRR8	RNA binding motif protein 33	protein-coding	142092	17.1165
chr4-2222-0	chr4	140257993	140269914	+	1.02	11921	intron (NM_057175, intron 4 of 19)	intron (NM_057175, intron 4 of 19)	-40248	NM_001184988	4717	Hs.84549	NM_002494	ENSG00000109390	NDUFC1	KFYI	NADH:ubiquinone oxidoreductase subunit C1	protein-coding	12159.4	13.5698
chr3-2479-1	chr3	49395665	49397832	-	1.02	2167	promoter-TSS (NM_001329503)	promoter-TSS (NM_001329503)	-715	NM_001329455	2876	Hs.76686	NM_000581	ENSG00000233276	GPX1	GPXD|GSHPX1	glutathione peroxidase 1	protein-coding	2210.34	11.1101
chr1_gl000191_random-1-1	chr1_gl000191_random	31307	49576	-	1.01	18269	3' UTR (NM_054016, exon 6 of 6)	3' UTR (NM_054016, exon 6 of 6)	9704	NM_001191006	10772	Hs.3530	NM_006625	ENSG00000188529	SRSF10	FUSIP1|FUSIP2|NSSR|PPP1R149|SFRS13|SFRS13A|SRp38|SRrp40|TASR|TASR1|TASR2	serine and arginine rich splicing factor 10	protein-coding	18451.7	14.1715
chr1-4317-1	chr1	1715462	1786035	-	1.01	70573	intron (NM_001282539, intron 2 of 10)	AluSx|SINE|Alu	-39278	NM_001353641	65220	Hs.654792	NM_023018	ENSG00000008130	NADK	dJ283E3.1	NAD kinase	protein-coding	71278.7	16.1212
chr3-3090-0	chr3	183416441	183427840	+	1.01	11399	intron (NM_001351371, intron 1 of 21)	intron (NM_001351371, intron 1 of 21)	-5887	NM_001351369	55689	Hs.632575	NM_018023	ENSG00000163872	YEATS2	-	YEATS domain containing 2	protein-coding	11513	13.491
chr8-781-0	chr8	48921462	48941212	+	1.01	19750	intron (NM_003350, intron 1 of 3)	L1MA8|LINE|L1	10346	NM_003350	7336	Hs.491695	NM_003350	ENSG00000169139	UBE2V2	DDVIT1|DDVit-1|EDAF-1|EDPF-1|EDPF1|MMS2|UEV-2|UEV2	ubiquitin conjugating enzyme E2 V2	protein-coding	19947.5	14.2839
chr7-190-1	chr7	148563595	148575670	-	1.01	12075	intron (NM_004456, intron 1 of 19)	intron (NM_004456, intron 1 of 19)	10945	NM_001203249	2146	Hs.444082	NM_004456	ENSG00000106462	EZH2	ENX-1|ENX1|EZH2b|KMT6|KMT6A|WVS|WVS2	enhancer of zeste 2 polycomb repressive complex 2 subunit	protein-coding	12195.8	13.5741
chr9-1901-0	chr9	131104524	131106067	+	1.01	1543	intron (NM_005094, intron 1 of 12)	intron (NM_005094, intron 1 of 12)	2489	NM_005094	10999	Hs.656699	NM_005094	ENSG00000167114	SLC27A4	ACSVL4|FATP4|IPS	solute carrier family 27 member 4	protein-coding	1558.43	10.6059
chr5-430-0	chr5	32586547	32614195	+	1.01	27648	intron (NM_006713, intron 4 of 4)	intron (NM_006713, intron 4 of 4)	14708	NM_006713	10923	Hs.229641	NM_006713	ENSG00000113387	SUB1	P15|PC4|p14	SUB1 regulator of transcription	protein-coding	27924.5	14.7692
chr18-221-1	chr18	59532240	59542085	-	1.01	9845	intron (NM_173557, intron 1 of 1)	intron (NM_173557, intron 1 of 1)	23078	NM_173557	220441	Hs.165062	NM_173557	ENSG00000176641	RNF152	-	ring finger protein 152	protein-coding	9943.45	13.2795
chr2-2801-1	chr2	68429332	68458566	-	1	29234	intron (NM_000945, intron 2 of 5)	MLT1I|LTR|ERVL-MaLR	35715	NM_000945	5534	Hs.280604	NM_000945	ENSG00000221823	PPP3R1	CALNB1|CNB|CNB1	protein phosphatase 3 regulatory subunit B, alpha	protein-coding	29234	14.8354
chr1-1372-0	chr1	61553847	61604415	+	1	50568	intron (NM_001145512, intron 3 of 11)	AluSq2|SINE|Alu	30898	NM_005595	4774	Hs.740757	NM_005595	ENSG00000162599	NFIA	BRMUTD|CTF|NF-I/A|NF1-A|NFI-A|NFI-L	nuclear factor I A	protein-coding	50568	15.6259
chr5-93-0	chr5	7397185	7604878	+	1	207693	intron (NM_020546, intron 2 of 24)	L1MC4a|LINE|L1	104780	NM_020546	108	Hs.481545	NM_020546	ENSG00000078295	ADCY2	AC2|HBAC2	adenylate cyclase 2	protein-coding	207693	17.6641
chr8-451-1	chr8	117692522	117767526	-	0.999	75004	intron (NM_003756, intron 2 of 7)	L1PB1|LINE|L1	38038	NM_003756	8667	Hs.492599	NM_003756	ENSG00000147677	EIF3H	EIF3S3|eIF3-gamma|eIF3-p40	eukaryotic translation initiation factor 3 subunit H	protein-coding	74929	16.1932
chr6-983-1	chr6	109779776	109802797	-	0.997	23021	intron (NM_014797, intron 5 of 6)	intron (NM_014797, intron 5 of 6)	-4115	NM_001286613	64780	Hs.33476	NM_022765	ENSG00000135596	MICAL1	MICAL|MICAL-1|NICAL	microtubule associated monooxygenase, calponin and LIM domain containing 1	protein-coding	22951.9	14.4863
chr4-1523-0	chr4	95129416	95206082	+	0.997	76666	intron (NR_045644, intron 7 of 24)	ERVL-E-int|LTR|ERVL	-6711	NM_001254949	56916	Hs.410406	NM_020159	ENSG00000163104	SMARCAD1	ADERM|BASNS|ETL1|HEL1|HRZ	SWI/SNF-related, matrix-associated actin-dependent regulator of chromatin, subfamily a, containing DEAD/H box 1	protein-coding	76436	16.222
chr4-1838-1	chr4	83259926	83295021	-	0.996	35095	intron (NM_001003810, intron 5 of 6)	intron (NM_001003810, intron 5 of 6)	17671	NM_031370	3184	Hs.480073	NM_002138	ENSG00000138668	HNRNPD	AUF1|AUF1A|HNRPD|P37|hnRNPD0	heterogeneous nuclear ribonucleoprotein D	protein-coding	34954.6	15.0932
chr5-3063-0	chr5	179933088	179939225	+	0.996	6137	intron (NR_163437, intron 2 of 12)	AluJb|SINE|Alu	14777	NM_001370473	57472	Hs.608380	NM_015455	ENSG00000113300	CNOT6	CCR4|Ccr4a	CCR4-NOT transcription complex subunit 6	protein-coding	6112.45	12.5775
chr17-1491-0	chr17	65850058	65905614	+	0.995	55556	intron (NM_004459, intron 5 of 29)	AluSg|SINE|Alu	56217	NM_004459	2186	Hs.444200	NM_004459	ENSG00000171634	BPTF	FAC1|FALZ|NEDDFL|NURF301	bromodomain PHD finger transcription factor	protein-coding	55278.2	15.7544
chr8-331-0	chr8	21778389	21868057	+	0.995	89668	intron (NR_156173, intron 1 of 28)	intron (NR_156173, intron 1 of 28)	46050	NM_001100161	23039	Hs.172685	NM_015024	ENSG00000130227	XPO7	EXP7|RANBP16	exportin 7	protein-coding	89219.7	16.4451
chr3-406-1	chr3	176852367	176871188	-	0.993	18821	intron (NM_001321194, intron 1 of 16)	AluSp|SINE|Alu	52489	NM_001321193	79718	Hs.714201	NM_024665	ENSG00000177565	TBL1XR1	C21|DC42|IRA1|MRD41|TBLR1	transducin beta like 1 X-linked receptor 1	protein-coding	18689.3	14.1899
chr8-1280-1	chr8	68223818	68240986	-	0.993	17168	intron (NM_006421, intron 1 of 38)	AluSx1|SINE|Alu	23614	NM_006421	10565	Hs.656902	NM_006421	ENSG00000066777	ARFGEF1	ARFGEP1|BIG1|P200	ADP ribosylation factor guanine nucleotide exchange factor 1	protein-coding	17047.8	14.0573
chr6-407-0	chr6	24412558	24429624	+	0.992	17066	intron (NR_104423, intron 8 of 9)	L2a|LINE|L2	17927	NR_104423	57380	Hs.658612	NM_020662	ENSG00000124532	MRS2	HPT|MRS2L	magnesium transporter MRS2	protein-coding	16929.5	14.0472
chr21-354-0	chr21	37693627	37697659	+	0.989	4032	intron (NM_001320445, intron 1 of 15)	MIR|SINE|MIR	3148	NM_015358	23515	Hs.421150	NM_015358	ENSG00000159256	MORC3	NXP2|ZCW5|ZCWCC3	MORC family CW-type zinc finger 3	protein-coding	3987.65	11.9613
chr1-1482-1	chr1	160984094	160990321	-	0.989	6227	intron (NM_001348091, intron 1 of 8)	LTR5_Hs|LTR|ERVK	3735	NM_001348091	50848	Hs.517293	NM_016946	ENSG00000158769	F11R	CD321|JAM|JAM1|JAMA|JCAM|KAT|PAM-1	F11 receptor	protein-coding	6158.5	12.5884
chr3-2300-1	chr3	57557828	57573980	-	0.989	16152	intron (NM_001660, intron 3 of 5)	intron (NM_001660, intron 3 of 5)	17167	NM_001660	378	Hs.652183	NM_001660	ENSG00000168374	ARF4	ARF2	ADP ribosylation factor 4	protein-coding	15974.3	13.9635
chr17-1770-1	chr17	4255819	4257915	-	0.987	2096	intron (NM_003342, intron 1 of 5)	AluSc|SINE|Alu	13102	NM_003342	7326	Hs.741319	NM_003342	ENSG00000132388	UBE2G1	E217K|UBC7|UBE2G	ubiquitin conjugating enzyme E2 G1	protein-coding	2068.75	11.0145
chr4-2925-0	chr4	184828656	184873059	+	0.987	44403	intron (NM_020225, intron 1 of 3)	intron (NM_020225, intron 1 of 3)	24397	NM_020225	56977	Hs.21958	NM_020225	ENSG00000173320	STOX2	-	storkhead box 2	protein-coding	43825.8	15.4195
chr11-1509-1	chr11	47859956	47869087	-	0.986	9131	intron (NR_134636, intron 2 of 35)	AluJo|SINE|Alu	5381	NR_134636	23279	Hs.643526	NM_015231	ENSG00000030066	NUP160	NPHS19	nucleoporin 160	protein-coding	9003.17	13.1362
chr17-1329-0	chr17	57698210	57732153	+	0.985	33943	intron (NM_004859, intron 1 of 31)	AluJb|SINE|Alu	17925	NM_004859	1213	Hs.491351	NM_004859	ENSG00000141367	CLTC	CHC|CHC17|CLH-17|CLTCL2|Hc|MRD56	clathrin heavy chain	protein-coding	33433.9	15.029
chr2-1717-0	chr2	102314944	102330697	+	0.985	15753	intron (NM_145686, intron 2 of 30)	HAL1|LINE|L1	8651	NM_001242559	9448	Hs.701013	NM_004834	ENSG00000071054	MAP4K4	FLH21957|HEL-S-31|HGK|MEKKK4|NIK	mitogen-activated protein kinase kinase kinase kinase 4	protein-coding	15516.7	13.9215
chr5-2170-0	chr5	134120112	134146457	+	0.983	26345	intron (NR_125341, intron 15 of 22)	MLT1G1|LTR|ERVL-MaLR	38815	NM_001300860	9879	Hs.406549	NM_014829	ENSG00000145833	DDX46	PRPF5|Prp5	DEAD-box helicase 46	protein-coding	25897.1	14.6605
chr3-513-0	chr3	31575828	31699888	+	0.982	124060	intron (NM_178862, intron 3 of 15)	LTR41B|LTR|ERVL	63441	NM_178862	201595	Hs.475812	NM_178862	ENSG00000163527	STT3B	CDG1X|SIMP|STT3-B	STT3 oligosaccharyltransferase complex catalytic subunit B	protein-coding	121827	16.8945
chr1-904-0	chr1	39494341	39496552	+	0.981	2211	intron (NM_004552, intron 2 of 2)	intron (NM_004552, intron 2 of 2)	3424	NM_004552	4725	Hs.632385	NM_004552	ENSG00000168653	NDUFS5	CI-15k|CI15K	NADH:ubiquinone oxidoreductase subunit S5	protein-coding	2168.99	11.0828
chr4-2560-1	chr4	39839959	39892218	-	0.98	52259	intron (NM_001100399, intron 23 of 32)	intron (NM_001100399, intron 23 of 32)	113443	NM_001100399	23244	Hs.331431	NM_015200	ENSG00000121892	PDS5A	PIG54|SCC-112|SCC112	PDS5 cohesin associated factor A	protein-coding	51213.8	15.6442
chr17-466-1	chr17	60098267	60123734	-	0.98	25467	intron (NM_005121, intron 5 of 29)	MLT1I|LTR|ERVL-MaLR	31639	NM_005121	9969	Hs.282678	NM_005121	ENSG00000108510	MED13	ARC250|DRIP250|HSPC221|THRAP1|TRAP240	mediator complex subunit 13	protein-coding	24957.7	14.6072
chr7-187-1	chr7	148696954	148724830	-	0.979	27876	intron (NM_001371245, intron 4 of 9)	intron (NM_001371245, intron 4 of 9)	11509	NR_163909	NA								27290.6	14.7361
chr18-163-0	chr18	9915314	9964196	+	0.978	48882	intron (NM_194434, intron 4 of 5)	MER20|DNA|hAT-Charlie	25742	NM_003574	9218	Hs.165195	NM_003574	ENSG00000101558	VAPA	VAP-33|VAP-A|VAP33|hVAP-33	VAMP associated protein A	protein-coding	47806.6	15.5449
chr7-1568-0	chr7	90269642	90280777	+	0.977	11135	intron (NM_001287135, intron 2 of 14)	intron (NM_001287135, intron 2 of 14)	49574	NM_001287135	5218	Hs.258576	NM_012395	ENSG00000058091	CDK14	PFTAIRE1|PFTK1	cyclin dependent kinase 14	protein-coding	10878.9	13.4092
chr6-1161-1	chr6	99838302	99852434	-	0.977	14132	TTS (NM_032870)	TTS (NM_032870)	-3297	NM_017421	51805	Hs.713623	NM_017421	ENSG00000132423	COQ3	DHHBMT|DHHBMTASE|UG0215E05|bA9819.1	coenzyme Q3, methyltransferase	protein-coding	13807	13.7531
chr3-3189-1	chr3	12871972	12882463	-	0.976	10491	TTS (NM_001162499)	TTS (NM_001162499)	4732	NM_001007074	6161	Hs.265174	NM_000994	ENSG00000144713	RPL32	L32|PP9932	ribosomal protein L32	protein-coding	10239.2	13.3218
chr19-702-1	chr19	36999134	37014265	-	0.975	15131	intron (NM_001166038, intron 2 of 2)	intron (NM_001166038, intron 2 of 2)	12474	NM_001166037	339324	Hs.18103	NM_001012756	ENSG00000254004	ZNF260	OZRF1|PEX1|ZFP260	zinc finger protein 260	protein-coding	14752.7	13.8487
chr18-716-0	chr18	48557459	48618124	+	0.971	60665	intron (NM_005359, intron 8 of 11)	L1MA2|LINE|L1	31208	NM_005359	4089	Hs.75862	NM_005359	ENSG00000141646	SMAD4	DPC4|JIP|MADH4|MYHRS	SMAD family member 4	protein-coding	58905.7	15.8461
chr1-4222-1	chr1	8067225	8085565	-	0.97	18340	intron (NM_018948, intron 1 of 3)	intron (NM_018948, intron 1 of 3)	9974	NM_018948	54206	Hs.605445	NM_018948	ENSG00000116285	ERRFI1	GENE-33|MIG-6|MIG6|RALT	ERBB receptor feedback inhibitor 1	protein-coding	17789.8	14.1188
chr20-290-1	chr20	44687980	44717645	-	0.969	29665	intron (NM_001348148, intron 1 of 6)	intron (NM_001348148, intron 1 of 6)	15789	NM_001348150	57727	Hs.654991	NM_020967	ENSG00000124160	NCOA5	CIA|bA465L10.6	nuclear receptor coactivator 5	protein-coding	28745.4	14.811
chr13-1375-1	chr13	20238845	20346674	-	0.968	107829	intron (NR_149052, intron 6 of 9)	L1MC1|LINE|L1	64326	NM_001354908	55269	Hs.213198	NM_001042414	ENSG00000121390	PSPC1	PSP1	paraspeckle component 1	protein-coding	104378	16.6715
chr1-1102-1	chr1	182349367	182359927	-	0.967	10560	exon (NM_001033044, exon 6 of 7)	exon (NM_001033044, exon 6 of 7)	5892	NM_001033056	2752	Hs.132016	NM_002065	ENSG00000135821	GLUL	GLNS|GS|PIG43|PIG59	glutamate-ammonia ligase	protein-coding	10211.5	13.3179
chr15-491-0	chr15	44830161	44837152	+	0.966	6991	intron (NM_001284336, intron 2 of 5)	FLAM_A|SINE|Alu	4311	NM_003758	8669	Hs.404056	NM_003758	ENSG00000104131	EIF3J	EIF3S1|eIF3-alpha|eIF3-p35	eukaryotic translation initiation factor 3 subunit J	protein-coding	6753.31	12.7214
chr2-2925-1	chr2	61706186	61715952	-	0.966	9766	intron (NM_003400, intron 21 of 24)	intron (NM_003400, intron 21 of 24)	-12847	NM_014709	9736	Hs.644708	NM_014709	ENSG00000115464	USP34	-	ubiquitin specific peptidase 34	protein-coding	9433.96	13.2036
chr8-2376-1	chr8	451092	493815	-	0.965	42723	intron (NM_001256113, intron 1 of 3)	LTR15|LTR|ERV1	-6701	NM_001369716	157695	Hs.289293	NM_175075	ENSG00000180190	TDRP	C8orf42|Inm01|TDRP1|TDRP2	testis development related protein	protein-coding	41227.7	15.3313
chr11-2214-0	chr11	121164025	121188067	+	0.964	24042	intron (NM_001024956, intron 3 of 4)	MIR|SINE|MIR	12469	NM_001024956	6309	Hs.287749	NM_006918	ENSG00000109929	SC5D	ERG3|S5DES|SC5DL	sterol-C5-desaturase	protein-coding	23176.5	14.5004
chr21-305-1	chr21	30429160	30437452	-	0.963	8292	intron (NM_001282909, intron 12 of 13)	intron (NM_001282909, intron 12 of 13)	12663	NM_006585	10694	Hs.125113	NM_006585	ENSG00000156261	CCT8	C21orf112|Cctq|D21S246|PRED71	chaperonin containing TCP1 subunit 8	protein-coding	7985.2	12.9631
chr7-2272-1	chr7	23490508	23508037	-	0.963	17529	intron (NM_006547, intron 2 of 14)	AluSg|SINE|Alu	10838	NM_006547	10643	Hs.700696	NM_006547	ENSG00000136231	IGF2BP3	CT98|IMP-3|IMP3|KOC|KOC1|VICKZ3	insulin like growth factor 2 mRNA binding protein 3	protein-coding	16880.4	14.0431
chr2-3293-1	chr2	39510943	39663421	-	0.962	152478	intron (NM_001270425, intron 2 of 32)	THE1C-int|LTR|ERVL-MaLR	77244	NM_003618	8491	Hs.655750	NM_003618	ENSG00000011566	MAP4K3	GLK|MAPKKKK3|MEKKK 3|MEKKK3|RAB8IPL1	mitogen-activated protein kinase kinase kinase kinase 3	protein-coding	146684	17.1624
chr21-455-0	chr21	44396136	44403523	+	0.962	7387	intron (NM_001286258, intron 1 of 9)	AluY|SINE|Alu	5157	NM_004571	5316	Hs.431043	NM_004571	ENSG00000160199	PKNOX1	PREP1|pkonx1c	PBX/knotted 1 homeobox 1	protein-coding	7106.29	12.7949
chr13-167-0	chr13	28196974	28242229	+	0.962	45255	intron (NM_152705, intron 1 of 2)	MIRc|SINE|MIR	23572	NM_015972	51082	Hs.507584	NM_015972	ENSG00000186184	POLR1D	AC19|POLR1C|RPA16|RPA9|RPAC2|RPC16|RPO1-3|TCS2	RNA polymerase I and III subunit D	protein-coding	43535.3	15.4099
chr6-1480-1	chr6	79681737	79786559	-	0.96	104822	intron (NM_017934, intron 9 of 39)	intron (NM_017934, intron 9 of 39)	53823	NM_017934	55023	Hs.511817	NM_017934	ENSG00000146247	PHIP	BRWD2|DCAF14|DIDOD|WDR11|ndrp	pleckstrin homology domain interacting protein	protein-coding	100629	16.6187
chr10-1743-0	chr10	103912639	103924698	+	0.957	12059	intron (NM_001284389, intron 5 of 12)	AluSq|SINE|Alu	6522	NM_004741	9221	Hs.523238	NM_004741	ENSG00000166197	NOLC1	NOPP130|NOPP140|NS5ATP13|P130	nucleolar and coiled-body phosphoprotein 1	protein-coding	11540.5	13.4944
chr19-1271-1	chr19	15345343	15432952	-	0.957	87609	intron (NM_001330384, intron 1 of 11)	AluSz|SINE|Alu	2115	NM_014299	23476	Hs.187763	NM_014299	ENSG00000141867	BRD4	CAP|HUNK1|HUNKI|MCAP	bromodomain containing 4	protein-coding	83841.8	16.3554
chr2-1039-0	chr2	63816435	63835349	+	0.956	18914	intron (NM_005917, intron 4 of 8)	intron (NM_005917, intron 4 of 8)	9607	NM_001199111	4190	Hs.526521	NM_005917	ENSG00000014641	MDH1	HEL-S-32|MDH-s|MDHA|MGC:1375|MOR2	malate dehydrogenase 1	protein-coding	18081.8	14.1422
chr19-1766-0	chr19	56167236	56186459	+	0.956	19223	intron (NM_007279, intron 7 of 11)	CpG	-9714	NM_001321263	29924	Hs.279953	NM_013333	ENSG00000063245	EPN1	-	epsin 1	protein-coding	18377.2	14.1656
chr3-1208-1	chr3	131204849	131221335	-	0.955	16486	intron (NM_007208, intron 4 of 9)	intron (NM_007208, intron 4 of 9)	8723	NM_007208	11222	Hs.205163	NM_007208	ENSG00000114686	MRPL3	COXPD9|MRL3|RPML3	mitochondrial ribosomal protein L3	protein-coding	15744.1	13.9425
chr12-1375-0	chr12	67664573	67755650	+	0.952	91077	3' UTR (NM_018448, exon 15 of 15)	3' UTR (NM_018448, exon 15 of 15)	46973	NM_001329674	55832	Hs.546407	NM_018448	ENSG00000111530	CAND1	TIP120|TIP120A	cullin associated and neddylation dissociated 1	protein-coding	86705.3	16.4038
chr3-2237-1	chr3	61727980	61728396	-	0.951	416	intron (NM_002841, intron 1 of 29)	intron (NM_002841, intron 1 of 29)	180943	NM_002841	5793	Hs.595541	NM_002841	ENSG00000144724	PTPRG	HPTPG|PTPG|R-PTP-GAMMA|RPTPG	protein tyrosine phosphatase receptor type G	protein-coding	395.616	8.62796
chr4-71-0	chr4	2471867	2491973	+	0.95	20106	intron (NM_001185009, intron 2 of 8)	AluJb|SINE|Alu	10740	NM_001185009	6047	Hs.66394	NM_002938	ENSG00000063978	RNF4	RES4-26|SLX5|SNURF	ring finger protein 4	protein-coding	19100.7	14.2213
chr13-303-0	chr13	35733146	35742471	+	0.95	9325	intron (NM_015678, intron 23 of 57)	intron (NM_015678, intron 23 of 57)	221384	NM_015678	26960	Hs.491172	NM_015678	ENSG00000172915	NBEA	BCL8B|LYST2	neurobeachin	protein-coding	8858.75	13.1129
chr5-2262-0	chr5	138678496	138686366	+	0.949	7870	intron (NM_001033112, intron 1 of 3)	AluSc|SINE|Alu	4308	NM_001033112	51247	Hs.396644	NM_016480	ENSG00000120727	PAIP2	PAIP-2|PAIP2A	poly(A) binding protein interacting protein 2	protein-coding	7468.63	12.8666
chr13-939-1	chr13	46523267	46625921	-	0.949	102654	intron (NM_001330567, intron 8 of 18)	Tigger1|DNA|TcMar-Tigger	52287	NM_001076788	23091	Hs.136102	NM_015070	ENSG00000123200	ZC3H13	KIAA0853|Xio	zinc finger CCCH-type containing 13	protein-coding	97418.6	16.5719
chr17-1722-1	chr17	5334468	5341530	-	0.948	7062	intron (NM_001212, intron 3 of 5)	AluSc|SINE|Alu	4476	NM_001212	708	Hs.555866	NM_001212	ENSG00000108561	C1QBP	COXPD33|GC1QBP|HABP1|SF2AP32|SF2p32|gC1Q-R|gC1qR|p32	complement C1q binding protein	protein-coding	6694.78	12.7088
chr4-1534-1	chr4	99792338	99831282	-	0.947	38944	intron (NM_001130678, intron 3 of 6)	intron (NM_001130678, intron 3 of 6)	38474	NM_001130678	1977	Hs.13211	NM_001968	ENSG00000151247	EIF4E	AUTS19|CBP|EIF4E1|EIF4EL1|EIF4F|eIF-4E	eukaryotic translation initiation factor 4E	protein-coding	36880	15.1705
chr5-1548-1	chr5	93653793	93697572	-	0.946	43779	intron (NM_001145678, intron 20 of 20)	intron (NM_001145678, intron 20 of 20)	-228278	NM_001163417	83989	Hs.600086	NM_032042	ENSG00000113391	FAM172A	C5orf21|Toupee	family with sequence similarity 172 member A	protein-coding	41414.9	15.3379
chrX-956-1	chrX	102929138	102941491	-	0.943	12353	intron (NM_012286, intron 2 of 3)	intron (NM_012286, intron 2 of 3)	6313	NM_012286	9643	Hs.326387	NM_012286	ENSG00000123562	MORF4L2	MORFL2|MRGX	mortality factor 4 like 2	protein-coding	11648.9	13.5079
chr19-982-0	chr19	34664017	34690408	+	0.943	26391	intron (NM_015578, intron 1 of 9)	MLT2D|LTR|ERVL	13803	NM_015578	26065	Hs.744009	NM_015578	ENSG00000257103	LSM14A	C19orf13|FAM61A|RAP55|RAP55A	LSM14A mRNA processing body assembly factor	protein-coding	24886.7	14.6031
chr15-686-1	chr15	65796145	65809211	-	0.942	13066	intron (NM_001320876, intron 2 of 19)	AT_rich|Low_complexity|Low_complexity	6934	NM_197960	54878	Hs.458609	NM_017743	ENSG00000074603	DPP8	DP8|DPRP-1|DPRP1|MST097|MSTP097|MSTP135|MSTP141	dipeptidyl peptidase 8	protein-coding	12308.2	13.5873
chr1-3262-0	chr1	185015616	185082046	+	0.942	66430	intron (NM_007212, intron 1 of 6)	AluSq|SINE|Alu	34141	NM_007212	6045	Hs.591490	NM_007212	ENSG00000121481	RNF2	BAP-1|BAP1|DING|HIPI3|RING1B|RING2	ring finger protein 2	protein-coding	62577.1	15.9333
chr12-1588-0	chr12	79259540	79306957	+	0.941	47417	intron (NM_001135805, intron 2 of 11)	intron (NM_001135805, intron 2 of 11)	24694	NM_005639	6857	Hs.310545	NM_005639	ENSG00000067715	SYT1	BAGOS|P65|SVP65|SYT	synaptotagmin 1	protein-coding	44619.4	15.4454
chr1-406-1	chr1	225673159	225701274	-	0.94	28115	intron (NM_001008493, intron 13 of 14)	AluSz|SINE|Alu	-70659	NM_194442	3930	Hs.435166	NM_002296	ENSG00000143815	LBR	C14SR|DHCR14B|LMN2R|PHA|PHASK|TDRD18	lamin B receptor	protein-coding	26428.1	14.6898
chr1-2078-1	chr1	114993985	115052652	-	0.939	58667	intron (NM_015906, intron 1 of 19)	L1MEf|LINE|L1	30506	NM_033020	51592	Hs.26837	NM_015906	ENSG00000197323	TRIM33	ECTO|PTC7|RFG7|TF1G|TIF1G|TIF1GAMMA|TIFGAMMA	tripartite motif containing 33	protein-coding	55088.3	15.7495
chr19-841-0	chr19	23946603	24009878	+	0.939	63275	intron (NR_149351, intron 2 of 4)	L1PREC2|LINE|L1	32434	NR_149351	388524	Hs.560655	NM_001005472		RPSAP58	RPSA_30_1642	ribosomal protein SA pseudogene 58	protein-coding	59415.2	15.8585
chr5-775-1	chr5	137870248	137873071	-	0.938	2823	intron (NM_001291975, intron 2 of 11)	intron (NM_001291975, intron 2 of 11)	5741	NM_001291974	2107	Hs.483494	NM_004730	ENSG00000120705	ETF1	D5S1995|ERF|ERF1|RF1|SUP45L1|TB3-1	eukaryotic translation termination factor 1	protein-coding	2647.97	11.3707
chr16-1233-1	chr16	11932222	11935877	-	0.938	3655	intron (NM_015659, intron 7 of 8)	intron (NM_015659, intron 7 of 8)	11350	NM_015659	26156	Hs.401842	NM_015659	ENSG00000171490	RSL1D1	CSIG|L12|PBK1|UTP30	ribosomal L1 domain containing 1	protein-coding	3428.39	11.7433
chr1-3678-1	chr1	31532755	31538007	-	0.936	5252	intron (NM_014676, intron 1 of 21)	AluSx4|SINE|Alu	3183	NM_014676	9698	Hs.281707	NM_014676	ENSG00000134644	PUM1	HSPUM|PUMH|PUMH1|PUML1|SCA47	pumilio RNA binding family member 1	protein-coding	4915.87	12.2632
chr14-199-1	chr14	94512783	94546032	-	0.933	33249	intron (NM_020414, intron 2 of 8)	intron (NM_020414, intron 2 of 8)	18141	NM_020414	57062	Hs.510328	NM_020414	ENSG00000089737	DDX24	-	DEAD-box helicase 24	protein-coding	31021.3	14.921
chr3-407-1	chr3	176728929	176852505	-	0.93	123576	intron (NM_024665, intron 2 of 15)	AluSz|SINE|Alu	123549	NM_001321193	79718	Hs.714201	NM_024665	ENSG00000177565	TBL1XR1	C21|DC42|IRA1|MRD41|TBLR1	transducin beta like 1 X-linked receptor 1	protein-coding	114926	16.8103
chr17-852-1	chr17	42565410	42580171	-	0.929	14761	intron (NM_001002909, intron 1 of 7)	intron (NM_001002909, intron 1 of 7)	7984	NM_001304940	23131	Hs.463129	NM_001002909	ENSG00000186566	GPATCH8	GPATC8|KIAA0553	G-patch domain containing 8	protein-coding	13713	13.7433
chr17-382-0	chr17	15903764	15946680	+	0.929	42916	intron (NM_001271420, intron 7 of 9)	intron (NM_001271420, intron 7 of 9)	22084	NM_017775	54902	Hs.462316	NM_017775	ENSG00000011295	TTC19	2010204O13Rik|MC3DN2	tetratricopeptide repeat domain 19	protein-coding	39869	15.283
chr7-2273-1	chr7	23474451	23490418	-	0.928	15967	intron (NM_006547, intron 2 of 14)	intron (NM_006547, intron 2 of 14)	27676	NM_006547	10643	Hs.700696	NM_006547	ENSG00000136231	IGF2BP3	CT98|IMP-3|IMP3|KOC|KOC1|VICKZ3	insulin like growth factor 2 mRNA binding protein 3	protein-coding	14817.4	13.855
chr13-511-0	chr13	48835242	48847222	+	0.927	11980	3' UTR (NM_021999, exon 6 of 6)	3' UTR (NM_021999, exon 6 of 6)	33890	NM_021999	9445	Hs.643683	NM_021999	ENSG00000136156	ITM2B	ABRI|BRI|BRI2|BRICD2B|E25B|E3-16|FBD|RDGCA|imBRI2	integral membrane protein 2B	protein-coding	11105.5	13.439
chr15-1142-0	chr15	80353315	80372600	+	0.927	19285	intron (NM_001242914, intron 1 of 6)	intron (NM_001242914, intron 1 of 6)	-1946	NM_001242915	54469	Hs.596679	NM_019006	ENSG00000086666	ZFAND6	AWP1|ZA20D3|ZFAND5B	zinc finger AN1-type containing 6	protein-coding	17877.2	14.1258
chr1-3973-1	chr1	17731970	17756687	-	0.927	24717	intron (NM_018715, intron 7 of 12)	MER2|DNA|TcMar-Tigger	20704	NM_001136204	55920	Hs.380857	NM_018715	ENSG00000179051	RCC2	TD-60	regulator of chromosome condensation 2	protein-coding	22912.7	14.4839
chr10-1563-1	chr10	43879173	43891638	-	0.926	12465	intron (NM_001098206, intron 3 of 3)	intron (NM_001098206, intron 3 of 3)	6874	NM_001098208	3185	Hs.808	NM_004966	ENSG00000169813	HNRNPF	HNRPF|OK/SW-cl.23|mcs94-1	heterogeneous nuclear ribonucleoprotein F	protein-coding	11542.6	13.4947
chr17-1771-1	chr17	4251181	4255916	-	0.926	4735	intron (NM_003342, intron 1 of 5)	AluSx|SINE|Alu	16421	NM_003342	7326	Hs.741319	NM_003342	ENSG00000132388	UBE2G1	E217K|UBC7|UBE2G	ubiquitin conjugating enzyme E2 G1	protein-coding	4384.61	12.0982
chr19-723-0	chr19	21299138	21311896	+	0.925	12758	3' UTR (NM_182515, exon 5 of 5)	3' UTR (NM_182515, exon 5 of 5)	-19326	NM_133473	170959	Hs.156256	NM_133473	ENSG00000196705	ZNF431	-	zinc finger protein 431	protein-coding	11801.1	13.5266
chr5-411-1	chr5	157225739	157285072	-	0.923	59333	intron (NM_001195556, intron 1 of 11)	intron (NM_001195556, intron 1 of 11)	30748	NM_014666	9685	Hs.644000	NM_014666	ENSG00000113282	CLINT1	CLINT|ENTH|EPN4|EPNR	clathrin interactor 1	protein-coding	54764.4	15.7409
chr6-79-0	chr6	4773352	4776528	+	0.923	3176	intron (NM_001368125, intron 3 of 8)	intron (NM_001368125, intron 3 of 8)	-1698	NM_004824	9425	Hs.269092	NM_004824	ENSG00000153046	CDYL	CDYL1	chromodomain Y like	protein-coding	2931.45	11.5174
chr17-1331-0	chr17	57771301	57777407	+	0.923	6106	TTS (NM_016077)	TTS (NM_016077)	10605	NM_001015509	51651	Hs.12677	NM_016077	ENSG00000141378	PTRH2	BIT1|CFAP37|CGI-147|IMNEPD|PTH|PTH 2|PTH2	peptidyl-tRNA hydrolase 2	protein-coding	5635.84	12.4604
chr1-1202-0	chr1	52522687	52527927	+	0.922	5240	intron (NM_001136497, intron 1 of 4)	intron (NM_001136497, intron 1 of 4)	3340	NM_152265	91408	Hs.429839	NM_152265	ENSG00000134717	BTF3L4	-	basic transcription factor 3 like 4	protein-coding	4831.28	12.2382
chr22-48-0	chr22	17927056	18000893	+	0.922	73837	intron (NM_001290047, intron 1 of 17)	intron (NM_001290047, intron 1 of 17)	7346	NM_001290047	27443	Hs.231895	NM_031413	ENSG00000099954	CECR2	-	CECR2 histone acetyl-lysine reader	protein-coding	68077.7	16.0549
chr3-2558-1	chr3	47808561	47822781	-	0.921	14220	intron (NM_003074, intron 1 of 27)	intron (NM_003074, intron 1 of 27)	7712	NM_003074	6599	Hs.476179	NM_003074	ENSG00000173473	SMARCC1	BAF155|CRACC1|Rsc8|SRG3|SWI3	SWI/SNF related, matrix associated, actin dependent regulator of chromatin subfamily c member 1	protein-coding	13096.6	13.6769
chr17-1420-0	chr17	62503683	62521424	+	0.92	17741	intron (NM_001316990, intron 4 of 18)	intron (NM_001316990, intron 4 of 18)	9458	NM_138363	90799	Hs.569713	NM_138363	ENSG00000258890	CEP95	CCDC45	centrosomal protein 95	protein-coding	16321.7	13.9945
chr1-108-1	chr1	241771822	241802804	-	0.92	30982	intron (NM_014322, intron 1 of 3)	intron (NM_014322, intron 1 of 3)	11919	NM_001821	1122	Hs.654545	NM_001821	ENSG00000203668	CHML	REP2	CHM like Rab escort protein	protein-coding	28503.4	14.7988
chr11-2082-1	chr11	14281726	14349474	-	0.919	67748	intron (NM_001102669, intron 4 of 5)	intron (NM_001102669, intron 4 of 5)	64431	NM_001177315	22800	Hs.502004	NM_012250	ENSG00000133818	RRAS2	TC21	RAS related 2	protein-coding	62260.4	15.926
chr12-434-0	chr12	19607191	19714266	+	0.919	107075	intron (NM_001114176, intron 5 of 8)	intron (NM_001114176, intron 5 of 8)	67195	NM_001267043	121536	Hs.126497	NM_153207	ENSG00000139154	AEBP2	-	AE binding protein 2	protein-coding	98401.9	16.5864
chr11-2352-0	chr11	129941109	129960865	+	0.919	19756	intron (NM_001243299, intron 1 of 16)	intron (NM_001243299, intron 1 of 16)	10524	NM_001243299	334	Hs.370247	NM_001642	ENSG00000084234	APLP2	APLP-2|APPH|APPL2|CDEBP	amyloid beta precursor like protein 2	protein-coding	18155.8	14.1481
chr1-4254-0	chr1	244817212	244825842	+	0.919	8630	intron (NM_016076, intron 1 of 4)	intron (NM_016076, intron 1 of 4)	5099	NM_001297746	51029	Hs.498317	NM_016076	ENSG00000121644	DESI2	C1orf121|CGI-146|DESI|DESI1|DeSI-2|FAM152A|PNAS-4|PPPDE1	desumoylating isopeptidase 2	protein-coding	7930.97	12.9533
chr12-433-0	chr12	19593852	19607256	+	0.918	13404	intron (NM_001267043, intron 1 of 8)	MIRb|SINE|MIR	7021	NM_001267043	121536	Hs.126497	NM_153207	ENSG00000139154	AEBP2	-	AE binding protein 2	protein-coding	12304.9	13.5869
chr17-709-0	chr17	30264842	30269254	+	0.918	4412	intron (NM_001321207, intron 1 of 14)	intron (NM_001321207, intron 1 of 14)	3022	NM_001321207	23512	Hs.462732	NM_015355	ENSG00000178691	SUZ12	CHET9|JJAZ1	SUZ12 polycomb repressive complex 2 subunit	protein-coding	4050.22	11.9838
chr4-570-0	chr4	39720828	39733413	+	0.917	12585	intron (NM_001111113, intron 1 of 4)	L1MCb|LINE|L1	27364	NM_005339	3093	Hs.50308	NM_005339	ENSG00000078140	UBE2K	E2-25K|HIP2|HYPG|LIG|UBC1	ubiquitin conjugating enzyme E2 K	protein-coding	11540.4	13.4944
chr15-938-1	chr15	52836681	52860446	-	0.917	23765	intron (NM_006628, intron 2 of 2)	intron (NM_006628, intron 2 of 2)	12466	NM_001330309	10776	Hs.512908	NM_006628	ENSG00000128989	ARPP19	ARPP-16|ARPP-19|ARPP16|ENSAL	cAMP regulated phosphoprotein 19	protein-coding	21792.5	14.4115
chr12-1853-1	chr12	30856770	30907226	-	0.913	50456	exon (NM_001319842, exon 7 of 17)	exon (NM_001319842, exon 7 of 17)	25450	NM_001002259	65981	Hs.234355	NM_023925	ENSG00000110888	CAPRIN2	C1QDC1|EEG-1|EEG1|RNG140	caprin family member 2	protein-coding	46066.3	15.4914
chr20-826-0	chr20	47663549	47678751	+	0.913	15202	intron (NM_001362762, intron 1 of 24)	MIRb|SINE|MIR	8301	NM_001362762	1434	Hs.90073	NM_001316	ENSG00000124207	CSE1L	CAS|CSE1|XPO2	chromosome segregation 1 like	protein-coding	13879.4	13.7607
chr2-1672-0	chr2	99992812	100015238	+	0.912	22426	intron (NM_015904, intron 14 of 23)	L1ME1|LINE|L1	50173	NM_015904	9669	Hs.158688	NM_015904	ENSG00000158417	EIF5B	IF2	eukaryotic translation initiation factor 5B	protein-coding	20452.5	14.32
chr18-371-1	chr18	48694703	48722387	-	0.912	27684	intron (NM_016626, intron 1 of 1)	MER44A|DNA|TcMar-Tigger	15506	NM_016626	51320	Hs.465144	NM_016626	ENSG00000176624	MEX3C	BM-013|MEX-3C|RKHD2|RNF194	mex-3 RNA binding family member C	protein-coding	25247.8	14.6239
chr3-1552-1	chr3	113430323	113464061	-	0.912	33738	intron (NM_025146, intron 1 of 4)	intron (NM_025146, intron 1 of 4)	17904	NM_001308445	80218	Hs.372378	NM_025146	ENSG00000121579	NAA50	MAK3|NAT13|NAT13P|NAT5|NAT5P|SAN|hNaa50p	N(alpha)-acetyltransferase 50, NatE catalytic subunit	protein-coding	30769.1	14.9092
chr16-1259-0	chr16	71930141	71972423	+	0.911	42282	intron (NM_001270977, intron 4 of 8)	intron (NM_001270977, intron 4 of 8)	21848	NM_014761	9798	Hs.232194	NM_014761	ENSG00000182149	IST1	CHMP8|OLC1	IST1 factor associated with ESCRT-III	protein-coding	38518.9	15.2333
chr2-3309-0	chr2	204197556	204237364	+	0.911	39808	intron (NM_001282932, intron 1 of 9)	Tigger3b|DNA|TcMar-Tigger	-14147	NM_001282927	10152	Hs.471156	NM_005759	ENSG00000138443	ABI2	ABI-2|ABI2B|AIP-1|AIP1|AblBP3|SSH3BP2|argBP1|argBPIA|argBPIB	abl interactor 2	protein-coding	36265.1	15.1463
chr13-471-1	chr13	79947770	79965519	-	0.911	17749	intron (NM_001366735, intron 1 of 21)	intron (NM_001366735, intron 1 of 21)	23712	NM_001286631	64062	Hs.558528	NM_018605	ENSG00000139746	RBM26	ARRS2|C13orf10|PPP1R132|PRO1777|SE70-2|ZC3H17	RNA binding motif protein 26	protein-coding	16169.3	13.981
chrX-2390-0	chrX	123095983	123137833	+	0.909	41850	intron (NM_006603, intron 1 of 32)	intron (NM_006603, intron 1 of 32)	21352	NM_006603	10735	Hs.496710	NM_006603	ENSG00000101972	STAG2	NEDXCF|SA-2|SA2|SCC3B|bA517O1.1	stromal antigen 2	protein-coding	38041.7	15.2153
chr4-2008-1	chr4	74044398	74091140	-	0.909	46742	intron (NM_032217, intron 1 of 33)	intron (NM_032217, intron 1 of 33)	21005	NM_001286771	26057	Hs.601206	NM_015574	ENSG00000132466	ANKRD17	GTAR|MASK2|NY-BR-16	ankyrin repeat domain 17	protein-coding	42488.5	15.3748
chr5-1264-1	chr5	111055484	111092828	-	0.909	37344	non-coding (NR_040093, exon 7 of 7)	non-coding (NR_040093, exon 7 of 7)	17792	NM_001142483	9315	Hs.36053	NM_004772	ENSG00000134986	NREP	C5orf13|D4S114|P311|PRO1873|PTZ17|SEZ17	neuronal regeneration related protein	protein-coding	33945.7	15.0509
chr13-62-0	chr13	21715018	21717147	+	0.908	2129	intron (NM_005870, intron 2 of 3)	AluSx1|SINE|Alu	1397	NM_001366643	10284	Hs.524899	NM_005870	ENSG00000150459	SAP18	2HOR0202|SAP18P	Sin3A associated protein 18	protein-coding	1933.13	10.9167
chr3-2187-0	chr3	133293653	133311123	+	0.908	17470	intron (NM_017548, intron 2 of 4)	intron (NM_017548, intron 2 of 4)	9110	NM_001134423	55573	Hs.518265	NM_017548	ENSG00000091527	CDV3	H41	CDV3 homolog	protein-coding	15862.8	13.9534
chr3-1002-1	chr3	141729595	141741348	-	0.907	11753	intron (NM_001178139, intron 3 of 12)	Charlie5|DNA|hAT-Charlie	11997	NM_006286	7029	Hs.379018	NM_006286	ENSG00000114126	TFDP2	DP2	transcription factor Dp-2	protein-coding	10660	13.3799
chr17-67-0	chr17	2508100	2572271	+	0.906	64171	intron (NM_000430, intron 1 of 10)	AluJr4|SINE|Alu	43237	NM_000430	5048	Hs.77318	NM_000430	ENSG00000007168	PAFAH1B1	LIS1|LIS2|MDCR|MDS|NudF|PAFAH	platelet activating factor acetylhydrolase 1b regulatory subunit 1	protein-coding	58138.9	15.8272
chr12-486-0	chr12	22778952	22846607	+	0.906	67655	intron (NM_018638, intron 3 of 7)	intron (NM_018638, intron 3 of 7)	34674	NM_001039481	55500	Hs.29464	NM_018638	ENSG00000139163	ETNK1	EKI|EKI 1|EKI1|Nbla10396	ethanolamine kinase 1	protein-coding	61295.4	15.9035
chr6-987-1	chr6	109671522	109702962	-	0.906	31440	TTS (NM_001142403)	TTS (NM_001142403)	15700	NM_001346500	8763	Hs.520313	NM_006016	ENSG00000135535	CD164	DFNA66|MGC-24|MGC-24v|MUC-24|endolyn	CD164 molecule	protein-coding	28484.6	14.7979
chr2-3698-1	chr2	17851668	17934371	-	0.905	82703	intron (NM_024624, intron 15 of 26)	AluJb|SINE|Alu	42058	NM_001142286	79677	Hs.526728	NM_024624	ENSG00000163029	SMC6	SMC-6|SMC6L1|hSMC6	structural maintenance of chromosomes 6	protein-coding	74846.2	16.1916
chr4-839-0	chr4	56280730	56306211	+	0.905	25481	TTS (NM_001267843)	TTS (NM_001267843)	31346	NR_073070	55858	Hs.479766	NM_018475	ENSG00000134851	TMEM165	CDG2K|FT27|GDT1|TMPT27|TPARL	transmembrane protein 165	protein-coding	23060.3	14.4931
chr19-1520-0	chr19	49468663	49471222	+	0.902	2559	exon (NM_000146, exon 4 of 4)	exon (NM_000146, exon 4 of 4)	1376	NM_000146	2512	Hs.433670	NM_000146	ENSG00000087086	FTL	LFTD|NBIA3	ferritin light chain	protein-coding	2308.22	11.1726
chr11-603-0	chr11	32606160	32630442	+	0.901	24282	intron (NM_001307929, intron 5 of 7)	AluSz|SINE|Alu	12924	NM_001307929	10480	Hs.502244	NM_006360	ENSG00000149100	EIF3M	B5|GA17|PCID1|TANGO7|hfl-B5	eukaryotic translation initiation factor 3 subunit M	protein-coding	21878.1	14.4172
chr1-500-0	chr1	24970832	25006144	+	0.9	35312	intron (NM_001366568, intron 10 of 16)	AluSg|SINE|Alu	18418	NR_159390	10250	Hs.18192	NM_005839	ENSG00000133226	SRRM1	160-KD|POP101|SRM160	serine and arginine repetitive matrix 1	protein-coding	31780.8	14.9559
chr7-2591-0	chr7	148397128	148502542	+	0.899	105414	intron (NM_001370661, intron 2 of 21)	AluY|SINE|Alu	53033	NM_001370664	8454	Hs.146806	NM_003592	ENSG00000055130	CUL1	-	cullin 1	protein-coding	94767.2	16.5321
chr9-706-1	chr9	103030521	103114450	-	0.898	83929	intron (NM_001161584, intron 12 of 14)	intron (NM_001161584, intron 12 of 14)	42368	NM_001161584	54881	Hs.494648	NM_017746	ENSG00000136891	TEX10	Ipi1|bA208F1.2	testis expressed 10	protein-coding	75368.2	16.2017
chr13-1104-1	chr13	37578217	37633417	-	0.894	55200	intron (NM_001278482, intron 11 of 24)	intron (NM_001278482, intron 11 of 24)	27807	NM_001278482	55578	Hs.435815	NM_017569	ENSG00000102710	SUPT20H	C13|C13orf19|FAM48A|FP757|P38IP|SPT20	SPT20 homolog, SAGA complex component	protein-coding	49348.8	15.5907
chr7-2334-0	chr7	134464559	134658651	+	0.894	194092	intron (NM_033138, intron 3 of 14)	intron (NM_033138, intron 3 of 14)	-14546	NM_033139	800	Hs.490203	NM_004342	ENSG00000122786	CALD1	CDM|H-CAD|HCAD|L-CAD|LCAD|NAG22	caldesmon 1	protein-coding	173518	17.4047
chr8-1155-1	chr8	74756387	74774209	-	0.893	17822	intron (NR_073119, intron 1 of 5)	MLT1A0|LTR|ERVL-MaLR	25799	NM_018299	55284	Hs.128841	NM_018299	ENSG00000104343	UBE2W	UBC-16|UBC16	ubiquitin conjugating enzyme E2 W	protein-coding	15915	13.9581
chr10-1436-0	chr10	89624593	89735709	+	0.892	111116	intron (NM_001304718, intron 2 of 8)	L1M5|LINE|L1	56769	NM_001304718	5728	Hs.500466	NM_000314	ENSG00000171862	PTEN	10q23del|BZS|CWS1|DEC|GLM2|MHAM|MMAC1|PTEN1|PTENbeta|TEP1	phosphatase and tensin homolog	protein-coding	99115.5	16.5968
chr17-727-0	chr17	30772328	30800558	+	0.891	28230	intron (NM_002815, intron 3 of 13)	AluJb|SINE|Alu	14915	NM_002815	5717	Hs.443379	NM_002815	ENSG00000108671	PSMD11	Rpn6|S9|p44.5	proteasome 26S subunit, non-ATPase 11	protein-coding	25152.9	14.6184
chr17-1490-0	chr17	65822863	65850109	+	0.891	27246	intron (NM_182641, intron 1 of 27)	AluJb|SINE|Alu	14867	NM_004459	2186	Hs.444200	NM_004459	ENSG00000171634	BPTF	FAC1|FALZ|NEDDFL|NURF301	bromodomain PHD finger transcription factor	protein-coding	24276.2	14.5673
chr1-3799-1	chr1	26220312	26231816	-	0.891	11504	TTS (NM_005563)	TTS (NM_005563)	6580	NM_203401	3925	Hs.209983	NM_005563	ENSG00000117632	STMN1	C1orf215|LAP18|Lag|OP18|PP17|PP19|PR22|SMN	stathmin 1	protein-coding	10250.1	13.3233
chr14-641-0	chr14	50360977	50366534	+	0.89	5557	TTS (NM_001663)	TTS (NM_001663)	3955	NM_001663	382	Hs.525330	NM_001663	ENSG00000165527	ARF6	-	ADP ribosylation factor 6	protein-coding	4945.73	12.272
chr8-1929-1	chr8	29974774	29975186	-	0.889	412	intron (NM_001128208, intron 3 of 3)	intron (NM_001128208, intron 3 of 3)	22056	NM_015344	23484	Hs.146585	NM_015344	ENSG00000104660	LEPROTL1	HSPC112|Vps55|my047	leptin receptor overlapping transcript like 1	protein-coding	366.268	8.51676
chr9-317-1	chr9	127489982	127531901	-	0.889	41919	intron (NM_001278546, intron 1 of 9)	AluY|SINE|Alu	22649	NM_001278546	2649	Hs.20131	NM_001489	ENSG00000148200	NR6A1	CT150|GCNF|GCNF1|NR61|RTR|hGCNF|hRTR	nuclear receptor subfamily 6 group A member 1	protein-coding	37266	15.1856
chr9-545-0	chr9	33026634	33042910	+	0.888	16276	intron (NM_001314039, intron 5 of 7)	intron (NM_001314039, intron 5 of 7)	9501	NM_001539	3301	Hs.445203	NM_001539	ENSG00000086061	DNAJA1	DJ-2|DjA1|HDJ2|HSDJ|HSJ-2|HSJ2|HSPF4|NEDD7|hDJ-2	DnaJ heat shock protein family (Hsp40) member A1	protein-coding	14453.1	13.8191
chr15-1112-0	chr15	78731738	78795820	+	0.888	64082	intron (NM_001320942, intron 6 of 21)	Charlie15a|DNA|hAT-Charlie	33016	NM_001320942	3658	Hs.436031	NM_004136	ENSG00000136381	IREB2	ACO3|IRE-BP 2|IRE-BP2|IRP2|IRP2AD|NDCAMA	iron responsive element binding protein 2	protein-coding	56904.8	15.7963
chr2-3313-1	chr2	38594852	38603299	-	0.888	8447	intron (NM_001330462, intron 1 of 13)	intron (NM_001330462, intron 1 of 13)	4597	NM_001308076	64225	Hs.594950	NM_022374	ENSG00000119787	ATL2	ARL3IP2|ARL6IP2|aip-2|atlastin2	atlastin GTPase 2	protein-coding	7500.94	12.8729
chr13-1333-1	chr13	22022518	22032543	-	0.888	10025	intron (NR_104486, intron 1 of 14)	L1MEc|LINE|L1	5912	NR_104486	253832	Hs.564611	NM_153251	ENSG00000180776	ZDHHC20	4933421L13Rik|DHHC-20|DHHC20	zinc finger DHHC-type containing 20	protein-coding	8902.2	13.1199
chr6-346-0	chr6	20404950	20437016	+	0.887	32066	intron (NM_001243076, intron 1 of 6)	Tigger1|DNA|TcMar-Tigger	17073	NM_001243076	1871	Hs.269408	NM_001949	ENSG00000112242	E2F3	E2F-3	E2F transcription factor 3	protein-coding	28442.5	14.7958
chr19-1270-1	chr19	15432803	15441787	-	0.887	8984	intron (NM_001330384, intron 1 of 11)	AluSz6|SINE|Alu	6055	NM_001330384	23476	Hs.187763	NM_014299	ENSG00000141867	BRD4	CAP|HUNK1|HUNKI|MCAP	bromodomain containing 4	protein-coding	7968.81	12.9601
chr16-1096-1	chr16	18915479	18936877	-	0.887	21398	intron (NM_015092, intron 1 of 62)	intron (NM_015092, intron 1 of 62)	11548	NM_015092	23049	Hs.460179	NM_015092	ENSG00000157106	SMG1	61E3.4|ATX|LIP	SMG1 nonsense mediated mRNA decay associated PI3K related kinase	protein-coding	18980	14.2122
chr11-1333-0	chr11	68265167	68385607	+	0.887	120440	intron (NR_147971, intron 8 of 24)	intron (NR_147971, intron 8 of 24)	97167	NM_001352354	55291	Hs.503022	NM_018312	ENSG00000110075	PPP6R3	C11orf23|PP6R3|SAP190|SAPL|SAPLa|SAPS3	protein phosphatase 6 regulatory subunit 3	protein-coding	106830	16.705
chr22-690-0	chr22	46068800	46073624	+	0.886	4824	intron (NM_001167621, intron 1 of 10)	MLT1F1|LTR|ERVL-MaLR	3498	NM_013236	25814	Hs.475125	NM_013236	ENSG00000130638	ATXN10	E46L|HUMEEP|SCA10	ataxin 10	protein-coding	4274.06	12.0614
chr4-1332-1	chr4	111005589	111026788	-	0.886	21199	intron (NM_024090, intron 2 of 3)	L2c|LINE|L2	103583	NM_024090	79071	Hs.412939	NM_024090	ENSG00000170522	ELOVL6	FACE|FAE|LCE	ELOVL fatty acid elongase 6	protein-coding	18782.3	14.1971
chr17-994-1	chr17	38570225	38573208	-	0.885	2983	intron (NM_001067, intron 4 of 34)	intron (NM_001067, intron 4 of 34)	2432	NM_001067	7153	Hs.156346	NM_001067	ENSG00000131747	TOP2A	TOP2|TP2A	DNA topoisomerase II alpha	protein-coding	2639.95	11.3663
chr10-1408-0	chr10	88552317	88635059	+	0.884	82742	intron (NM_004329, intron 1 of 12)	MLT1L|LTR|ERVL-MaLR	77292	NM_004329	657	Hs.524477	NM_004329	ENSG00000107779	BMPR1A	10q23del|ACVRLK3|ALK3|CD292|SKR5	bone morphogenetic protein receptor type 1A	protein-coding	73143.9	16.1585
chr11-893-1	chr11	77485486	77530188	-	0.884	44702	intron (NM_016578, intron 1 of 15)	L1PA7|LINE|L1	24043	NM_016578	51773	Hs.420229	NM_016578	ENSG00000048649	RSF1	HBXAP|RSF-1|XAP8|p325	remodeling and spacing factor 1	protein-coding	39516.6	15.2702
chr2-692-1	chr2	203075970	203091296	-	0.883	15326	intron (NM_001005782, intron 1 of 3)	AluSq2|SINE|Alu	19687	NM_003352	7341	Hs.81424	NM_003352	ENSG00000116030	SUMO1	DAP1|GMP1|OFC10|PIC1|SENP2|SMT3|SMT3C|SMT3H3|UBL1	small ubiquitin like modifier 1	protein-coding	13532.9	13.7242
chr18-291-0	chr18	19192935	19197446	+	0.883	4511	intron (NM_001291916, intron 1 of 3)	L1ME2z|LINE|L1	2915	NM_001291916	6632	Hs.464734	NM_006938	ENSG00000167088	SNRPD1	HsT2456|SMD1|SNRPD|Sm-D1	small nuclear ribonucleoprotein D1 polypeptide	protein-coding	3983.21	11.9597
chr12-425-0	chr12	19446594	19489036	+	0.881	42442	exon (NM_001256470, exon 16 of 32)	exon (NM_001256470, exon 16 of 32)	109556	NM_001256787	54477	Hs.188614	NM_019012	ENSG00000052126	PLEKHA5	PEPP-2|PEPP2	pleckstrin homology domain containing A5	protein-coding	37391.4	15.1904
chr17-869-0	chr17	37357129	37362604	+	0.881	5475	intron (NM_000981, intron 4 of 5)	AluSz|SINE|Alu	3290	NM_001330200	6143	Hs.381061	NM_000981	ENSG00000108298	RPL19	L19	ribosomal protein L19	protein-coding	4823.48	12.2359
chrX-781-0	chrX	44848922	44899562	+	0.881	50640	intron (NM_001291421, intron 5 of 26)	intron (NM_001291421, intron 5 of 26)	141821	NM_001291418	7403	Hs.522616	NM_021140	ENSG00000147050	KDM6A	KABUK2|UTX|bA386N14.2	lysine demethylase 6A	protein-coding	44613.8	15.4452
chr15-469-0	chr15	44043497	44053347	+	0.879	9850	intron (NM_005313, intron 2 of 12)	intron (NM_005313, intron 2 of 12)	9786	NM_005313	2923	Hs.591095	NM_005313	ENSG00000167004	PDIA3	ER60|ERp57|ERp60|ERp61|GRP57|GRP58|HEL-S-269|HEL-S-93n|HsT17083|P58|PI-PLC	protein disulfide isomerase family A member 3	protein-coding	8658.15	13.0798
chr1-3800-0	chr1	218475620	218516390	+	0.879	40770	intron (NM_016052, intron 4 of 4)	HAL1|LINE|L1	-22621	NM_001135599	7042	Hs.133379	NM_003238	ENSG00000092969	TGFB2	G-TSF|LDS4|TGF-beta2	transforming growth factor beta 2	protein-coding	35836.8	15.1292
chr7-1375-0	chr7	77212859	77228189	+	0.878	15330	intron (NM_001131009, intron 4 of 16)	intron (NM_001131009, intron 4 of 16)	53164	NM_001131009	5782	Hs.61812	NM_002835	ENSG00000127947	PTPN12	PTP-PEST|PTPG1	protein tyrosine phosphatase non-receptor type 12	protein-coding	13459.7	13.7164
chr12-1955-1	chr12	24961655	25018414	-	0.878	56759	intron (NM_001178092, intron 5 of 8)	GA-rich|Low_complexity|Low_complexity	65122	NM_001178094	586	Hs.438993	NM_005504	ENSG00000060982	BCAT1	BCATC|BCT1|ECA39|MECA39|PNAS121|PP18	branched chain amino acid transaminase 1	protein-coding	49834.4	15.6049
chr12-2432-0	chr12	124069952	124084375	+	0.878	14423	intron (NM_006815, intron 3 of 3)	intron (NM_006815, intron 3 of 3)	8064	NM_006815	10959	Hs.733403	NM_006815	ENSG00000086598	TMED2	P24A|RNP24|p24|p24b1|p24beta1	transmembrane p24 trafficking protein 2	protein-coding	12663.4	13.6284
chr17-572-0	chr17	25621879	25647987	+	0.878	26108	non-coding (NR_145520, exon 6 of 9)	non-coding (NR_145520, exon 6 of 9)	13793	NM_134265	26118	Hs.446017	NM_015626	ENSG00000109046	WSB1	SWIP1|WSB-1	WD repeat and SOCS box containing 1	protein-coding	22922.8	14.4845
chr12-2010-0	chr12	104659157	104659855	+	0.877	698	intron (NM_001093771, intron 3 of 16)	CpG	-21304	NM_001261446	7296	Hs.654922	NM_003330	ENSG00000198431	TXNRD1	GRIM-12|TR|TR1|TRXR1|TXNR	thioredoxin reductase 1	protein-coding	612.146	9.25773
chr8-245-1	chr8	130934830	130951343	-	0.877	16513	intron (NM_001353312, intron 2 of 14)	intron (NM_001353312, intron 2 of 14)	8971	NM_001256763	51571	Hs.126941	NM_016623	ENSG00000153310	FAM49B	BM-009|L1	family with sequence similarity 49 member B	protein-coding	14481.9	13.822
chr16-1452-1	chr16	2303733	2317106	-	0.875	13373	intron (NM_080594, intron 6 of 7)	PABL_A-int|LTR|ERV1	6919	NM_001286625	10921	Hs.355643	NM_006711	ENSG00000205937	RNPS1	E5.1	RNA binding protein with serine rich domain 1	protein-coding	11701.4	13.5144
chr1-2239-0	chr1	113163057	113182818	+	0.874	19761	intron (NM_006135, intron 1 of 9)	AT_rich|Low_complexity|Low_complexity	10483	NM_006135	829	Hs.744974	NM_006135	ENSG00000116489	CAPZA1	CAPPA1|CAPZ|CAZ1	capping actin protein of muscle Z-line subunit alpha 1	protein-coding	17271.1	14.0761
chr6-2676-1	chr6	18218443	18228507	-	0.874	10064	TTS (NM_003472)	TTS (NM_003472)	41286	NM_001134709	7913	Hs.484813	NM_003472	ENSG00000124795	DEK	D6S231E	DEK proto-oncogene	protein-coding	8795.94	13.1026
chr17-988-0	chr17	41150576	41154450	+	0.873	3874	intron (NM_000988, intron 3 of 4)	(TTTTG)n|Simple_repeat|Simple_repeat	2077	NR_146327	6155	Hs.514196	NM_000988	ENSG00000131469	RPL27	DBA16|L27	ribosomal protein L27	protein-coding	3382	11.7237
chr2-1479-0	chr2	86333763	86339885	+	0.872	6122	intron (NM_017952, intron 3 of 23)	L1ME3C|LINE|L1	3466	NM_017952	55037	Hs.323489	NM_017952	ENSG00000132300	PTCD3	MRP-S39	pentatricopeptide repeat domain 3	protein-coding	5338.38	12.3822
chr12-135-0	chr12	6644588	6649091	+	0.871	4503	exon (NM_001289746, exon 7 of 8)	exon (NM_001289746, exon 7 of 8)	2409	NM_001256799	2597	Hs.544577	NM_002046	ENSG00000111640	GAPDH	G3PD|GAPD|HEL-S-162eP	glyceraldehyde-3-phosphate dehydrogenase	protein-coding	3922.11	11.9374
chr2-508-0	chr2	32583470	32615715	+	0.871	32245	intron (NM_016252, intron 1 of 73)	AluY|SINE|Alu	17496	NM_016252	57448	Hs.150107	NM_016252	ENSG00000115760	BIRC6	APOLLON|BRUCE	baculoviral IAP repeat containing 6	protein-coding	28085.4	14.7775
chr3-2474-1	chr3	49441822	49448738	-	0.87	6916	intron (NM_001313941, intron 1 of 5)	intron (NM_001313941, intron 1 of 5)	4129	NM_001313945	387	Hs.247077	NM_001664	ENSG00000067560	RHOA	ARH12|ARHA|RHO12|RHOH12	ras homolog family member A	protein-coding	6016.92	12.5548
chr3-2376-0	chr3	142720564	142766015	+	0.87	45451	intron (NM_001320219, intron 13 of 27)	intron (NM_001320219, intron 13 of 27)	22877	NM_001320219	23350	Hs.596572	NM_001080415	ENSG00000163714	U2SURP	SR140|fSAPa	U2 snRNP associated SURP domain containing	protein-coding	39542.4	15.2711
chr10-1812-1	chr10	27420592	27431386	-	0.869	10794	intron (NM_001253866, intron 3 of 17)	intron (NM_001253866, intron 3 of 17)	17324	NM_014263	10730	Hs.74647	NM_014263	ENSG00000136758	YME1L1	FTSH|MEG4|OPA11|PAMP|YME1L	YME1 like 1 ATPase	protein-coding	9379.99	13.1954
chr5-46-0	chr5	1802380	1815928	+	0.867	13548	intron (NM_004553, intron 2 of 3)	intron (NM_004553, intron 2 of 3)	7633	NM_004553	4726	Hs.408257	NM_004553	ENSG00000145494	NDUFS6	CI-13kA|CI-13kD-A|CI13KDA|MC1DN9	NADH:ubiquinone oxidoreductase subunit S6	protein-coding	11746.1	13.5199
chr1-3921-1	chr1	21062324	21112279	-	0.867	49955	intron (NM_016287, intron 8 of 12)	AluSz|SINE|Alu	25880	NM_016287	50809	Hs.142442	NM_016287	ENSG00000127483	HP1BP3	HP1-BP74|HP1BP74	heterochromatin protein 1 binding protein 3	protein-coding	43311	15.4024
chr2-393-0	chr2	26257928	26275256	+	0.866	17328	intron (NM_016131, intron 1 of 5)	L1MB4|LINE|L1	9639	NM_016131	10890	Hs.467960	NM_016131	ENSG00000084733	RAB10	-	RAB10, member RAS oncogene family	protein-coding	15006	13.8733
chr15-1439-1	chr15	25155934	25156239	-	0.864	305	intron (NM_001349456, intron 2 of 12)	intron (NM_001349456, intron 2 of 12)	-43954	NM_003097	6638	Hs.564847	NM_003097	ENSG00000128739	SNRPN	HCERN3|PWCR|RT-LI|SM-D|SMN|SNRNP-N|SNURF-SNRPN|sm-N	small nuclear ribonucleoprotein polypeptide N	protein-coding	263.52	8.04177
chr17-1750-1	chr17	4576749	4606831	-	0.863	30082	intron (NM_001278241, intron 3 of 18)	L1PB1|LINE|L1	15642	NM_014389	27043	Hs.744899	NM_014389	ENSG00000141456	PELP1	MNAR|P160	proline, glutamate and leucine rich protein 1	protein-coding	25960.8	14.664
chr5-2263-0	chr5	138686472	138698985	+	0.862	12513	intron (NM_001033112, intron 1 of 3)	L1M4|LINE|L1	14605	NM_001033112	51247	Hs.396644	NM_016480	ENSG00000120727	PAIP2	PAIP-2|PAIP2A	poly(A) binding protein interacting protein 2	protein-coding	10786.2	13.3969
chr16-1120-0	chr16	67597956	67604703	+	0.862	6747	intron (NM_001191022, intron 1 of 9)	intron (NM_001191022, intron 1 of 9)	-3347	NM_001363916	10664	Hs.368367	NM_006565	ENSG00000102974	CTCF	MRD21	CCCTC-binding factor	protein-coding	5815.91	12.5058
chrX-872-0	chrX	48433558	48440422	+	0.861	6864	3' UTR (NM_006743, exon 7 of 7)	3' UTR (NM_006743, exon 7 of 7)	4118	NM_006743	5935	Hs.301404	NM_006743	ENSG00000102317	RBM3	IS1-RNPL|RNPL	RNA binding motif protein 3	protein-coding	5909.9	12.5289
chr2-3223-0	chr2	201199840	201326219	+	0.86	126379	intron (NM_001100423, intron 3 of 12)	intron (NM_001100423, intron 3 of 12)	89356	NM_001282744	26010	Hs.120323	NM_015535	ENSG00000196141	SPATS2L	DNAPTP6|SGNP	spermatogenesis associated serine rich 2 like	protein-coding	108686	16.7298
chr5-1045-1	chr5	123964800	124084359	-	0.86	119559	intron (NM_020747, intron 2 of 8)	L1ME4a|LINE|L1	56226	NM_020747	57507	Hs.266616	NM_020747	ENSG00000168916	ZNF608	NY-REN-36	zinc finger protein 608	protein-coding	102821	16.6498
chr1-4255-0	chr1	244825744	244874066	+	0.859	48322	exon (NM_001297746, exon 2 of 4)	exon (NM_001297746, exon 2 of 4)	33477	NM_001297746	51029	Hs.498317	NM_016076	ENSG00000121644	DESI2	C1orf121|CGI-146|DESI|DESI1|DeSI-2|FAM152A|PNAS-4|PPPDE1	desumoylating isopeptidase 2	protein-coding	41508.6	15.3411
chr4-1533-1	chr4	99831907	99849228	-	0.859	17321	intron (NM_001331017, intron 1 of 7)	intron (NM_001331017, intron 1 of 7)	9717	NM_001130678	1977	Hs.13211	NM_001968	ENSG00000151247	EIF4E	AUTS19|CBP|EIF4E1|EIF4EL1|EIF4F|eIF-4E	eukaryotic translation initiation factor 4E	protein-coding	14878.7	13.861
chr8-1519-1	chr8	54867176	54934289	-	0.859	67113	non-coding (NR_109901, exon 6 of 12)	non-coding (NR_109901, exon 6 of 12)	34276	NM_006756	6917	Hs.491745	NM_006756	ENSG00000187735	TCEA1	GTF2S|SII|TCEA|TF2S|TFIIS	transcription elongation factor A1	protein-coding	57650.1	15.815
chr6-1007-0	chr6	47446696	47473491	+	0.858	26795	intron (NM_012120, intron 1 of 17)	AluJr|SINE|Alu	14568	NM_012120	23607	Hs.485518	NM_012120	ENSG00000198087	CD2AP	CMS	CD2 associated protein	protein-coding	22990.1	14.4887
chr2-697-0	chr2	42836595	42849649	+	0.857	13054	intron (NM_001282756, intron 4 of 16)	AluY|SINE|Alu	47350	NM_001330443	57504	Hs.435413	NM_020744	ENSG00000057935	MTA3	-	metastasis associated 1 family member 3	protein-coding	11187.3	13.4496
chr2-380-1	chr2	219361827	219432285	-	0.857	70458	intron (NM_020935, intron 9 of 25)	AluSx4|SINE|Alu	36018	NM_020935	57695	Hs.166068	NM_020935	ENSG00000135913	USP37	-	ubiquitin specific peptidase 37	protein-coding	60382.5	15.8818
chr16-1443-0	chr16	84753233	84782674	+	0.856	29441	intron (NR_073577, intron 2 of 11)	L1ME3C|LINE|L1	34347	NR_073577	9100	Hs.136778	NM_005153	ENSG00000103194	USP10	UBPO	ubiquitin specific peptidase 10	protein-coding	25201.5	14.6212
chr8-869-0	chr8	55048926	55064968	+	0.855	16042	intron (NM_014175, intron 4 of 4)	intron (NM_014175, intron 4 of 4)	9146	NM_014175	29088	Hs.18349	NM_014175	ENSG00000137547	MRPL15	HSPC145|L15mt|MRP-L15|MRP-L7|RPML7	mitochondrial ribosomal protein L15	protein-coding	13715.9	13.7436
chr8-783-0	chr8	48973308	48981749	+	0.855	8441	TTS (NM_003350)	TTS (NM_003350)	56537	NM_003350	7336	Hs.491695	NM_003350	ENSG00000169139	UBE2V2	DDVIT1|DDVit-1|EDAF-1|EDPF-1|EDPF1|MMS2|UEV-2|UEV2	ubiquitin conjugating enzyme E2 V2	protein-coding	7217.06	12.8172
chr5-853-1	chr5	133495026	133511866	-	0.854	16840	intron (NM_006930, intron 2 of 4)	AluY|SINE|Alu	9195	NM_170679	6500	Hs.171626	NM_006930	ENSG00000113558	SKP1	EMC19|OCP-II|OCP2|SKP1A|TCEB1L|p19A	S-phase kinase associated protein 1	protein-coding	14381.4	13.8119
chr8-691-1	chr8	101732774	101734217	-	0.853	1443	intron (NM_002568, intron 1 of 14)	CpG	821	NM_002568	26986	Hs.387804	NM_002568	ENSG00000070756	PABPC1	PAB1|PABP|PABP1|PABPC2|PABPL1	poly(A) binding protein cytoplasmic 1	protein-coding	1230.88	10.2655
chr11-2033-1	chr11	17200468	17228761	-	0.853	28293	intron (NM_002645, intron 1 of 32)	MSTD|LTR|ERVL-MaLR	14919	NM_001321380	5286	Hs.175343	NM_002645	ENSG00000011405	PIK3C2A	CPK|OCSKD|PI3-K-C2(ALPHA)|PI3-K-C2A|PI3K-C2-alpha|PI3K-C2alpha	phosphatidylinositol-4-phosphate 3-kinase catalytic subunit type 2 alpha	protein-coding	24133.9	14.5588
chr6-1243-0	chr6	64283867	64295188	+	0.853	11321	intron (NM_003463, intron 5 of 5)	L1ME2|LINE|L1	7610	NM_003463	7803	Hs.227777	NM_003463	ENSG00000112245	PTP4A1	HH72|PRL-1|PRL1|PTP(CAAX1)|PTPCAAX1	protein tyrosine phosphatase 4A1	protein-coding	9656.81	13.2373
chr2-3171-0	chr2	198381501	198383934	+	0.852	2433	intron (NM_001204094, intron 1 of 7)	AluSq2|SINE|Alu	1695	NM_001204094	25843	Hs.633165	NM_015387	ENSG00000115540	MOB4	2C4D|CGI-95|MOB1|MOB3|MOBKL3|PHOCN|PREI3	MOB family member 4, phocein	protein-coding	2072.92	11.0174
chr7-2430-0	chr7	139065431	139069186	+	0.852	3755	intron (NM_001270643, intron 3 of 10)	AluJb|SINE|Alu	22668	NM_016019	51631	Hs.731488	NM_016019	ENSG00000146963	LUC7L2	CGI-59|CGI-74|LUC7B2	LUC7 like 2, pre-mRNA splicing factor	protein-coding	3199.26	11.6435
chr15-1415-0	chr15	93524039	93572183	+	0.851	48144	intron (NM_001271, intron 34 of 38)	intron (NM_001271, intron 34 of 38)	68274	NM_001166286	56963	Hs.271277	NM_020211	ENSG00000182175	RGMA	RGM	repulsive guidance molecule BMP co-receptor a	protein-coding	40970.5	15.3223
chr4-2060-1	chr4	71674628	71686606	-	0.851	11978	TTS (NM_002092)	TTS (NM_002092)	24603	NM_001098477	2926	Hs.309763	NM_002092	ENSG00000132463	GRSF1	-	G-rich RNA sequence binding factor 1	protein-coding	10193.3	13.3153
chr15-324-0	chr15	38776964	38801928	+	0.85	24964	intron (NM_005739, intron 15 of 16)	intron (NM_005739, intron 15 of 16)	43118	NM_173611	283742	Hs.6799	NM_173611	ENSG00000171262	FAM98B	-	family with sequence similarity 98 member B	protein-coding	21219.4	14.3731
chr8-1518-1	chr8	54950411	55013917	-	0.849	63506	intron (NM_001279356, intron 2 of 7)	AluSz|SINE|Alu	31950	NM_001279360	10434	Hs.744046	NM_006330	ENSG00000120992	LYPLA1	APT-1|APT1|LPL-I|LPL1|hAPT1	lysophospholipase 1	protein-coding	53916.6	15.7184
chr20-504-1	chr20	34209303	34252431	-	0.847	43128	intron (NM_001198863, intron 1 of 15)	intron (NM_001198863, intron 1 of 15)	10964	NM_003915	8904	Hs.246413	NM_003915	ENSG00000214078	CPNE1	COPN1|CPN1	copine 1	protein-coding	36529.4	15.1568
chr10-99-1	chr10	126671328	126714103	-	0.847	42775	intron (NM_001329, intron 3 of 10)	intron (NM_001329, intron 3 of 10)	1872	NM_001363508	1488	Hs.501345	NM_001329	ENSG00000175029	CTBP2	-	C-terminal binding protein 2	protein-coding	36230.4	15.1449
chr2-2048-0	chr2	122513919	122530811	+	0.847	16892	intron (NM_004622, intron 5 of 5)	intron (NM_004622, intron 5 of 5)	9138	NM_004622	7247	Hs.75066	NM_004622	ENSG00000211460	TSN	BCLF-1|C3PO|RCHF1|REHF-1|TBRBP|TRSLN	translin	protein-coding	14307.5	13.8045
chr1-3049-0	chr1	173447097	173461464	+	0.847	14367	intron (NM_004905, intron 2 of 4)	intron (NM_004905, intron 2 of 4)	7806	NM_004905	9588	Hs.120	NM_004905	ENSG00000117592	PRDX6	1-Cys|AOP2|HEL-S-128m|NSGPx|PRX|aiPLA2|p29	peroxiredoxin 6	protein-coding	12168.8	13.5709
chr3-2352-0	chr3	141457712	141476130	+	0.846	18418	TTS (NM_014245)	TTS (NM_014245)	9781	NM_014245	9616	Hs.134623	NM_014245	ENSG00000114125	RNF7	CKBBP1|ROC2|SAG|rbx2	ring finger protein 7	protein-coding	15581.6	13.9276
chr1-1207-0	chr1	52551759	52560273	+	0.845	8514	3' UTR (NM_001136497, exon 5 of 5)	3' UTR (NM_001136497, exon 5 of 5)	34049	NM_152265	91408	Hs.429839	NM_152265	ENSG00000134717	BTF3L4	-	basic transcription factor 3 like 4	protein-coding	7194.33	12.8126
chr10-184-1	chr10	121331879	121355168	-	0.845	23289	intron (NM_001033925, intron 2 of 11)	intron (NM_001033925, intron 2 of 11)	13018	NR_136663	7073	Hs.501203	NM_003252	ENSG00000151923	TIAL1	TCBP|TIAR	TIA1 cytotoxic granule associated RNA binding protein like 1	protein-coding	19679.2	14.2644
chr10-1608-0	chr10	98593844	98616593	+	0.845	22749	intron (NM_001346516, intron 2 of 7)	AluYf4|SINE|Alu	12516	NM_032440	84458	Hs.427927	NM_015652	ENSG00000196233	LCOR	C10orf12|MLR2	ligand dependent nuclear receptor corepressor	protein-coding	19222.9	14.2305
chr1-3017-0	chr1	171454804	171508970	+	0.845	54166	intron (NM_015172, intron 2 of 33)	intron (NM_015172, intron 2 of 33)	27218	NM_015172	23215	Hs.494614	NM_015172	ENSG00000117523	PRRC2C	BAT2-iso|BAT2D1|BAT2L2|XTP2	proline rich coiled-coil 2C	protein-coding	45770.3	15.4821
chr1-3712-0	chr1	213032505	213039925	+	0.844	7420	intron (NM_014053, intron 1 of 9)	L1MB5|LINE|L1	4598	NM_014053	28982	Hs.7055	NM_014053	ENSG00000162769	FLVCR1	AXPC1|FLVCR|MFSD7B|PCA|PCARP|SLC49A1	feline leukemia virus subgroup C cellular receptor 1	protein-coding	6262.48	12.6125
chr3-802-1	chr3	153963930	154041972	-	0.844	78042	intron (NM_020865, intron 17 of 24)	intron (NM_020865, intron 17 of 24)	39325	NM_020865	170506	Hs.446270	NM_020865	ENSG00000174953	DHX36	DDX36|G4R1|MLEL1|RHAU	DEAH-box helicase 36	protein-coding	65867.4	16.0073
chr15-699-0	chr15	57234371	57501389	+	0.843	267018	intron (NM_001322156, intron 5 of 21)	intron (NM_001322156, intron 5 of 21)	-143748	NM_207040	6938	Hs.511504	NM_003205	ENSG00000140262	TCF12	CRS3|HEB|HTF4|HsT17266|TCF-12|bHLHb20|p64	transcription factor 12	protein-coding	225096	17.7802
chr7-2082-0	chr7	117824659	117843073	+	0.842	18414	3' UTR (NM_016200, exon 4 of 4)	3' UTR (NM_016200, exon 4 of 4)	9648	NM_016200	51691	Hs.655046	NM_016200	ENSG00000128534	LSM8	NAA38	LSM8 homolog, U6 small nuclear RNA associated	protein-coding	15504.6	13.9204
chr7-2009-1	chr7	40166168	40173722	-	0.842	7554	3' UTR (NM_138701, exon 2 of 2)	3' UTR (NM_138701, exon 2 of 2)	4276	NM_138701	136647	Hs.654989	NM_138701	ENSG00000168303	MPLKIP	ABHS|C7orf11|ORF20|TTD4	M-phase specific PLK1 interacting protein	protein-coding	6360.47	12.6349
chr5-2274-0	chr5	138948709	138976434	+	0.842	27725	intron (NM_181838, intron 2 of 7)	AluSx|SINE|Alu	21647	NM_003339	7322	Hs.108332	NM_003339	ENSG00000131508	UBE2D2	E2(17)KB2|PUBC1|UBC4|UBC4/5|UBCH4|UBCH5B	ubiquitin conjugating enzyme E2 D2	protein-coding	23344.5	14.5108
chr18-305-1	chr18	54264336	54305039	-	0.841	40703	intron (NM_004786, intron 4 of 7)	intron (NM_004786, intron 4 of 7)	21136	NR_024546	9352	Hs.114412	NM_004786	ENSG00000091164	TXNL1	HEL-S-114|TRP32|TXL-1|TXNL|Txl	thioredoxin like 1	protein-coding	34231.2	15.063
chr12-1416-1	chr12	54636012	54646076	-	0.841	10064	intron (NM_012117, intron 3 of 4)	(CAAAAA)n|Simple_repeat|Simple_repeat	12285	NM_001127322	23468	Hs.349283	NM_012117	ENSG00000094916	CBX5	HEL25|HP1|HP1A	chromobox 5	protein-coding	8463.82	13.0471
chr2-3172-0	chr2	198383967	198414906	+	0.841	30939	intron (NM_015387, intron 2 of 7)	AluSc8|SINE|Alu	18414	NM_001204094	25843	Hs.633165	NM_015387	ENSG00000115540	MOB4	2C4D|CGI-95|MOB1|MOB3|MOBKL3|PHOCN|PREI3	MOB family member 4, phocein	protein-coding	26019.7	14.6673
chr6-83-0	chr6	4891940	4895441	+	0.839	3501	intron (NM_001368126, intron 2 of 6)	AluSz|SINE|Alu	3416	NM_001143971	9425	Hs.269092	NM_004824	ENSG00000153046	CDYL	CDYL1	chromodomain Y like	protein-coding	2937.34	11.5203
chr7-565-0	chr7	30635214	30676919	+	0.839	41705	intron (NM_002047, intron 9 of 16)	intron (NM_002047, intron 9 of 16)	21572	NM_002047	2617	Hs.404321	NM_002047	ENSG00000106105	GARS	CMT2D|DSMAV|GlyRS|HMN5|SMAD1	glycyl-tRNA synthetase	protein-coding	34990.5	15.0947
chr11-1815-0	chr11	95524599	95576003	+	0.837	51404	intron (NM_001243777, intron 4 of 9)	AluY|SINE|Alu	26639	NM_014679	9702	Hs.101014	NM_014679	ENSG00000166037	CEP57	MVA2|PIG8|TSP57	centrosomal protein 57	protein-coding	43025.1	15.3929
chr17-1205-0	chr17	49343367	49373014	+	0.834	29647	intron (NM_016001, intron 9 of 13)	intron (NM_016001, intron 9 of 13)	20283	NM_016001	51096	Hs.709327	NM_016001	ENSG00000011260	UTP18	CGI-48|WDR50	UTP18 small subunit processome component	protein-coding	24725.6	14.5937
chr11-1331-0	chr11	68229081	68243887	+	0.833	14806	intron (NM_001352362, intron 2 of 24)	intron (NM_001352362, intron 2 of 24)	8264	NM_001352354	55291	Hs.503022	NM_018312	ENSG00000110075	PPP6R3	C11orf23|PP6R3|SAP190|SAPL|SAPLa|SAPS3	protein phosphatase 6 regulatory subunit 3	protein-coding	12333.4	13.5903
chr7-1077-1	chr7	98991277	99005478	-	0.833	14201	intron (NM_014891, intron 3 of 5)	intron (NM_014891, intron 3 of 5)	7843	NM_014891	11333	Hs.632296	NM_014891	ENSG00000106244	PDAP1	HASPP28|PAP|PAP1	PDGFA associated protein 1	protein-coding	11829.4	13.5301
chr1-1206-0	chr1	52547274	52551859	+	0.832	4585	intron (NM_152265, intron 4 of 5)	AluSq2|SINE|Alu	27599	NM_152265	91408	Hs.429839	NM_152265	ENSG00000134717	BTF3L4	-	basic transcription factor 3 like 4	protein-coding	3814.72	11.8974
chr7-1827-0	chr7	101461131	101559015	+	0.832	97884	intron (NM_181552, intron 1 of 23)	intron (NM_181552, intron 1 of 23)	49167	NM_181552	1523	Hs.191482	NM_001913	ENSG00000257923	CUX1	CASP|CDP|CDP/Cut|CDP1|COY1|CUTL1|CUX|Clox|Cux/CDP|GDDI|GOLIM6|Nbla10317|p100|p110|p200|p75	cut like homeobox 1	protein-coding	81439.5	16.3134
chr16-543-1	chr16	58646806	58654749	-	0.832	7943	intron (NM_206999, intron 1 of 30)	intron (NM_206999, intron 1 of 30)	12953	NM_016284	23019	Hs.460923	NM_016284	ENSG00000125107	CNOT1	AD-005|CDC39|NOT1|NOT1H	CCR4-NOT transcription complex subunit 1	protein-coding	6608.58	12.6901
chr7-459-0	chr7	24614274	24624261	+	0.831	9987	intron (NM_001303037, intron 1 of 11)	intron (NM_001303037, intron 1 of 11)	6196	NM_001303037	51678	Hs.533355	NM_016447	ENSG00000105926	MPP6	PALS2|VAM-1|VAM1|p55T	membrane palmitoylated protein 6	protein-coding	8299.2	13.0188
chr3-3196-1	chr3	12688091	12692815	-	0.831	4724	intron (NM_001354691, intron 1 of 16)	AluSp|SINE|Alu	14554	NM_001354690	5894	Hs.159130	NM_002880	ENSG00000132155	RAF1	CMD1NN|CRAF|NS5|Raf-1|c-Raf	Raf-1 proto-oncogene, serine/threonine kinase	protein-coding	3925.64	11.9387
chr12-1836-0	chr12	95612406	95629214	+	0.827	16808	intron (NM_001352088, intron 2 of 12)	intron (NM_001352088, intron 2 of 12)	9227	NM_001352109	55591	Hs.24135	NM_017599	ENSG00000028203	VEZT	VEZATIN	vezatin, adherens junctions transmembrane protein	protein-coding	13900.2	13.7628
chr7-595-0	chr7	32536114	32618992	+	0.827	82878	intron (NM_015060, intron 1 of 15)	Tigger16b|DNA|TcMar-Tigger	42452	NM_015060	23080	Hs.128056	NM_015060	ENSG00000105778	AVL9	KIAA0241	AVL9 cell migration associated	protein-coding	68540.1	16.0647
chr3-1133-1	chr3	135878357	135914083	-	0.826	35726	intron (NM_018133, intron 1 of 1)	intron (NM_018133, intron 1 of 1)	17090	NM_001145417	55167	Hs.18631	NM_018133	ENSG00000174579	MSL2	MSL-2|MSL2L1|RNF184	MSL complex subunit 2	protein-coding	29509.7	14.8489
chr20-203-1	chr20	49547833	49574345	-	0.826	26512	non-coding (NR_110007, exon 4 of 4)	non-coding (NR_110007, exon 4 of 4)	-13115	NM_001347511	23394	Hs.293736	NM_015339	ENSG00000101126	ADNP	ADNP1|HVDAS|MRD28	activity dependent neuroprotector homeobox	protein-coding	21898.9	14.4186
chr11-1076-0	chr11	61197906	61212510	+	0.825	14604	exon (NM_017841, exon 2 of 4)	exon (NM_017841, exon 2 of 4)	7611	NM_017841	54949	Hs.313247	NM_017841	ENSG00000167985	SDHAF2	C11orf79|PGL2|SDH5	succinate dehydrogenase complex assembly factor 2	protein-coding	12048.3	13.5565
chr2-1515-1	chr2	152650708	152684061	-	0.824	33353	intron (NM_001037174, intron 4 of 5)	intron (NM_001037174, intron 4 of 5)	17551	NM_001037174	26225	Hs.470233	NM_012097	ENSG00000162980	ARL5A	ARFLP5|ARL5	ADP ribosylation factor like GTPase 5A	protein-coding	27482.9	14.7462
chr5-1777-0	chr5	112313363	112367089	+	0.824	53726	intron (NM_001242377, intron 8 of 9)	L1M5|LINE|L1	27731	NR_038352	167227	Hs.443875	NM_152624	ENSG00000172795	DCP2	NUDT20	decapping mRNA 2	protein-coding	44270.2	15.434
chr12-1322-0	chr12	64831066	64845785	+	0.822	14719	intron (NM_007235, intron 23 of 24)	L1MB2|LINE|L1	-7475	NM_013254	29110	Hs.505874	NM_013254	ENSG00000183735	TBK1	FTDALS4|IIAE8|NAK|T2K	TANK binding kinase 1	protein-coding	12099	13.5626
chr17-1074-1	chr17	35711908	35715279	-	0.822	3371	intron (NM_198839, intron 4 of 59)	AluY|SINE|Alu	2466	NM_198836	31	Hs.160556	NM_000664	ENSG00000278540	ACACA	ACAC|ACACAD|ACC|ACC1|ACCA	acetyl-CoA carboxylase alpha	protein-coding	2770.96	11.4362
chr11-1127-0	chr11	62623981	62637972	+	0.821	13991	intron (NM_001012664, intron 1 of 9)	intron (NM_001012664, intron 1 of 9)	7395	NM_002394	6520	Hs.502769	NM_002394	ENSG00000168003	SLC3A2	4F2|4F2HC|4T2HC|CD98|CD98HC|MDU1|NACAE	solute carrier family 3 member 2	protein-coding	11486.6	13.4877
chr17-468-1	chr17	60070137	60088623	-	0.82	18486	intron (NM_005121, intron 9 of 29)	intron (NM_005121, intron 9 of 29)	63259	NM_005121	9969	Hs.282678	NM_005121	ENSG00000108510	MED13	ARC250|DRIP250|HSPC221|THRAP1|TRAP240	mediator complex subunit 13	protein-coding	15158.5	13.8878
chr5-2525-1	chr5	32409238	32443560	-	0.82	34322	intron (NM_016107, intron 2 of 19)	L1M3|LINE|L1	18447	NM_016107	51663	Hs.435231	NM_016107	ENSG00000056097	ZFR	SPG71|ZFR1	zinc finger RNA binding protein	protein-coding	28144	14.7805
chr11-1600-0	chr11	82868293	82891777	+	0.818	23484	exon (NM_001346415, exon 8 of 16)	exon (NM_001346415, exon 8 of 16)	11862	NM_001346415	51585	Hs.128959	NM_015885	ENSG00000165494	PCF11	-	PCF11 cleavage and polyadenylation factor subunit	protein-coding	19209.9	14.2296
chr15-555-0	chr15	48624857	48640144	+	0.818	15287	intron (NM_001025248, intron 4 of 6)	L1MB8|LINE|L1	8106	NM_001948	1854	Hs.527980	NM_001948	ENSG00000128951	DUT	dUTPase	deoxyuridine triphosphatase	protein-coding	12504.8	13.6102
chr1-70-1	chr1	245026329	245027680	-	0.817	1351	exon (NM_031844, exon 1 of 14)	exon (NM_031844, exon 1 of 14)	823	NM_004501	3192	Hs.106212	NM_004501	ENSG00000153187	HNRNPU	EIEE54|GRIP120|HNRNPU-AS1|HNRPU|SAF-A|SAFA|U21.1|hnRNP U|pp120	heterogeneous nuclear ribonucleoprotein U	protein-coding	1103.77	10.1082
chr8-111-1	chr8	141988365	142010077	-	0.817	21712	intron (NM_001352705, intron 1 of 34)	AluJo|SINE|Alu	11882	NM_001352710	5747	Hs.395482	NM_005607	ENSG00000169398	PTK2	FADK|FAK|FAK1|FRNK|PPP1R71|p125FAK|pp125FAK	protein tyrosine kinase 2	protein-coding	17738.7	14.1146
chr14-743-0	chr14	55509622	55517365	+	0.816	7743	3' UTR (NM_080867, exon 2 of 2)	3' UTR (NM_080867, exon 2 of 2)	-4872	NM_144578	93487	Hs.594338	NM_144578	ENSG00000168175	MAPK1IP1L	C14orf32|MISS|c14_5346	mitogen-activated protein kinase 1 interacting protein 1 like	protein-coding	6318.29	12.6253
chr3-1112-1	chr3	136465616	136469844	-	0.816	4228	intron (NM_005862, intron 1 of 33)	intron (NM_005862, intron 1 of 33)	3490	NM_005862	10274	Hs.412586	NM_005862	ENSG00000118007	STAG1	MRD47|SA1|SCC3A	stromal antigen 1	protein-coding	3450.05	11.7524
chr7-1335-1	chr7	82030103	82071855	-	0.815	41752	intron (NM_001302890, intron 1 of 10)	intron (NM_001302890, intron 1 of 10)	22114	NM_000722	781	Hs.282151	NM_000722	ENSG00000153956	CACNA2D1	CACNA2|CACNL2A|CCHL2A|LINC01112|lncRNA-N3	calcium voltage-gated channel auxiliary subunit alpha2delta 1	protein-coding	34027.9	15.0544
chr12-840-0	chr12	46233192	46294241	+	0.815	61049	intron (NM_001347839, intron 16 of 19)	intron (NM_001347839, intron 16 of 19)	120641	NM_004719	9169	Hs.210367	NM_004719	ENSG00000139218	SCAF11	CASP11|SFRS2IP|SIP1|SRRP129|SRSF2IP	SR-related CTD associated factor 11	protein-coding	49754.9	15.6026
chr12-1516-0	chr12	74931889	74940589	+	0.813	8700	3' UTR (NM_001136262, exon 1 of 1)	3' UTR (NM_001136262, exon 1 of 1)	4624	NM_001136262	552889	Hs.744849	NM_001136262	ENSG00000253719	ATXN7L3B	lnc-SCA7	ataxin 7 like 3B	protein-coding	7073.1	12.7881
chr15-1129-1	chr15	43773877	43777025	-	0.812	3148	intron (NM_001141980, intron 4 of 27)	(CA)n|Simple_repeat|Simple_repeat	9903	NM_001141980	7158	Hs.440968	NM_005657	ENSG00000067369	TP53BP1	53BP1|TDRD30|p202|p53BP1	tumor protein p53 binding protein 1	protein-coding	2556.18	11.3198
chr13-31-1	chr13	113821475	113862109	-	0.811	40634	5' UTR (NM_001353095, exon 8 of 15)	5' UTR (NM_001353095, exon 8 of 15)	-20715	NM_001278513	8451	Hs.339735	NM_003589	ENSG00000139842	CUL4A	-	cullin 4A	protein-coding	32954.2	15.0082
chr19-382-1	chr19	47604258	47614910	-	0.811	10652	intron (NM_015168, intron 2 of 14)	AluJo|SINE|Alu	7449	NM_015168	23211	Hs.104661	NM_015168	ENSG00000130749	ZC3H4	C19orf7	zinc finger CCCH-type containing 4	protein-coding	8638.77	13.0766
chr1-3890-1	chr1	22097014	22107081	-	0.809	10067	intron (NM_001350164, intron 1 of 25)	AluSz6|SINE|Alu	7595	NM_001350164	84196	Hs.467524	NM_032236	ENSG00000090686	USP48	RAP1GA1|USP31	ubiquitin specific peptidase 48	protein-coding	8144.2	12.9916
chr2-510-0	chr2	32639916	32672730	+	0.809	32814	intron (NM_016252, intron 12 of 73)	AluSx|SINE|Alu	74227	NM_016252	57448	Hs.150107	NM_016252	ENSG00000115760	BIRC6	APOLLON|BRUCE	baculoviral IAP repeat containing 6	protein-coding	26546.5	14.6962
chr1-1800-1	chr1	150195556	150201574	-	0.809	6018	intron (NM_030920, intron 5 of 6)	AluSg|SINE|Alu	8461	NM_001136479	81611	Hs.656466	NM_030920	ENSG00000143401	ANP32E	LANP-L|LANPL	acidic nuclear phosphoprotein 32 family member E	protein-coding	4868.56	12.2493
chr16-94-0	chr16	2803482	2822288	+	0.808	18806	exon (NM_016333, exon 11 of 15)	exon (NM_016333, exon 11 of 15)	10246	NM_016333	23524	Hs.433343	NM_016333	ENSG00000167978	SRRM2	300-KD|CWF21|Cwc21|HSPC075|SRL300|SRm300	serine/arginine repetitive matrix 2	protein-coding	15195.2	13.8913
chr2-3142-1	chr2	48084782	48131507	-	0.808	46725	intron (NM_001190274, intron 1 of 22)	AluSg|SINE|Alu	7714	NM_025133	80204	Hs.352677	NM_012167	ENSG00000138081	FBXO11	FBX11|IDDFBA|PRMT9|UBR6|UG063H01|VIT1	F-box protein 11	protein-coding	37753.8	15.2043
chr22-208-1	chr22	41217515	41251812	-	0.808	34297	intron (NM_003932, intron 5 of 11)	AluJr|SINE|Alu	17980	NM_003932	6767	Hs.712713	NM_003932	ENSG00000100380	ST13	AAG2|FAM10A1|FAM10A4|HIP|HOP|HSPABP|HSPABP1|P48|PRO0786|SNC6	ST13 Hsp70 interacting protein	protein-coding	27712	14.7582
chr5-2119-0	chr5	132400216	132435284	+	0.807	35068	intron (NM_002154, intron 7 of 18)	L1MB8|LINE|L1	30045	NM_002154	3308	Hs.90093	NM_002154	ENSG00000170606	HSPA4	APG-2|HEL-S-5a|HS24/P52|HSPH2|RY|hsp70|hsp70RY	heat shock protein family A (Hsp70) member 4	protein-coding	28299.9	14.7885
chr17-1772-1	chr17	4218908	4251322	-	0.807	32414	intron (NM_003342, intron 1 of 5)	intron (NM_003342, intron 1 of 5)	34854	NM_003342	7326	Hs.741319	NM_003342	ENSG00000132388	UBE2G1	E217K|UBC7|UBE2G	ubiquitin conjugating enzyme E2 G1	protein-coding	26158.1	14.675
chr2-2761-0	chr2	171786526	171827872	+	0.806	41346	intron (NM_001201428, intron 4 of 9)	intron (NM_001201428, intron 4 of 9)	21436	NM_015530	26003	Hs.431317	NM_015530	ENSG00000115806	GORASP2	GOLPH6|GRASP55|GRS2|p59	golgi reassembly stacking protein 2	protein-coding	33324.9	15.0243
chr14-1163-0	chr14	76619107	76687943	+	0.806	68836	intron (NM_017926, intron 8 of 9)	intron (NM_017926, intron 8 of 9)	32828	NM_017972	55668	Hs.410231	NM_017926	ENSG00000089916	GPATCH2L	C14orf118	G-patch domain containing 2 like	protein-coding	55481.8	15.7597
chr15-244-0	chr15	34522007	34526098	+	0.804	4091	3' UTR (NM_001042494, exon 26 of 26)	3' UTR (NM_001042494, exon 26 of 26)	6835	NM_016454	51234	Hs.250905	NM_016454	ENSG00000128463	EMC4	PIG17|TMEM85	ER membrane protein complex subunit 4	protein-coding	3289.16	11.6835
chr3-392-0	chr3	23898075	23913110	+	0.804	15035	intron (NM_001202476, intron 2 of 4)	HAL1|LINE|L1	-52444	NM_001253384	6138	Hs.381219	NM_002948	ENSG00000174748	RPL15	DBA12|EC45|L15|RPL10|RPLY10|RPYL10	ribosomal protein L15	protein-coding	12088.1	13.5613
chr7-1569-0	chr7	90280753	90294576	+	0.804	13823	intron (NM_001287135, intron 2 of 14)	MLT1A0|LTR|ERVL-MaLR	-51048	NM_012395	5218	Hs.258576	NM_012395	ENSG00000058091	CDK14	PFTAIRE1|PFTK1	cyclin dependent kinase 14	protein-coding	11113.7	13.4401
chr3-2865-1	chr3	32581399	32611440	-	0.804	30041	intron (NM_016141, intron 2 of 12)	AluSz|SINE|Alu	15931	NM_016141	51143	Hs.529495	NM_016141	ENSG00000144635	DYNC1LI1	DLC-A|DNCLI1|LIC1	dynein cytoplasmic 1 light intermediate chain 1	protein-coding	24153	14.5599
chr3-2512-1	chr3	48724290	48738053	-	0.804	13763	non-coding (NR_027438, exon 4 of 4)	non-coding (NR_027438, exon 4 of 4)	-7823	NM_184231	51517	Hs.655006	NM_016453	ENSG00000213672	NCKIPSD	AF3P21|DIP|DIP1|ORF1|SPIN90|VIP54|WASLBP|WISH	NCK interacting protein with SH3 domain	protein-coding	11065.5	13.4338
chr3-2549-1	chr3	47993592	48040334	-	0.803	46742	intron (NM_030885, intron 3 of 3)	intron (NM_030885, intron 3 of 3)	113375	NM_002375	4134	Hs.517949	NM_002375	ENSG00000047849	MAP4	-	microtubule associated protein 4	protein-coding	37533.8	15.1959
chr1-1204-0	chr1	52532881	52542179	+	0.802	9298	intron (NM_001243767, intron 3 of 4)	intron (NM_001243767, intron 3 of 4)	15563	NM_152265	91408	Hs.429839	NM_152265	ENSG00000134717	BTF3L4	-	basic transcription factor 3 like 4	protein-coding	7457	12.8644
chr10-1900-0	chr10	112328675	112369024	+	0.802	40349	intron (NM_005445, intron 13 of 28)	intron (NM_005445, intron 13 of 28)	21400	NM_005445	9126	Hs.24485	NM_005445	ENSG00000108055	SMC3	BAM|BMH|CDLS3|CSPG6|HCAP|SMC3L1	structural maintenance of chromosomes 3	protein-coding	32359.9	14.9819
chr1-1958-0	chr1	97229322	97301668	+	0.802	72346	intron (NM_021190, intron 8 of 13)	L3b|LINE|CR1	77301	NR_125356	58155	Hs.596061	NM_021190	ENSG00000117569	PTBP2	PTBLP|brPTB|nPTB	polypyrimidine tract binding protein 2	protein-coding	58021.5	15.8243
chr4-571-0	chr4	39733272	39738457	+	0.801	5185	intron (NM_001111113, intron 1 of 4)	AluSx3|SINE|Alu	36108	NM_005339	3093	Hs.50308	NM_005339	ENSG00000078140	UBE2K	E2-25K|HIP2|HYPG|LIG|UBC1	ubiquitin conjugating enzyme E2 K	protein-coding	4153.19	12.02
chr21-321-0	chr21	35447033	35548510	+	0.8	101477	exon (NM_032476, exon 2 of 3)	exon (NM_032476, exon 2 of 3)	51893	NM_006933	6526	Hs.302742	NM_006933	ENSG00000198743	SLC5A3	BCW2|SMIT|SMIT1|SMIT2	solute carrier family 5 member 3	protein-coding	81181.6	16.3089
chr11-1643-0	chr11	85339743	85352498	+	0.798	12755	3' UTR (NM_001350394, exon 3 of 3)	3' UTR (NM_001350394, exon 3 of 3)	6503	NM_001193538	55863	Hs.525063	NM_018480	ENSG00000171204	TMEM126B	HT007|MC1DN29	transmembrane protein 126B	protein-coding	10178.5	13.3132
chr10-170-0	chr10	12243205	12291122	+	0.798	47917	intron (NM_006023, intron 6 of 12)	AluSx|SINE|Alu	28976	NM_006023	8872	Hs.412842	NM_006023	ENSG00000151465	CDC123	C10orf7|D123	cell division cycle 123	protein-coding	38237.8	15.2227
chr4-2223-0	chr4	140269807	140280425	+	0.798	10618	intron (NM_057175, intron 9 of 19)	intron (NM_057175, intron 9 of 19)	-51411	NM_001184988	4717	Hs.84549	NM_002494	ENSG00000109390	NDUFC1	KFYI	NADH:ubiquinone oxidoreductase subunit C1	protein-coding	8473.16	13.0487
chr18-469-0	chr18	29673359	29708983	+	0.798	35624	intron (NM_198128, intron 1 of 4)	intron (NM_198128, intron 1 of 4)	18602	NM_001191324	51444	Hs.302408	NM_016271	ENSG00000134758	RNF138	HSD-4|NARF|STRIN|hNARF	ring finger protein 138	protein-coding	28428	14.795
chr11-233-0	chr11	9605892	9615362	+	0.797	9470	3' UTR (NM_001143976, exon 11 of 11)	3' UTR (NM_001143976, exon 11 of 11)	14393	NM_001143976	7465	Hs.249441	NM_003390	ENSG00000166483	WEE1	WEE1A|WEE1hu	WEE1 G2 checkpoint kinase	protein-coding	7547.59	12.8818
chr4-1334-1	chr4	110964478	110997444	-	0.796	32966	intron (NM_024090, intron 2 of 3)	intron (NM_024090, intron 2 of 3)	138810	NM_024090	79071	Hs.412939	NM_024090	ENSG00000170522	ELOVL6	FACE|FAE|LCE	ELOVL fatty acid elongase 6	protein-coding	26240.9	14.6795
chr10-269-0	chr10	17686655	17762850	+	0.795	76195	intron (NM_001324285, intron 3 of 14)	L1MEc|LINE|L1	38602	NM_001324289	8027	Hs.335391	NM_003473	ENSG00000136738	STAM	STAM-1|STAM1	signal transducing adaptor molecule	protein-coding	60575	15.8864
chr1-818-0	chr1	35735261	35750147	+	0.795	14886	intron (NM_001350139, intron 1 of 30)	MER5B|DNA|hAT-Charlie	8394	NM_001350138	9202	Hs.269211	NM_005095	ENSG00000146463	ZMYM4	CDIR|MYM|ZNF198L3|ZNF262	zinc finger MYM-type containing 4	protein-coding	11834.4	13.5307
chr7-189-1	chr7	148575606	148580391	-	0.795	4785	intron (NM_004456, intron 1 of 19)	L2c|LINE|L2	2579	NM_001203249	2146	Hs.444082	NM_004456	ENSG00000106462	EZH2	ENX-1|ENX1|EZH2b|KMT6|KMT6A|WVS|WVS2	enhancer of zeste 2 polycomb repressive complex 2 subunit	protein-coding	3804.07	11.8933
chr17-880-0	chr17	37627294	37648278	+	0.795	20984	intron (NM_015083, intron 2 of 13)	AluSz6|SINE|Alu	20047	NM_015083	51755	Hs.345028	NM_015083	ENSG00000167258	CDK12	CRK7|CRKR|CRKRS	cyclin dependent kinase 12	protein-coding	16682.3	14.026
chr7-2431-0	chr7	139069265	139078461	+	0.794	9196	intron (NM_001270643, intron 3 of 10)	intron (NM_001270643, intron 3 of 10)	29223	NM_016019	51631	Hs.731488	NM_016019	ENSG00000146963	LUC7L2	CGI-59|CGI-74|LUC7B2	LUC7 like 2, pre-mRNA splicing factor	protein-coding	7301.62	12.834
chr5-937-0	chr5	65018696	65030121	+	0.794	11425	intron (NM_020726, intron 1 of 12)	L1M5|LINE|L1	6376	NM_020726	57486	Hs.247460	NM_020726	ENSG00000123213	NLN	AGTBP|EP24.16|MEP|MOP	neurolysin	protein-coding	9071.45	13.1471
chr9-1639-1	chr9	26831347	26892182	-	0.793	60835	intron (NM_001167575, intron 4 of 5)	intron (NM_001167575, intron 4 of 5)	31036	NM_024828	79886	Hs.178357	NM_024828	ENSG00000120159	CAAP1	C9orf82|CAAP	caspase activity and apoptosis inhibitor 1	protein-coding	48242.2	15.558
chr9-635-0	chr9	36191441	36197234	+	0.793	5793	intron (NM_001311204, intron 1 of 4)	intron (NM_001311204, intron 1 of 4)	3419	NM_001311206	1211	Hs.522114	NM_001833	ENSG00000122705	CLTA	LCA	clathrin light chain A	protein-coding	4593.85	12.1655
chr1-724-1	chr1	206869343	206869713	-	0.793	370	intron (NM_032960, intron 1 of 9)	intron (NM_032960, intron 1 of 9)	11278	NM_032960	9261	Hs.643566	NM_004759	ENSG00000162889	MAPKAPK2	MAPKAP-K2|MK-2|MK2	MAPK activated protein kinase 2	protein-coding	293.41	8.19677
chr21-45-1	chr21	46187999	46221304	-	0.791	33305	intron (NM_001202489, intron 1 of 3)	intron (NM_001202489, intron 1 of 3)	17084	NM_182688	7327	Hs.529420	NM_003343	ENSG00000184787	UBE2G2	UBC7	ubiquitin conjugating enzyme E2 G2	protein-coding	26344.3	14.6852
chr20-230-1	chr20	48248463	48328840	-	0.791	80377	intron (NM_004776, intron 1 of 8)	intron (NM_004776, intron 1 of 8)	41764	NM_004776	9334	Hs.370487	NM_004776	ENSG00000158470	B4GALT5	B4Gal-T5|BETA4-GALT-IV|beta4Gal-T5|beta4GalT-V|gt-V	beta-1,4-galactosyltransferase 5	protein-coding	63578.2	15.9562
chr19-1478-1	chr19	9664816	9694793	-	0.79	29977	intron (NM_001008727, intron 1 of 3)	intron (NM_001008727, intron 1 of 3)	15376	NM_001308269	7675	Hs.501537	NM_001008727	ENSG00000197961	ZNF121	D19S204|ZHC32|ZNF20	zinc finger protein 121	protein-coding	23681.8	14.5315
chr21-55-0	chr21	17103449	17277894	+	0.79	174445	intron (NM_001352561, intron 8 of 23)	L2c|LINE|L2	88370	NM_001352560	29761	Hs.743994	NM_013396	ENSG00000155313	USP25	USP21	ubiquitin specific peptidase 25	protein-coding	137812	17.0723
chr14-1086-0	chr14	73526053	73577276	+	0.79	51223	intron (NM_021239, intron 5 of 18)	L1MC5|LINE|L1	26422	NM_021239	58517	Hs.531106	NM_021239	ENSG00000119707	RBM25	NET52|RED120|RNPC7|S164|Snu71|fSAP94	RNA binding motif protein 25	protein-coding	40466.2	15.3044
chr1-81-1	chr1	244556764	244614259	-	0.789	57495	intron (NM_001126, intron 7 of 12)	intron (NM_001126, intron 7 of 12)	29700	NM_001126	159	Hs.498313	NM_001126	ENSG00000035687	ADSS	ADEH|ADSS 2|ADSS2	adenylosuccinate synthase	protein-coding	45363.6	15.4692
chr2-693-0	chr2	42796659	42801581	+	0.788	4922	intron (NM_001282756, intron 2 of 16)	intron (NM_001282756, intron 2 of 16)	3348	NM_001330443	57504	Hs.435413	NM_020744	ENSG00000057935	MTA3	-	metastasis associated 1 family member 3	protein-coding	3878.54	11.9213
chr21-380-0	chr21	38868311	38899760	+	0.788	31449	intron (NM_101395, intron 12 of 12)	intron (NM_101395, intron 12 of 12)	91434	NM_130438	1859	Hs.368240	NM_001396	ENSG00000157540	DYRK1A	DYRK|DYRK1|HP86|MNB|MNBH|MRD7	dual specificity tyrosine phosphorylation regulated kinase 1A	protein-coding	24781.8	14.597
chr5-1085-0	chr5	73071717	73072611	+	0.787	894	intron (NM_001177693, intron 5 of 35)	intron (NM_001177693, intron 5 of 35)	-37207	NM_001244364	64283	Hs.482521	NM_001080479	ENSG00000214944	ARHGEF28	RGNEF|RIP2|p190RHOGEF	Rho guanine nucleotide exchange factor 28	protein-coding	703.578	9.45857
chr2-2753-1	chr2	70497906	70499237	-	0.786	1331	intron (NM_016297, intron 3 of 5)	intron (NM_016297, intron 3 of 5)	13302	NM_016297	51449	Hs.567502	NM_016297	ENSG00000116005	PCYOX1	PCL1	prenylcysteine oxidase 1	protein-coding	1046.17	10.0309
chr1-203-1	chr1	235472534	235490261	-	0.785	17727	intron (NM_031371, intron 2 of 22)	L1MB7|LINE|L1	9405	NM_001206794	51742	Hs.575782	NM_016374	ENSG00000054267	ARID4B	BCAA|BRCAA1|RBBP1L1|RBP1L1|SAP180	AT-rich interaction domain 4B	protein-coding	13915.7	13.7644
chr1-2149-1	chr1	111976273	111990678	-	0.785	14405	non-coding (NR_133654, exon 9 of 9)	non-coding (NR_133654, exon 9 of 9)	8403	NM_024102	79084	Hs.204773	NM_024102	ENSG00000116455	WDR77	HKMT1069|MEP-50|MEP50|Nbla10071|p44|p44/Mep50	WD repeat domain 77	protein-coding	11307.9	13.465
chr14-633-1	chr14	69252706	69259654	-	0.784	6948	3' UTR (NM_004926, exon 2 of 2)	3' UTR (NM_004926, exon 2 of 2)	4451	NM_001244698	677	Hs.85155	NM_004926	ENSG00000185650	ZFP36L1	BRF1|Berg36|ERF-1|ERF1|RNF162B|TIS11B|cMG1	ZFP36 ring finger protein like 1	protein-coding	5447.23	12.4113
chr7-1969-1	chr7	43647068	43768591	-	0.782	121523	intron (NM_001350924, intron 1 of 7)	HUERS-P3b-int|LTR|ERV1	61293	NR_146940	55744	Hs.268887	NM_018224	ENSG00000106603	COA1	C7orf44|MITRAC15	cytochrome c oxidase assembly factor 1 homolog	protein-coding	95031	16.5361
chr7-548-1	chr7	128589070	128695044	-	0.782	105974	intron (NM_012470, intron 5 of 22)	HAL1|LINE|L1	53170	NR_034053	23534	Hs.193613	NM_012470	ENSG00000064419	TNPO3	IPO12|LGMD1F|LGMDD2|MTR10A|TRN-SR|TRN-SR2|TRNSR	transportin 3	protein-coding	82871.7	16.3386
chr13-1373-1	chr13	20354385	20356995	-	0.782	2610	intron (NR_149052, intron 1 of 9)	intron (NR_149052, intron 1 of 9)	1395	NM_001354908	55269	Hs.213198	NM_001042414	ENSG00000121390	PSPC1	PSP1	paraspeckle component 1	protein-coding	2041.02	10.9951
chr5-3044-0	chr5	179146064	179153024	+	0.781	6960	intron (NM_001363993, intron 11 of 15)	L2c|LINE|L2	-10279	NM_014757	9794	Hs.631951	NM_014757	ENSG00000161021	MAML1	Mam-1|Mam1	mastermind like transcriptional coactivator 1	protein-coding	5435.76	12.4083
chr1-1778-1	chr1	150590253	150601457	-	0.78	11204	3' UTR (NM_207047, exon 3 of 3)	3' UTR (NM_207047, exon 3 of 3)	5754	NM_207047	2029	Hs.632456	NM_004436	ENSG00000143420	ENSA	ARPP-19e	endosulfine alpha	protein-coding	8739.12	13.0933
chr6-1460-0	chr6	76312847	76380145	+	0.779	67298	intron (NM_001100409, intron 5 of 22)	intron (NM_001100409, intron 5 of 22)	34900	NM_001100409	26054	Hs.485784	NM_015571	ENSG00000112701	SENP6	SSP1|SUSP1	SUMO specific peptidase 6	protein-coding	52425.1	15.678
chr10-1710-1	chr10	32553764	32612400	-	0.779	58636	intron (NM_001272004, intron 2 of 13)	intron (NM_001272004, intron 2 of 13)	53004	NM_001272004	80314	Hs.167805	NM_025209	ENSG00000120616	EPC1	Epl1	enhancer of polycomb homolog 1	protein-coding	45677.4	15.4792
chr4-2080-0	chr4	129731499	129733687	+	0.777	2188	promoter-TSS (NM_001287443)	promoter-TSS (NM_001287443)	150	NM_001287441	79960	Hs.12420	NM_024900	ENSG00000077684	JADE1	PHF17	jade family PHD finger 1	protein-coding	1700.08	10.7314
chr1-1463-0	chr1	67396845	67430375	+	0.776	33530	3' UTR (NM_001278215, exon 5 of 5)	3' UTR (NM_001278215, exon 5 of 5)	17671	NM_001077704	57708	Hs.605432	NM_020948	ENSG00000198160	MIER1	ER1|MI-ER1	MIER1 transcriptional regulator	protein-coding	26019.3	14.6673
chr4-1529-1	chr4	99985400	100009451	-	0.776	24051	intron (NM_000671, intron 6 of 8)	intron (NM_000671, intron 6 of 8)	12514	NM_000671	128	Hs.78989	NM_000671	ENSG00000197894	ADH5	ADH-3|ADHX|FALDH|FDH|GSH-FDH|GSNOR|HEL-S-60p	alcohol dehydrogenase 5 (class III), chi polypeptide	protein-coding	18663.6	14.1879
chr17-853-1	chr17	42560782	42564773	-	0.775	3991	intron (NM_001002909, intron 1 of 7)	AluJr|SINE|Alu	17997	NM_001304940	23131	Hs.463129	NM_001002909	ENSG00000186566	GPATCH8	GPATC8|KIAA0553	G-patch domain containing 8	protein-coding	3093.03	11.5948
chr14-289-1	chr14	89659028	89777071	-	0.775	118043	intron (NM_001085471, intron 4 of 6)	intron (NM_001085471, intron 4 of 6)	165528	NM_005197	1112	Hs.434286	NM_005197	ENSG00000053254	FOXN3	C14orf116|CHES1|PRO1635	forkhead box N3	protein-coding	91483.3	16.4812
chr12-1343-0	chr12	65564588	65647100	+	0.775	82512	intron (NM_001167614, intron 2 of 12)	THE1B|LTR|ERVL-MaLR	42481	NM_014319	23592	Hs.744150	NM_014319	ENSG00000174106	LEMD3	MAN1	LEM domain containing 3	protein-coding	63946.8	15.9646
chr17-855-1	chr17	42497962	42552246	-	0.775	54284	intron (NM_001304942, intron 2 of 6)	AluJo|SINE|Alu	-10885	NM_001304943	23131	Hs.463129	NM_001002909	ENSG00000186566	GPATCH8	GPATC8|KIAA0553	G-patch domain containing 8	protein-coding	42070.1	15.3605
chr6-2203-1	chr6	35850395	35856707	-	0.775	6312	intron (NM_003137, intron 6 of 15)	intron (NM_003137, intron 6 of 15)	35324	NM_003137	6732	Hs.443861	NM_003137	ENSG00000096063	SRPK1	SFRSK1	SRSF protein kinase 1	protein-coding	4891.8	12.2561
chr1-3289-1	chr1	46148513	46151677	-	0.774	3164	intron (NM_021639, intron 2 of 12)	intron (NM_021639, intron 2 of 12)	2110	NM_021639	60313	Hs.238432	NM_021639	ENSG00000159592	GPBP1L1	SP192	GC-rich promoter binding protein 1 like 1	protein-coding	2448.94	11.2579
chr12-246-0	chr12	9848452	9852285	+	0.774	3833	non-coding (NR_036693, exon 4 of 4)	non-coding (NR_036693, exon 4 of 4)	28059	NM_013269	29121	Hs.268326	NM_013269	ENSG00000069493	CLEC2D	CLAX|LLT1|OCIL	C-type lectin domain family 2 member D	protein-coding	2966.74	11.5347
chr2-1504-1	chr2	153499318	153573287	-	0.773	73969	intron (NM_001365596, intron 6 of 25)	MIRb|SINE|MIR	37673	NM_001365599	55660	Hs.643580	NM_017892	ENSG00000196504	PRPF40A	FBP-11|FBP11|FLAF1|FNBP3|HIP-10|HIP10|HYPA|NY-REN-6|Prp40	pre-mRNA processing factor 40 homolog A	protein-coding	57178	15.8032
chr10-1113-0	chr10	72168257	72181427	+	0.773	13170	intron (NM_004096, intron 1 of 2)	AluJb|SINE|Alu	10941	NM_004096	1979	Hs.621200	NM_004096	ENSG00000148730	EIF4EBP2	4EBP2|PHASII	eukaryotic translation initiation factor 4E binding protein 2	protein-coding	10180.4	13.3135
chr11-491-1	chr11	102920384	102962113	-	0.772	41729	intron (NM_001318740, intron 3 of 6)	L1MDa|LINE|L1	21641	NM_001318740	84259	Hs.503716	NM_032299	ENSG00000137692	DCUN1D5	SCCRO5	defective in cullin neddylation 1 domain containing 5	protein-coding	32214.8	14.9754
chr3-2337-0	chr3	140661833	140702615	+	0.772	40782	intron (NM_018155, intron 4 of 6)	intron (NM_018155, intron 4 of 6)	21546	NM_001104647	55186	Hs.144130	NM_018155	ENSG00000114120	SLC25A36	PNC2	solute carrier family 25 member 36	protein-coding	31483.7	14.9423
chr16-1385-1	chr16	3901641	3928915	-	0.771	27274	intron (NM_004380, intron 1 of 30)	L1ME3F|LINE|L1	14843	NM_001079846	1387	Hs.459759	NM_004380	ENSG00000005339	CREBBP	CBP|KAT3A|MKHK1|RSTS|RSTS1	CREB binding protein	protein-coding	21028.3	14.36
chr13-567-0	chr13	52586664	52612611	+	0.77	25947	intron (NM_001004127, intron 3 of 3)	MER5B|DNA|hAT-Charlie	810	NM_021645	9724	Hs.512963	NM_021645	ENSG00000253797	UTP14C	2700066J21Rik|KIAA0266|UTP14B	UTP14C small subunit processome component	protein-coding	19979.2	14.2862
chr4-2556-1	chr4	39968099	39977755	-	0.77	9656	intron (NM_001100399, intron 2 of 32)	AluY|SINE|Alu	6604	NM_001100399	23244	Hs.331431	NM_015200	ENSG00000121892	PDS5A	PIG54|SCC-112|SCC112	PDS5 cohesin associated factor A	protein-coding	7435.12	12.8601
chr14-1567-1	chr14	21913307	21923787	-	0.77	10480	intron (NM_001170629, intron 1 of 37)	intron (NM_001170629, intron 1 of 37)	5735	NM_001170629	57680	Hs.530698	NM_020920	ENSG00000100888	CHD8	AUTS18|HELSNF1	chromodomain helicase DNA binding protein 8	protein-coding	8069.6	12.9783
chr6-339-1	chr6	150023297	150038523	-	0.77	15226	intron (NM_001350340, intron 1 of 8)	AluSg|SINE|Alu	6651	NR_073033	9113	Hs.549084	NM_004690	ENSG00000131023	LATS1	WARTS|wts	large tumor suppressor kinase 1	protein-coding	11724	13.5172
chr3-3091-0	chr3	183427861	183451140	+	0.77	23279	intron (NM_001351369, intron 4 of 30)	intron (NM_001351369, intron 4 of 30)	11473	NM_001351369	55689	Hs.632575	NM_018023	ENSG00000163872	YEATS2	-	YEATS domain containing 2	protein-coding	17924.8	14.1297
chr10-1051-0	chr10	70385017	70388144	+	0.77	3127	intron (NM_030625, intron 3 of 11)	AluSz|SINE|Alu	66486	NM_030625	80312	Hs.258855	NM_030625	ENSG00000138336	TET1	CXXC6|LCX|bA119F7.1	tet methylcytosine dioxygenase 1	protein-coding	2407.79	11.2335
chr8-81-0	chr8	4645454	4646350	+	0.77	896	intron (NM_033225, intron 1 of 69)	intron (NM_033225, intron 1 of 69)	206534	NM_033225	64478	Hs.571466	NM_033225	ENSG00000183117	CSMD1	PPP1R24	CUB and Sushi multiple domains 1	protein-coding	689.92	9.43029
chr2-3007-0	chr2	187351557	187390561	+	0.769	39004	intron (NM_018471, intron 8 of 9)	intron (NM_018471, intron 8 of 9)	20072	NM_018471	55854	Hs.741180	NM_018471	ENSG00000065548	ZC3H15	HT010|LEREPO4|MSTP012	zinc finger CCCH-type containing 15	protein-coding	29994.1	14.8724
chr12-950-0	chr12	50151026	50155148	+	0.768	4122	exon (NM_003217, exon 8 of 10)	exon (NM_003217, exon 8 of 10)	17495	NM_001098576	7009	Hs.743965	NM_003217	ENSG00000139644	TMBIM6	BAXI1|BI-1|TEGT	transmembrane BAX inhibitor motif containing 6	protein-coding	3165.7	11.6283
chr6-2788-0	chr6	157361551	157469021	+	0.768	107470	intron (NM_001363725, intron 3 of 17)	L2a|LINE|L2	57725	NM_001363725	57492	Hs.291587	NM_017519	ENSG00000049618	ARID1B	6A3-5|BAF250B|BRIGHT|CSS1|DAN15|ELD/OSA1|MRD12|OSA2|P250R	AT-rich interaction domain 1B	protein-coding	82537	16.3328
chr3-1113-1	chr3	136442604	136465294	-	0.768	22690	intron (NM_005862, intron 1 of 33)	CT-rich|Low_complexity|Low_complexity	17271	NM_005862	10274	Hs.412586	NM_005862	ENSG00000118007	STAG1	MRD47|SA1|SCC3A	stromal antigen 1	protein-coding	17425.9	14.0889
chr19-859-1	chr19	29691306	29703370	-	0.767	12064	3' UTR (NM_006003, exon 2 of 2)	3' UTR (NM_006003, exon 2 of 2)	6720	NM_006003	7386	Hs.743307	NM_006003	ENSG00000169021	UQCRFS1	RIP1|RIS1|RISP|UQCR5	ubiquinol-cytochrome c reductase, Rieske iron-sulfur polypeptide 1	protein-coding	9253.09	13.1757
chr9-129-1	chr9	135176351	135229112	-	0.767	52761	exon (NM_001351528, exon 10 of 27)	exon (NM_001351528, exon 10 of 27)	27512	NM_001351527	23064	Hs.460317	NM_015046	ENSG00000107290	SETX	ALS4|AOA2|SCAN2|SCAR1|Sen1|bA479K20.2	senataxin	protein-coding	40467.7	15.3045
chr17-959-1	chr17	40159874	40168844	-	0.766	8970	intron (NM_003315, intron 1 of 13)	AluSc|SINE|Alu	4824	NM_001144766	7266	Hs.500156	NM_003315	ENSG00000168259	DNAJC7	DJ11|DJC7|TPR2|TTC2	DnaJ heat shock protein family (Hsp40) member C7	protein-coding	6871.02	12.7463
chr5-497-0	chr5	36877735	36919121	+	0.766	41386	intron (NM_015384, intron 1 of 45)	intron (NM_015384, intron 1 of 45)	21557	NM_015384	25836	Hs.481927	NM_015384	ENSG00000164190	NIPBL	CDLS|CDLS1|IDN3|IDN3-B|Scc2	NIPBL cohesin loading factor	protein-coding	31701.7	14.9523
chr17-562-1	chr17	56048172	56064270	-	0.765	16098	intron (NM_001330393, intron 6 of 6)	intron (NM_001330393, intron 6 of 6)	9394	NM_001330393	7716	Hs.463569	NM_007146	ENSG00000136451	VEZF1	DB1|ZNF161	vascular endothelial zinc finger 1	protein-coding	12315	13.5881
chrX-409-0	chrX	24073526	24080101	+	0.765	6575	intron (NM_001415, intron 4 of 11)	AluSx|SINE|Alu	3740	NM_001415	1968	Hs.539684	NM_001415	ENSG00000130741	EIF2S3	EIF2|EIF2G|EIF2gamma|MEHMO|MRXSBRK|eIF-2gA	eukaryotic translation initiation factor 2 subunit gamma	protein-coding	5029.88	12.2963
chr1-716-0	chr1	32480526	32492012	+	0.764	11486	intron (NR_073498, intron 1 of 8)	L1MD2|LINE|L1	6800	NM_006559	10657	Hs.445893	NM_006559	ENSG00000121774	KHDRBS1	Sam68|p62|p68	KH RNA binding domain containing, signal transduction associated 1	protein-coding	8775.3	13.0992
chr7-1337-1	chr7	81920056	81961167	-	0.763	41111	intron (NM_001302890, intron 3 of 10)	LTR49-int|LTR|ERV1	132482	NM_000722	781	Hs.282151	NM_000722	ENSG00000153956	CACNA2D1	CACNA2|CACNL2A|CCHL2A|LINC01112|lncRNA-N3	calcium voltage-gated channel auxiliary subunit alpha2delta 1	protein-coding	31367.7	14.937
chr1-910-0	chr1	39590031	39633544	+	0.763	43513	intron (NM_012090, intron 1 of 92)	L1MA2|LINE|L1	61948	NM_012090	23499	Hs.472475	NM_012090	ENSG00000127603	MACF1	ABP620|ACF7|LIS9|MACF|OFC4	microtubule actin crosslinking factor 1	protein-coding	33200.4	15.0189
chr6-1274-1	chr6	90442815	90491558	-	0.763	48743	intron (NM_014611, intron 19 of 101)	intron (NM_014611, intron 19 of 101)	62327	NM_014611	23195	Hs.529948	NM_014611	ENSG00000112159	MDN1	Rea1	midasin AAA ATPase 1	protein-coding	37190.9	15.1827
chr10-1623-0	chr10	99187000	99195060	+	0.762	8060	intron (NM_001317079, intron 3 of 3)	intron (NM_001317079, intron 3 of 3)	3596	NM_001317079	5223	Hs.632918	NM_002629	ENSG00000171314	PGAM1	HEL-S-35|PGAM-B|PGAMA	phosphoglycerate mutase 1	protein-coding	6141.72	12.5844
chr1-2608-0	chr1	151227731	151234131	+	0.762	6400	intron (NM_001330692, intron 1 of 9)	AluJb|SINE|Alu	3721	NM_002810	5710	Hs.505059	NM_002810	ENSG00000159352	PSMD4	AF|AF-1|ASF|MCB1|Rpn10|S5A|pUB-R5	proteasome 26S subunit, non-ATPase 4	protein-coding	4876.8	12.2517
chr3-30-1	chr3	196763164	197024254	-	0.762	261090	intron (NM_001366214, intron 5 of 25)	AluSq2|SINE|Alu	17034	NR_158766	1739	Hs.292549	NM_004087	ENSG00000075711	DLG1	DLGH1|SAP-97|SAP97|hdlg	discs large MAGUK scaffold protein 1	protein-coding	198951	17.6021
chr10-2212-1	chr10	945761	976487	-	0.762	30726	intron (NM_015155, intron 1 of 17)	AluJr|SINE|Alu	16521	NM_015155	23185	Hs.159069	NM_015155	ENSG00000107929	LARP4B	KIAA0217|LARP5	La ribonucleoprotein domain family member 4B	protein-coding	23413.2	14.515
chr6-2861-0	chr6	161414085	161422120	+	0.761	8035	intron (NM_001301072, intron 1 of 26)	intron (NM_001301072, intron 1 of 26)	5301	NM_005922	4216	Hs.390428	NM_005922	ENSG00000085511	MAP3K4	MAPKKK4|MEKK 4|MEKK4|MTK1|PRO0412	mitogen-activated protein kinase kinase kinase 4	protein-coding	6114.64	12.5781
chr5-2168-0	chr5	134108941	134116342	+	0.761	7401	intron (NR_125341, intron 4 of 22)	AluY|SINE|Alu	18172	NM_001300860	9879	Hs.406549	NM_014829	ENSG00000145833	DDX46	PRPF5|Prp5	DEAD-box helicase 46	protein-coding	5632.16	12.4595
chr4-1063-1	chr4	125575542	125632953	-	0.76	57411	intron (NM_001167882, intron 1 of 3)	(TA)n|Simple_repeat|Simple_repeat	29640	NM_001167882	57182	Hs.480694	NM_020337	ENSG00000151458	ANKRD50	-	ankyrin repeat domain 50	protein-coding	43632.4	15.4131
chr16-1460-0	chr16	85834624	85841940	+	0.76	7316	intron (NM_001318797, intron 2 of 4)	intron (NM_001318797, intron 2 of 4)	4981	NM_001861	1327	Hs.433419	NM_001861	ENSG00000131143	COX4I1	COX IV-1|COX4|COX4-1|COXIV|COXIV-1	cytochrome c oxidase subunit 4I1	protein-coding	5560.16	12.4409
chr2-3048-1	chr2	54170614	54197157	-	0.76	26543	intron (NM_014614, intron 1 of 46)	AT_rich|Low_complexity|Low_complexity	14245	NM_014614	23198	Hs.413801	NM_014614	ENSG00000068878	PSME4	PA200	proteasome activator subunit 4	protein-coding	20172.7	14.3001
chr8-2130-1	chr8	17081124	17103474	-	0.759	22350	exon (NM_001322091, exon 5 of 7)	exon (NM_001322091, exon 5 of 7)	11668	NM_001322089	29883	Hs.587465	NM_013354	ENSG00000198791	CNOT7	CAF-1|CAF1|Caf1a|hCAF-1	CCR4-NOT transcription complex subunit 7	protein-coding	16963.7	14.0502
chr6-406-0	chr6	24403877	24412628	+	0.759	8751	intron (NM_001286266, intron 2 of 8)	LTR87|LTR|ERVL?	5088	NR_104423	57380	Hs.658612	NM_020662	ENSG00000124532	MRS2	HPT|MRS2L	magnesium transporter MRS2	protein-coding	6642.01	12.6974
chr7-1750-0	chr7	99613935	99640405	+	0.759	26470	intron (NM_001346581, intron 4 of 6)	MIR3|SINE|MIR	13951	NM_003439	7586	Hs.615360	NM_003439	ENSG00000106261	ZKSCAN1	KOX18|PHZ-37|ZNF139|ZNF36|ZSCAN33	zinc finger with KRAB and SCAN domains 1	protein-coding	20090.7	14.2942
chr6-1267-1	chr6	91212018	91295712	-	0.759	83694	intron (NM_003188, intron 11 of 15)	intron (NM_003188, intron 11 of 15)	42926	NM_003188	6885	Hs.594838	NM_003188	ENSG00000135341	MAP3K7	CSCF|FMD2|MEKK7|TAK1|TGF1a	mitogen-activated protein kinase kinase kinase 7	protein-coding	63523.7	15.955
chr14-367-0	chr14	35762220	35791140	+	0.758	28920	intron (NM_001282232, intron 1 of 6)	AluSx|SINE|Alu	15092	NM_002791	5687	Hs.446260	NM_002791	ENSG00000100902	PSMA6	IOTA|PROS27|p27K	proteasome subunit alpha 6	protein-coding	21921.4	14.42
chr5-877-1	chr5	132284928	132298728	-	0.758	13800	intron (NM_014423, intron 1 of 20)	intron (NM_014423, intron 1 of 20)	7498	NM_014423	27125	Hs.519313	NM_014423	ENSG00000072364	AFF4	AF5Q31|CHOPS|MCEF	AF4/FMR2 family member 4	protein-coding	10460.4	13.3527
chr11-1513-1	chr11	47820233	47834831	-	0.758	14598	intron (NR_134636, intron 20 of 35)	AluSz|SINE|Alu	-38639	NM_001318339	23360	Hs.6834	NM_015308	ENSG00000109920	FNBP4	FBP30	formin binding protein 4	protein-coding	11065.3	13.4338
chr7-2771-0	chr7	157130388	157216874	+	0.757	86486	intron (NM_001363676, intron 5 of 6)	intron (NM_001363676, intron 5 of 6)	43933	NM_005494	10049	Hs.490745	NM_005494	ENSG00000105993	DNAJB6	DJ4|DnaJ|HHDJ1|HSJ-2|HSJ2|LGMD1D|LGMD1E|LGMDD1|MRJ|MSJ-1	DnaJ heat shock protein family (Hsp40) member B6	protein-coding	65469.9	15.9985
chr1-2603-0	chr1	151193260	151196668	+	0.757	3408	intron (NM_003557, intron 1 of 14)	intron (NM_003557, intron 1 of 14)	23936	NM_001135636	8394	Hs.655131	NM_003557	ENSG00000143398	PIP5K1A	-	phosphatidylinositol-4-phosphate 5-kinase type 1 alpha	protein-coding	2579.86	11.3331
chr8-340-0	chr8	22229985	22260695	+	0.756	30710	intron (NM_001351656, intron 2 of 10)	AluSp|SINE|Alu	-5009	NM_001351659	23516	Hs.491232	NM_015359	ENSG00000104635	SLC39A14	HCIN|HMNDYT2|LZT-Hs4|NET34|ZIP14|cig19	solute carrier family 39 member 14	protein-coding	23216.8	14.5029
chr1-1783-0	chr1	87381411	87429556	+	0.756	48145	intron (NM_012262, intron 1 of 6)	intron (NM_012262, intron 1 of 6)	25165	NM_001134492	9653	Hs.743280	NM_012262	ENSG00000153936	HS2ST1	dJ604K5.2	heparan sulfate 2-O-sulfotransferase 1	protein-coding	36397.6	15.1516
chr3-1366-1	chr3	123629341	123679837	-	0.755	50496	intron (NM_001366339, intron 6 of 9)	intron (NM_001366339, intron 6 of 9)	25487	NM_001366335	64770	Hs.645028	NM_022757	ENSG00000175455	CCDC14	-	coiled-coil domain containing 14	protein-coding	38124.5	15.2184
chr17-1515-0	chr17	66509559	66540462	+	0.755	30903	intron (NM_001369390, intron 8 of 10)	intron (NM_001369390, intron 8 of 10)	13475	NM_001276290	5573	Hs.280342	NM_002734	ENSG00000108946	PRKAR1A	ACRDYS1|ADOHR|CAR|CNC|CNC1|PKR1|PPNAD1|PRKAR1|TSE1	protein kinase cAMP-dependent type I regulatory subunit alpha	protein-coding	23331.8	14.51
chr4-1164-0	chr4	76650482	76654840	+	0.755	4358	intron (NM_003715, intron 1 of 21)	intron (NM_003715, intron 1 of 21)	2955	NM_001290049	8615	Hs.744877	NM_003715	ENSG00000138768	USO1	P115|TAP|VDP	USO1 vesicle transport factor	protein-coding	3290.29	11.684
chr18-1072-1	chr18	787462	811468	-	0.755	24006	intron (NM_005433, intron 1 of 11)	AluSz|SINE|Alu	12778	NM_005433	7525	Hs.194148	NM_005433	ENSG00000176105	YES1	HsT441|P61-YES|Yes|c-yes	YES proto-oncogene 1, Src family tyrosine kinase	protein-coding	18124.5	14.1457
chr20-227-0	chr20	13766561	13802934	+	0.755	36373	TTS (NM_001352408)	TTS (NM_001352408)	19073	NM_001352406	79133	Hs.472165	NM_024120	ENSG00000101247	NDUFAF5	C20orf7|MC1DN16|bA526K24.2|dJ842G6.1	NADH:ubiquinone oxidoreductase complex assembly factor 5	protein-coding	27461.6	14.7451
chr1-3702-0	chr1	212763236	212763874	+	0.753	638	intron (NM_001030287, intron 1 of 3)	intron (NM_001030287, intron 1 of 3)	-18548	NM_001206488	467	Hs.460	NM_001674	ENSG00000162772	ATF3	-	activating transcription factor 3	protein-coding	480.414	8.90813
chr6-2844-1	chr6	7338897	7339711	-	0.753	814	intron (NM_001170693, intron 10 of 12)	intron (NM_001170693, intron 10 of 12)	-25872	NM_001292008	6745	Hs.114033	NM_003144	ENSG00000124783	SSR1	TRAPA	signal sequence receptor subunit 1	protein-coding	612.942	9.25961
chr19-939-0	chr19	32905601	32980633	+	0.753	75032	intron (NM_207325, intron 8 of 18)	MIRb|SINE|MIR	46086	NM_207325	147991	Hs.194392	NM_207325	ENSG00000178904	DPY19L3	-	dpy-19 like C-mannosyltransferase 3	protein-coding	56499.1	15.7859
chr9-1535-0	chr9	109627168	109759571	+	0.752	132403	intron (NM_001347997, intron 4 of 12)	intron (NM_001347997, intron 4 of 12)	67922	NM_001347997	58499	Hs.370379	NM_021224	ENSG00000148143	ZNF462	ZFPIP|Zfp462	zinc finger protein 462	protein-coding	99567.1	16.6034
chr4-710-1	chr4	146766990	146856819	-	0.752	89829	intron (NM_178835, intron 3 of 14)	intron (NM_178835, intron 3 of 14)	48071	NM_178835	152485	Hs.133916	NM_178835	ENSG00000151612	ZNF827	-	zinc finger protein 827	protein-coding	67551.4	16.0437
chr12-2353-0	chr12	121126079	121147487	+	0.751	21408	3' UTR (NM_014730, exon 5 of 5)	3' UTR (NM_014730, exon 5 of 5)	10670	NM_001303627	9761	Hs.744910	NM_014730	ENSG00000110917	MLEC	KIAA0152	malectin	protein-coding	16077.4	13.9727
chr9-1637-1	chr9	26898587	26946277	-	0.751	47690	intron (NM_001031689, intron 7 of 13)	Charlie1a|DNA|hAT-Charlie	-24556	NM_001099223	80173	Hs.145402	NM_025103	ENSG00000096872	IFT74	BBS20|CCDC2|CMG-1|CMG1	intraflagellar transport 74	protein-coding	35815.2	15.1283
chr10-336-0	chr10	21827732	21833028	+	0.751	5296	intron (NM_001195626, intron 3 of 22)	AluSx|SINE|Alu	7279	NM_001195626	8028	Hs.30385	NM_004641	ENSG00000078403	MLLT10	AF10	MLLT10 histone lysine methyltransferase DOT1L cofactor	protein-coding	3977.3	11.9576
chr4-573-0	chr4	39746807	39791780	+	0.751	44973	intron (NM_001312647, intron 4 of 6)	intron (NM_001312647, intron 4 of 6)	69537	NM_005339	3093	Hs.50308	NM_005339	ENSG00000078140	UBE2K	E2-25K|HIP2|HYPG|LIG|UBC1	ubiquitin conjugating enzyme E2 K	protein-coding	33774.7	15.0437
chr6-1244-0	chr6	64346947	64445817	+	0.751	98870	TTS (NM_001290260)	TTS (NM_001290260)	39951	NM_015153	23469	Hs.348921	NM_015153	ENSG00000118482	PHF3	-	PHD finger protein 3	protein-coding	74251.4	16.1801
chr14-1523-1	chr14	23526995	23563649	-	0.75	36654	intron (NM_001164815, intron 7 of 17)	intron (NM_001164815, intron 7 of 17)	-4544	NM_001164816	22985	Hs.124490	NM_014977	ENSG00000100813	ACIN1	ACINUS|ACN|fSAP152	apoptotic chromatin condensation inducer 1	protein-coding	27490.5	14.7466
chr1-357-1	chr1	227464024	227505525	-	0.75	41501	intron (NM_001366010, intron 1 of 34)	L1MC1|LINE|L1	21419	NM_003607	8476	Hs.35433	NM_003607	ENSG00000143776	CDC42BPA	MRCK|MRCKA|PK428	CDC42 binding protein kinase alpha	protein-coding	31125.8	14.9258
chr7-1584-0	chr7	91630154	91656317	+	0.75	26163	intron (NM_147185, intron 9 of 49)	MER112|DNA|hAT-Charlie	73046	NM_005751	10142	Hs.651221	NM_005751	ENSG00000127914	AKAP9	AKAP-9|AKAP350|AKAP450|CG-NAP|HYPERION|LQT11|MU-RMS-40.16A|PPP1R45|PRKA9|YOTIAO	A-kinase anchoring protein 9	protein-coding	19622.2	14.2602
chr4-838-0	chr4	56269359	56280638	+	0.75	11279	intron (NR_073070, intron 2 of 6)	intron (NR_073070, intron 2 of 6)	12874	NR_073070	55858	Hs.479766	NM_018475	ENSG00000134851	TMEM165	CDG2K|FT27|GDT1|TMPT27|TPARL	transmembrane protein 165	protein-coding	8459.25	13.0463
chr12-951-0	chr12	50155481	50160051	+	0.749	4570	3' UTR (NM_003217, exon 10 of 10)	3' UTR (NM_003217, exon 10 of 10)	22174	NM_001098576	7009	Hs.743965	NM_003217	ENSG00000139644	TMBIM6	BAXI1|BI-1|TEGT	transmembrane BAX inhibitor motif containing 6	protein-coding	3422.93	11.741
chr6-2043-0	chr6	111196123	111197763	+	0.749	1640	intron (NM_001287216, intron 1 of 4)	CpG	956	NM_001634	262	Hs.159118	NM_001634	ENSG00000123505	AMD1	ADOMETDC|AMD|SAMDC	adenosylmethionine decarboxylase 1	protein-coding	1228.36	10.2625
chr17-904-0	chr17	38297520	38301719	+	0.749	4199	intron (NM_007359, intron 3 of 13)	AluSz6|SINE|Alu	2829	NM_007359	22794	Hs.743287	NM_007359	ENSG00000108349	CASC3	BTZ|MLN51	CASC3 exon junction complex subunit	protein-coding	3145.05	11.6189
chr16-1224-1	chr16	11995339	12001684	-	0.748	6345	intron (NM_001130007, intron 1 of 14)	intron (NM_001130007, intron 1 of 14)	11302	NM_002094	2935	Hs.528780	NM_002094	ENSG00000103342	GSPT1	551G9.2|ETF3A|GST1|eRF3a	G1 to S phase transition 1	protein-coding	4746.06	12.2125
chr4-2904-0	chr4	184021784	184072806	+	0.748	51022	intron (NM_024949, intron 1 of 22)	intron (NM_024949, intron 1 of 22)	26885	NM_024949	80014	Hs.333179	NM_024949	ENSG00000151718	WWC2	BOMB	WW and C2 domain containing 2	protein-coding	38164.5	15.2199
chr1-3889-0	chr1	224345204	224350845	+	0.748	5641	non-coding (NR_049764, exon 4 of 4)	non-coding (NR_049764, exon 4 of 4)	-22918	NM_003676	8560	Hs.299878	NM_003676	ENSG00000143753	DEGS1	DEGS|DEGS-1|DES1|Des-1|FADS7|HLD18|MIG15|MLD	delta 4-desaturase, sphingolipid 1	protein-coding	4219.47	12.0428
chr2-1670-0	chr2	99976555	99979377	+	0.747	2822	exon (NM_015904, exon 4 of 24)	exon (NM_015904, exon 4 of 24)	24114	NM_015904	9669	Hs.158688	NM_015904	ENSG00000158417	EIF5B	IF2	eukaryotic translation initiation factor 5B	protein-coding	2108.03	11.0417
chr5-2427-0	chr5	145827514	145838574	+	0.747	11060	intron (NM_001040006, intron 1 of 20)	L1MC4|LINE|L1	6148	NM_006706	10915	Hs.443465	NM_006706	ENSG00000113649	TCERG1	CA150|TAF2S|Urn1	transcription elongation regulator 1	protein-coding	8261.82	13.0122
chrX-1196-1	chrX	91367215	91368944	-	0.747	1729	intron (NM_001168362, intron 2 of 4)	intron (NM_001168362, intron 2 of 4)	277619	NM_001168360	27328	Hs.655673	NM_014522	ENSG00000102290	PCDH11X	PCDH-X|PCDH-Y|PCDH11|PCDH11Y|PCDH22|PCDHX|PPP1R119	protocadherin 11 X-linked	protein-coding	1291.56	10.3349
chr4-1831-0	chr4	113627614	113635651	+	0.747	8037	intron (NM_001354269, intron 1 of 43)	AluSx1|SINE|Alu	4458	NM_001354269	287	Hs.620557	NM_001148	ENSG00000145362	ANK2	ANK-2|LQT4|brank-2	ankyrin 2	protein-coding	6003.64	12.5516
chr3-63-0	chr3	5178057	5229106	+	0.747	51049	intron (NM_018184, intron 1 of 6)	intron (NM_018184, intron 1 of 6)	-25811	NM_014674	9695	Hs.224616	NM_014674	ENSG00000134109	EDEM1	EDEM	ER degradation enhancing alpha-mannosidase like protein 1	protein-coding	38133.6	15.2188
chr18-609-1	chr18	32910010	32923628	-	0.746	13618	3' UTR (NM_006965, exon 4 of 4)	3' UTR (NM_006965, exon 4 of 4)	7565	NM_001308123	7572	Hs.514802	NM_006965	ENSG00000172466	ZNF24	KOX17|RSG-A|ZNF191|ZSCAN3|Zfp191	zinc finger protein 24	protein-coding	10159	13.3105
chr13-230-0	chr13	31192806	31234273	+	0.746	41467	intron (NM_005800, intron 5 of 8)	AT_rich|Low_complexity|Low_complexity	5187	NM_001321534	10208	Hs.533831	NM_005800	ENSG00000132952	USPL1	C13orf22|D13S106E|bA121O19.1	ubiquitin specific peptidase like 1	protein-coding	30934.4	14.9169
chr2-3799-1	chr2	9716736	9770605	-	0.746	53869	intron (NM_006826, intron 2 of 5)	AluSx|SINE|Alu	27456	NM_006826	10971	Hs.74405	NM_006826	ENSG00000134308	YWHAQ	14-3-3|1C5|HS1	tyrosine 3-monooxygenase/tryptophan 5-monooxygenase activation protein theta	protein-coding	40186.3	15.2944
chr3-2542-1	chr3	48124511	48126717	-	0.746	2206	intron (NM_030885, intron 1 of 3)	AluSg4|SINE|Alu	4724	NM_002375	4134	Hs.517949	NM_002375	ENSG00000047849	MAP4	-	microtubule associated protein 4	protein-coding	1645.68	10.6845
chr6-2202-1	chr6	35856760	35887733	-	0.746	30973	intron (NR_034069, intron 2 of 15)	intron (NR_034069, intron 2 of 15)	16629	NM_003137	6732	Hs.443861	NM_003137	ENSG00000096063	SRPK1	SFRSK1	SRSF protein kinase 1	protein-coding	23105.9	14.496
chr1-1144-1	chr1	179809580	179846236	-	0.745	36656	3' UTR (NM_022347, exon 3 of 3)	3' UTR (NM_022347, exon 3 of 3)	10067	NM_001349933	163590	Hs.571797	NM_022347	ENSG00000169905	TOR1AIP2	IFRG15|LULL1|NET9	torsin 1A interacting protein 2	protein-coding	27308.7	14.7371
chr13-1079-0	chr13	93880943	94016675	+	0.745	135732	intron (NM_005708, intron 1 of 8)	MLT1M|LTR|ERVL-MaLR	69749	NM_005708	10082	Hs.444329	NM_005708	ENSG00000183098	GPC6	OMIMD1	glypican 6	protein-coding	101120	16.6257
chr12-424-0	chr12	19284145	19446610	+	0.744	162465	intron (NM_001256787, intron 1 of 25)	AluSx1|SINE|Alu	7118	NM_001256787	54477	Hs.188614	NM_019012	ENSG00000052126	PLEKHA5	PEPP-2|PEPP2	pleckstrin homology domain containing A5	protein-coding	120874	16.8831
chr11-1155-0	chr11	63449638	63465244	+	0.744	15606	intron (NR_049750, intron 1 of 5)	AluSz|SINE|Alu	8469	NM_001265589	10313	Hs.743229	NM_006054	ENSG00000133318	RTN3	ASYIP|HAP|NSPL2|NSPLII|RTN3-A1	reticulon 3	protein-coding	11610.9	13.5032
chr11-770-1	chr11	85736283	85779005	-	0.743	42722	intron (NM_001206947, intron 1 of 18)	intron (NM_001206947, intron 1 of 18)	22482	NM_007166	8301	Hs.163893	NM_007166	ENSG00000073921	PICALM	CALM|CLTH|LAP	phosphatidylinositol binding clathrin assembly protein	protein-coding	31742.4	14.9541
chr5-1725-0	chr5	109026840	109070273	+	0.743	43433	intron (NM_002372, intron 1 of 21)	L2c|LINE|L2	23489	NM_002372	4124	Hs.432822	NM_002372	ENSG00000112893	MAN2A1	AMan II|GOLIM7|MANA2|MANII	mannosidase alpha class 2A member 1	protein-coding	32270.7	14.9779
chr3-2577-1	chr3	47189005	47204588	-	0.743	15583	intron (NR_146158, intron 1 of 21)	L1MC4|LINE|L1	8671	NM_014159	29072	Hs.517941	NM_012271	ENSG00000181555	SETD2	HBP231|HIF-1|HIP-1|HSPC069|HYPB|KMT3A|LLS|SET2|p231HBP	SET domain containing 2, histone lysine methyltransferase	protein-coding	11578.2	13.4991
chr4-2561-1	chr4	39820334	39839835	-	0.742	19501	intron (NM_001100399, intron 32 of 32)	intron (NM_001100399, intron 32 of 32)	130328	NM_005339	3093	Hs.50308	NM_005339	ENSG00000078140	UBE2K	E2-25K|HIP2|HYPG|LIG|UBC1	ubiquitin conjugating enzyme E2 K	protein-coding	14469.7	13.8208
chr11-2152-0	chr11	118443799	118453686	+	0.742	9887	intron (NM_001142281, intron 1 of 8)	AluSz6|SINE|Alu	5618	NM_001655	372	Hs.33642	NM_001655	ENSG00000095139	ARCN1	COPD|SRMMD	archain 1	protein-coding	7336.15	12.8408
chr8-1310-1	chr8	66666513	66721748	-	0.742	55235	intron (NM_001242318, intron 2 of 12)	intron (NM_001242318, intron 2 of 12)	7162	NM_002603	5150	Hs.527119	NM_002603	ENSG00000205268	PDE7A	HCP1|PDE7	phosphodiesterase 7A	protein-coding	40984.4	15.3228
chr15-1143-0	chr15	80372953	80390483	+	0.742	17530	intron (NM_001242912, intron 2 of 6)	AluSz6|SINE|Alu	-9040	NM_001242919	54469	Hs.596679	NM_019006	ENSG00000086666	ZFAND6	AWP1|ZA20D3|ZFAND5B	zinc finger AN1-type containing 6	protein-coding	13007.3	13.667
chr10-1054-0	chr10	70436692	70461281	+	0.741	24589	intron (NM_030625, intron 11 of 11)	intron (NM_030625, intron 11 of 11)	-32010	NM_001282960	55749	Hs.49853	NM_018237	ENSG00000060339	CCAR1	-	cell division cycle and apoptosis regulator 1	protein-coding	18220.4	14.1533
chr13-968-1	chr13	45003215	45060593	-	0.741	57378	intron (NM_183422, intron 1 of 2)	Tigger9a|DNA|TcMar-Tigger	16533	NM_001243798	8848	Hs.436383	NM_006022	ENSG00000102804	TSC22D1	Ptg-2|TGFB1I4|TSC22	TSC22 domain family member 1	protein-coding	42517.1	15.3758
chr16-1121-0	chr16	67604768	67609727	+	0.74	4959	intron (NM_001191022, intron 2 of 9)	AluSx|SINE|Alu	2571	NM_001363916	10664	Hs.368367	NM_006565	ENSG00000102974	CTCF	MRD21	CCCTC-binding factor	protein-coding	3669.66	11.8414
chr19-989-0	chr19	34920269	34967310	+	0.74	47041	intron (NM_005499, intron 10 of 16)	intron (NM_005499, intron 10 of 16)	24503	NM_005499	10054	Hs.631580	NM_005499	ENSG00000126261	UBA2	ARX|HRIHFB2115|SAE2	ubiquitin like modifier activating enzyme 2	protein-coding	34810.3	15.0872
chr2-1718-0	chr2	102330552	102366108	+	0.74	35556	intron (NM_145686, intron 2 of 30)	intron (NM_145686, intron 2 of 30)	34161	NM_001242559	9448	Hs.701013	NM_004834	ENSG00000071054	MAP4K4	FLH21957|HEL-S-31|HGK|MEKKK4|NIK	mitogen-activated protein kinase kinase kinase kinase 4	protein-coding	26311.4	14.6834
chr20-513-1	chr20	33989615	33999655	-	0.74	10040	intron (NM_199487, intron 1 of 8)	L1MB3|LINE|L1	5141	NM_018244	55245	Hs.726290	NM_018244	ENSG00000101019	UQCC1	BFZB|C20orf44|CBP3|UQCC	ubiquinol-cytochrome c reductase complex assembly factor 1	protein-coding	7429.6	12.8591
chr12-1807-0	chr12	93887943	93892525	+	0.739	4582	intron (NR_038161, intron 6 of 6)	intron (NR_038161, intron 6 of 6)	28944	NR_038161	28977	Hs.199579	NM_014050	ENSG00000198015	MRPL42	HSPC204|L31MT|L42MT|MRP-L31|MRP-L42|MRP-S32|MRPL31|MRPS32|PTD007|RPML31|S32MT	mitochondrial ribosomal protein L42	protein-coding	3386.1	11.7254
chr1-4315-1	chr1	1799466	1815445	-	0.738	15979	intron (NM_001282538, intron 1 of 9)	MLT1C|LTR|ERVL-MaLR	15071	NM_002074	2782	Hs.430425	NM_002074	ENSG00000078369	GNB1	MRD42	G protein subunit beta 1	protein-coding	11792.5	13.5256
chr15-1033-0	chr15	74834513	74890812	+	0.738	56299	intron (NM_006465, intron 2 of 8)	intron (NM_006465, intron 2 of 8)	29101	NM_006465	10620	Hs.647642	NM_006465	ENSG00000179361	ARID3B	BDP|DRIL2	AT-rich interaction domain 3B	protein-coding	41548.7	15.3425
chr1-3863-1	chr1	23624086	23670146	-	0.737	46060	intron (NM_001102398, intron 7 of 10)	L2|LINE|L2	23661	NM_001297622	10236	Hs.373763	NM_005826	ENSG00000125944	HNRNPR	HNRPR|hnRNP-R	heterogeneous nuclear ribonucleoprotein R	protein-coding	33946.2	15.051
chr10-2209-1	chr10	1094994	1101468	-	0.735	6474	intron (NM_001317955, intron 2 of 5)	Tigger1|DNA|TcMar-Tigger	-2925	NR_134301	3422	Hs.283652	NM_004508	ENSG00000067064	IDI1	IPP1|IPPI1	isopentenyl-diphosphate delta isomerase 1	protein-coding	4758.39	12.2163
chr9-308-1	chr9	127924671	127946087	-	0.735	21416	intron (NM_002721, intron 1 of 6)	AluSx|SINE|Alu	16703	NM_002721	5537	Hs.744091	NM_002721	ENSG00000119414	PPP6C	PP6|PP6C	protein phosphatase 6 catalytic subunit	protein-coding	15740.8	13.9422
chr15-1420-1	chr15	26863161	27016647	-	0.734	153486	intron (NM_001278631, intron 3 of 9)	L1MCa|LINE|L1	22008	NM_001191320	2562	Hs.302352	NM_000814	ENSG00000166206	GABRB3	ECA5|EIEE43	gamma-aminobutyric acid type A receptor beta3 subunit	protein-coding	112659	16.7816
chr13-510-0	chr13	48807900	48835106	+	0.733	27206	intron (NM_021999, intron 1 of 5)	AT_rich|Low_complexity|Low_complexity	14161	NM_021999	9445	Hs.643683	NM_021999	ENSG00000136156	ITM2B	ABRI|BRI|BRI2|BRICD2B|E25B|E3-16|FBD|RDGCA|imBRI2	integral membrane protein 2B	protein-coding	19942	14.2835
chr4-2221-0	chr4	140250626	140257863	+	0.732	7237	intron (NM_057175, intron 1 of 19)	MER2|DNA|TcMar-Tigger	-30539	NM_001184988	4717	Hs.84549	NM_002494	ENSG00000109390	NDUFC1	KFYI	NADH:ubiquinone oxidoreductase subunit C1	protein-coding	5297.48	12.3711
chr7-648-1	chr7	123176375	123197472	-	0.731	21097	intron (NR_104169, intron 3 of 5)	MLT1D|LTR|ERVL-MaLR	10902	NM_001282421	4698	Hs.651219	NM_005000	ENSG00000128609	NDUFA5	B13|CI-13KD-B|CI-13kB|NUFM|UQOR13	NADH:ubiquinone oxidoreductase subunit A5	protein-coding	15421.9	13.9127
chr15-1473-1	chr15	23028461	23033768	-	0.73	5307	intron (NM_001184889, intron 2 of 9)	L2a|LINE|L2	3313	NM_001184889	81614	Hs.591003	NM_030922	ENSG00000140157	NIPA2	SLC57A2	NIPA magnesium transporter 2	protein-coding	3874.11	11.9196
chr16-221-1	chr16	74612737	74640243	-	0.73	27506	intron (NR_027264, intron 1 of 26)	MIRb|SINE|MIR	14522	NM_012201	2734	Hs.109731	NM_012201	ENSG00000090863	GLG1	CFR-1|ESL-1|MG-160|MG160	golgi glycoprotein 1	protein-coding	20079.4	14.2934
chr14-1548-1	chr14	23030868	23057997	-	0.729	27129	intron (NM_001344, intron 1 of 2)	L1ME3A|LINE|L1	13698	NM_001344	1603	Hs.82890	NM_001344	ENSG00000129562	DAD1	OST2	defender against cell death 1	protein-coding	19777	14.2715
chr7-2762-0	chr7	156932978	157066179	+	0.729	133201	intron (NM_014671, intron 11 of 22)	intron (NM_014671, intron 11 of 22)	67958	NM_014671	9690	Hs.118351	NM_014671	ENSG00000009335	UBE3C	HECTH2	ubiquitin protein ligase E3C	protein-coding	97103.5	16.5672
chr2-3290-0	chr2	203507348	203510898	+	0.728	3550	intron (NM_173511, intron 1 of 7)	HAL1|LINE|L1	9431	NM_173511	150864	Hs.471130	NM_173511	ENSG00000138439	FAM117B	ALS2CR13	family with sequence similarity 117 member B	protein-coding	2584.4	11.3356
chr15-312-1	chr15	83688083	83734771	-	0.727	46688	intron (NM_025238, intron 3 of 7)	AluSz|SINE|Alu	24577	NM_025238	53339	Hs.459149	NM_025238	ENSG00000064726	BTBD1	C15orf1|NS5ATP8	BTB domain containing 1	protein-coding	33942.2	15.0508
chr18-833-0	chr18	56531468	56655449	+	0.726	123981	intron (NM_001353538, intron 3 of 5)	L1MD1|LINE|L1	61349	NM_001353532	55205	Hs.529023	NM_018181	ENSG00000074657	ZNF532	-	zinc finger protein 532	protein-coding	90010.2	16.4578
chr5-1577-1	chr5	90662859	90675645	-	0.726	12786	intron (NR_138072, intron 7 of 7)	intron (NR_138072, intron 7 of 7)	6662	NM_001329671	57561	Hs.24684	NM_020801	ENSG00000113369	ARRDC3	TLIMP	arrestin domain containing 3	protein-coding	9282.64	13.1803
chr9-1650-0	chr9	116639293	116820443	+	0.725	181150	intron (NM_001318042, intron 1 of 14)	MIRb|SINE|MIR	91279	NM_001318042	114991	Hs.349208	NM_133374	ENSG00000157657	ZNF618	FP13169|NEDD10	zinc finger protein 618	protein-coding	131334	17.0029
chr1-912-0	chr1	39660819	39700215	+	0.725	39396	intron (NM_012090, intron 1 of 92)	intron (NM_012090, intron 1 of 92)	130678	NM_012090	23499	Hs.472475	NM_012090	ENSG00000127603	MACF1	ABP620|ACF7|LIS9|MACF|OFC4	microtubule actin crosslinking factor 1	protein-coding	28562.1	14.8018
chr15-1132-1	chr15	43734424	43749325	-	0.723	14901	intron (NM_001141980, intron 12 of 27)	intron (NM_001141980, intron 12 of 27)	43480	NM_001141980	7158	Hs.440968	NM_005657	ENSG00000067369	TP53BP1	53BP1|TDRD30|p202|p53BP1	tumor protein p53 binding protein 1	protein-coding	10773.4	13.3952
chr7-2294-0	chr7	131013271	131083778	+	0.723	70507	intron (NM_001321316, intron 1 of 17)	intron (NM_001321316, intron 1 of 17)	35889	NM_013255	4289	Hs.44693	NM_013255	ENSG00000128585	MKLN1	TWA2	muskelin 1	protein-coding	50976.6	15.6375
chr9-1542-1	chr9	33001103	33024250	-	0.723	23147	intron (NM_001368996, intron 1 of 7)	MLT1H2|LTR|ERVL-MaLR	-11037	NM_001195251	54840	Hs.20158	NM_017692	ENSG00000137074	APTX	AOA|AOA1|AXA1|EAOH|EOAHA|FHA-HIT	aprataxin	protein-coding	16735.3	14.0306
chr6-2091-0	chr6	114178631	114181700	+	0.722	3069	intron (NM_002356, intron 1 of 1)	CpG	1641	NM_002356	4082	Hs.519909	NM_002356	ENSG00000277443	MARCKS	80K-L|MACS|PKCSL|PRKCSL	myristoylated alanine rich protein kinase C substrate	protein-coding	2215.82	11.1136
chr2-18-1	chr2	242211709	242253976	-	0.722	42267	intron (NM_005336, intron 1 of 27)	AluJb|SINE|Alu	-20541	NM_001243900	3069	Hs.471851	NM_005336	ENSG00000115677	HDLBP	HBP|PRO2900|VGL	high density lipoprotein binding protein	protein-coding	30516.8	14.8973
chr2-5-0	chr2	265370	287205	+	0.722	21835	intron (NR_024080, intron 5 of 6)	L2b|LINE|L2	11340	NM_004300	52	Hs.558296	NM_004300	ENSG00000143727	ACP1	HAAP|LMW-PTP|LMWPTP	acid phosphatase 1	protein-coding	15764.9	13.9444
chr15-1380-1	chr15	30006755	30113747	-	0.721	106992	intron (NM_001301025, intron 5 of 28)	intron (NM_001301025, intron 5 of 28)	52626	NM_001355013	7082	Hs.743990	NM_003257	ENSG00000104067	TJP1	ZO-1	tight junction protein 1	protein-coding	77141.2	16.2352
chr11-1526-1	chr11	47556716	47573966	-	0.721	17250	intron (NM_006560, intron 1 of 13)	intron (NM_006560, intron 1 of 13)	9343	NM_006560	10658	Hs.595333	NM_006560	ENSG00000149187	CELF1	BRUNOL2|CUG-BP|CUGBP|CUGBP1|EDEN-BP|NAB50|NAPOR|hNab50	CUGBP Elav-like family member 1	protein-coding	12437.2	13.6024
chr1-4261-0	chr1	244999288	245010926	+	0.72	11638	intron (NM_001312872, intron 2 of 4)	intron (NM_001312872, intron 2 of 4)	6147	NM_198076	116228	Hs.411490	NM_198076	ENSG00000203667	COX20	FAM36A	cytochrome c oxidase assembly factor COX20	protein-coding	8379.36	13.0326
chr20-383-1	chr20	40217496	40246049	-	0.72	28553	intron (NM_032221, intron 1 of 36)	AluSx1|SINE|Alu	15244	NM_032221	84181	Hs.740645	NM_032221	ENSG00000124177	CHD6	CHD-6|CHD5|RIGB	chromodomain helicase DNA binding protein 6	protein-coding	20558.2	14.3274
chr2-1829-1	chr2	131846728	131850017	-	0.719	3289	intron (NM_001321743, intron 2 of 8)	AluY|SINE|Alu	2363	NM_001321747	130074	Hs.534679	NM_001009993	ENSG00000152102	FAM168B	MANI	family with sequence similarity 168 member B	protein-coding	2364.79	11.2075
chr9-1008-1	chr9	84222875	84275131	-	0.718	52256	intron (NM_001303103, intron 7 of 19)	intron (NM_001303103, intron 7 of 19)	55447	NM_001303104	7088	Hs.197320	NM_005077	ENSG00000196781	TLE1	ESG|ESG1|GRG1	TLE family member 1, transcriptional corepressor	protein-coding	37519.8	15.1954
chr21-311-0	chr21	35016113	35062906	+	0.717	46793	intron (NM_001001132, intron 1 of 29)	Charlie1|DNA|hAT-Charlie	24702	NM_001331010	6453	Hs.90221	NM_003024	ENSG00000205726	ITSN1	ITSN|SH3D1A|SH3P17	intersectin 1	protein-coding	33550.6	15.0341
chr10-1110-1	chr10	71905955	71929371	-	0.717	23416	intron (NM_001142648, intron 5 of 7)	intron (NM_001142648, intron 5 of 7)	-11167	NR_073581	219743	Hs.533655	NM_173555	ENSG00000156521	TYSND1	NET41	trypsin domain containing 1	protein-coding	16789.3	14.0353
chr12-1954-1	chr12	25018535	25034923	-	0.717	16388	intron (NM_001178092, intron 3 of 8)	Tigger4a|DNA|TcMar-Tigger	28427	NM_001178094	586	Hs.438993	NM_005504	ENSG00000060982	BCAT1	BCATC|BCT1|ECA39|MECA39|PNAS121|PP18	branched chain amino acid transaminase 1	protein-coding	11750.2	13.5204
chr12-1407-0	chr12	69202781	69241729	+	0.717	38948	intron (NM_002392, intron 7 of 10)	AluJb|SINE|Alu	19451	NM_001278462	4193	Hs.484551	NM_002392	ENSG00000135679	MDM2	ACTFS|HDMX|hdm2	MDM2 proto-oncogene	protein-coding	27925.7	14.7693
chr18-444-1	chr18	45333097	45353713	-	0.716	20616	3' UTR (NM_005901, exon 11 of 11)	3' UTR (NM_005901, exon 11 of 11)	113625	NM_005901	4087	Hs.12253	NM_005901	ENSG00000175387	SMAD2	JV18|JV18-1|MADH2|MADR2|hMAD-2|hSMAD2	SMAD family member 2	protein-coding	14761.1	13.8495
chr10-1288-1	chr10	61592925	61665092	-	0.715	72167	intron (NM_005436, intron 1 of 8)	intron (NM_005436, intron 1 of 8)	37306	NM_005436	8030	Hs.591360	NM_005436	ENSG00000108091	CCDC6	D10S170|H4|PTC|TPC|TST1	coiled-coil domain containing 6	protein-coding	51599.4	15.6551
chr22-485-0	chr22	38265458	38279837	+	0.715	14379	intron (NM_016091, intron 10 of 12)	intron (NM_016091, intron 10 of 12)	27221	NM_016091	51386	Hs.446852	NM_016091	ENSG00000100129	EIF3L	EIF3EIP|EIF3S11|EIF3S6IP|HSPC021|HSPC025|MSTP005	eukaryotic translation initiation factor 3 subunit L	protein-coding	10281	13.3277
chr10-210-0	chr10	14882086	14904293	+	0.715	22207	intron (NM_016299, intron 6 of 13)	intron (NM_016299, intron 6 of 13)	12884	NR_103464	51182	Hs.534169	NM_016299	ENSG00000187522	HSPA14	HSP70-4|HSP70L1	heat shock protein family A (Hsp70) member 14	protein-coding	15878	13.9547
chr5-2169-0	chr5	134116410	134120261	+	0.714	3851	intron (NR_125341, intron 7 of 22)	AluJb|SINE|Alu	23866	NM_001300860	9879	Hs.406549	NM_014829	ENSG00000145833	DDX46	PRPF5|Prp5	DEAD-box helicase 46	protein-coding	2749.61	11.425
chr3-1155-1	chr3	133854129	133968923	-	0.713	114794	intron (NM_001005861, intron 7 of 14)	intron (NM_001005861, intron 7 of 14)	58060	NM_001005861	6259	Hs.654562	NM_002958	ENSG00000163785	RYK	D3S3195|JTK5|JTK5A|RYK1	receptor like tyrosine kinase	protein-coding	81848.1	16.3207
chr4-1832-0	chr4	113635771	113672420	+	0.713	36649	intron (NM_001354269, intron 1 of 43)	AluSg7|SINE|Alu	26921	NM_001354269	287	Hs.620557	NM_001148	ENSG00000145362	ANK2	ANK-2|LQT4|brank-2	ankyrin 2	protein-coding	26130.7	14.6735
chr16-201-1	chr16	75403356	75446763	-	0.713	43407	intron (NM_006324, intron 5 of 6)	intron (NM_006324, intron 5 of 6)	42342	NM_006324	10428	Hs.461361	NM_006324	ENSG00000153774	CFDP1	BCNT|BUCENTAUR|CENP-29|CP27|SWC5|Yeti|p97	craniofacial development protein 1	protein-coding	30949.2	14.9176
chr11-705-1	chr11	89920816	89955387	-	0.713	34571	intron (NM_012124, intron 8 of 10)	intron (NM_012124, intron 8 of 10)	18116	NM_012124	26973	Hs.22857	NM_012124	ENSG00000110172	CHORDC1	CHP1	cysteine and histidine rich domain containing 1	protein-coding	24649.1	14.5892
chr11-761-0	chr11	43703061	43736605	+	0.713	33544	intron (NM_016142, intron 1 of 10)	L2b|LINE|L2	17545	NM_016142	51144	Hs.132513	NM_016142	ENSG00000149084	HSD17B12	KAR|SDR12C1	hydroxysteroid 17-beta dehydrogenase 12	protein-coding	23916.9	14.5457
chr13-967-1	chr13	45060448	45083203	-	0.713	22755	intron (NM_183422, intron 1 of 2)	L2c|LINE|L2	-23388	NM_001243798	8848	Hs.436383	NM_006022	ENSG00000102804	TSC22D1	Ptg-2|TGFB1I4|TSC22	TSC22 domain family member 1	protein-coding	16224.3	13.9859
chr7-2540-1	chr7	6446106	6485628	-	0.712	39522	intron (NM_001142936, intron 4 of 12)	intron (NM_001142936, intron 4 of 12)	21718	NM_139179	221955	Hs.487498	NM_139179	ENSG00000164535	DAGLB	DAGLBETA|KCCR13L	diacylglycerol lipase beta	protein-coding	28139.7	14.7803
chr1-3401-1	chr1	42789917	42799481	-	0.712	9564	intron (NM_001198851, intron 1 of 14)	intron (NM_001198851, intron 1 of 14)	5927	NM_001198851	22887	Hs.26023	NM_014947	ENSG00000198815	FOXJ3	-	forkhead box J3	protein-coding	6809.57	12.7333
chr9-952-1	chr9	88289305	88356004	-	0.712	66699	intron (NM_001286717, intron 1 of 24)	MLT1D|LTR|ERVL-MaLR	34290	NM_001330701	23287	Hs.719980	NM_015239	ENSG00000135049	AGTPBP1	CCP1|CONDCA|NNA1	ATP/GTP binding protein 1	protein-coding	47489.7	15.5353
chr3-2974-1	chr3	25685237	25705144	-	0.712	19907	intron (NM_001330700, intron 1 of 35)	AluJb|SINE|Alu	10673	NM_001068	7155	Hs.475733	NM_001068	ENSG00000077097	TOP2B	TOPIIB|top2beta	DNA topoisomerase II beta	protein-coding	14173.8	13.7909
chr6-81-0	chr6	4777523	4836154	+	0.712	58631	intron (NM_001368127, intron 1 of 5)	L1MC4a|LINE|L1	-29494	NM_001143970	9425	Hs.269092	NM_004824	ENSG00000153046	CDYL	CDYL1	chromodomain Y like	protein-coding	41745.3	15.3493
chr7-121-1	chr7	151158355	151215978	-	0.712	57623	intron (NM_005614, intron 2 of 7)	intron (NM_005614, intron 2 of 7)	29815	NM_005614	6009	Hs.283521	NM_005614	ENSG00000106615	RHEB	RHEB2	Ras homolog, mTORC1 binding	protein-coding	41027.6	15.3243
chr14-989-1	chr14	50983983	50998437	-	0.712	14454	intron (NM_198794, intron 2 of 31)	L2c|LINE|L2	8077	NM_198794	11183	Hs.130491	NM_006575	ENSG00000012983	MAP4K5	GCKR|KHS|KHS1|MAPKKKK5	mitogen-activated protein kinase kinase kinase kinase 5	protein-coding	10291.2	13.3291
chr12-652-1	chr12	98905388	98908694	-	0.712	3306	non-coding (NR_027157, exon 2 of 2)	non-coding (NR_027157, exon 2 of 2)	-2310	NM_003276	7112	Hs.11355	NM_003276	ENSG00000120802	TMPO	CMD1T|LAP2|LEMD4|PRO0868|TP	thymopoietin	protein-coding	2353.87	11.2008
chr11-2035-1	chr11	17105844	17111451	-	0.711	5607	3' UTR (NM_002645, exon 33 of 33)	3' UTR (NM_002645, exon 33 of 33)	-9433	NM_001017	6207	Hs.446588	NM_001017	ENSG00000110700	RPS13	S13	ribosomal protein S13	protein-coding	3986.58	11.9609
chr1-3089-0	chr1	174969898	174985770	+	0.711	15872	exon (NM_001007214, exon 5 of 6)	exon (NM_001007214, exon 5 of 6)	8751	NM_014412	27101	Hs.508524	NM_014412	ENSG00000116161	CACYBP	GIG5|PNAS-107|S100A6BP|SIP	calcyclin binding protein	protein-coding	11285	13.4621
chr6-82-0	chr6	4836478	4892065	+	0.711	55587	intron (NM_001143970, intron 1 of 6)	L1MEe|LINE|L1	-26003	NM_001143971	9425	Hs.269092	NM_004824	ENSG00000153046	CDYL	CDYL1	chromodomain Y like	protein-coding	39522.4	15.2704
chr6-340-1	chr6	150014132	150023234	-	0.711	9102	intron (NM_001350340, intron 2 of 8)	intron (NM_001350340, intron 2 of 8)	18878	NR_073033	9113	Hs.549084	NM_004690	ENSG00000131023	LATS1	WARTS|wts	large tumor suppressor kinase 1	protein-coding	6471.52	12.6599
chr5-2139-0	chr5	133708137	133719557	+	0.711	11420	intron (NM_003337, intron 3 of 5)	AluJb|SINE|Alu	6587	NM_003337	7320	Hs.612096	NM_003337	ENSG00000119048	UBE2B	E2-17kDa|HHR6B|HR6B|RAD6B|UBC2	ubiquitin conjugating enzyme E2 B	protein-coding	8119.62	12.9872
chr17-1374-1	chr17	20901133	20945169	-	0.711	44036	intron (NM_015276, intron 3 of 12)	intron (NM_015276, intron 3 of 12)	23173	NM_015276	23326	Hs.462492	NM_015276	ENSG00000124422	USP22	USP3L	ubiquitin specific peptidase 22	protein-coding	31309.6	14.9343
chr2-1002-1	chr2	183824659	183902247	-	0.711	77588	intron (NM_205842, intron 7 of 31)	AluSx1|SINE|Alu	39732	NM_013436	10787	Hs.603732	NM_013436	ENSG00000061676	NCKAP1	HEM2|NAP1|NAP125|p125Nap1	NCK associated protein 1	protein-coding	55165.1	15.7515
chr11-1516-1	chr11	47768439	47778138	-	0.71	9699	intron (NM_001318339, intron 4 of 16)	AluSp|SINE|Alu	15605	NM_015308	23360	Hs.6834	NM_015308	ENSG00000109920	FNBP4	FBP30	formin binding protein 4	protein-coding	6886.29	12.7495
chr1-46-1	chr1	247000359	247085411	-	0.71	85052	intron (NR_136586, intron 21 of 36)	AluSx|SINE|Alu	51775	NM_015446	25909	Hs.300887	NM_015446	ENSG00000153207	AHCTF1	ELYS|MST108|MSTP108|TMBS62	AT-hook containing transcription factor 1	protein-coding	60386.9	15.8819
chr14-101-0	chr14	23236799	23245127	+	0.709	8328	3' UTR (NM_005015, exon 10 of 10)	3' UTR (NM_005015, exon 10 of 10)	5066	NM_005015	5018	Hs.151134	NM_005015	ENSG00000155463	OXA1L	OXA1	OXA1L mitochondrial inner membrane protein	protein-coding	5904.55	12.5276
chr18-5-1	chr18	77728413	77747787	-	0.709	19374	intron (NM_001305564, intron 1 of 2)	intron (NM_001305564, intron 1 of 2)	10463	NR_131176	10907	Hs.465498	NM_006701	ENSG00000141759	TXNL4A	BMKS|DIB1|DIM1|SNRNP15|TXNL4|U5-15kD	thioredoxin like 4A	protein-coding	13736.2	13.7457
chr4-1331-1	chr4	111026718	111117137	-	0.709	90419	intron (NM_024090, intron 1 of 3)	AluSx|SINE|Alu	47844	NM_024090	79071	Hs.412939	NM_024090	ENSG00000170522	ELOVL6	FACE|FAE|LCE	ELOVL fatty acid elongase 6	protein-coding	64107.1	15.9682
chr19-721-0	chr19	21265549	21283912	+	0.709	18363	intron (NR_117088, intron 2 of 4)	MER21C|LTR|ERVL	9721	NM_182515	148206	Hs.729186	NM_182515	ENSG00000160352	ZNF714	-	zinc finger protein 714	protein-coding	13019.4	13.6684
chr1-45-1	chr1	247085332	247094301	-	0.709	8969	intron (NR_136586, intron 1 of 36)	intron (NR_136586, intron 1 of 36)	4844	NM_015446	25909	Hs.300887	NM_015446	ENSG00000153207	AHCTF1	ELYS|MST108|MSTP108|TMBS62	AT-hook containing transcription factor 1	protein-coding	6359.02	12.6346
chr4-1411-0	chr4	88929808	89001558	+	0.709	71750	intron (NR_156488, intron 5 of 13)	Tigger4b|DNA|TcMar-Tigger	36896	NR_156488	5311	Hs.181272	NM_000297	ENSG00000118762	PKD2	APKD2|PC2|PKD4|Pc-2|TRPP2	polycystin 2, transient receptor potential cation channel	protein-coding	50870.8	15.6345
chr5-2117-0	chr5	132388198	132395415	+	0.708	7217	intron (NM_002154, intron 1 of 18)	L2a|LINE|L2	4101	NM_002154	3308	Hs.90093	NM_002154	ENSG00000170606	HSPA4	APG-2|HEL-S-5a|HS24/P52|HSPH2|RY|hsp70|hsp70RY	heat shock protein family A (Hsp70) member 4	protein-coding	5109.64	12.319
chr11-224-0	chr11	9410825	9418256	+	0.708	7431	intron (NM_006391, intron 1 of 24)	intron (NM_006391, intron 1 of 24)	8341	NM_006391	10527	Hs.744911	NM_006391	ENSG00000205339	IPO7	Imp7|RANBP7	importin 7	protein-coding	5261.15	12.3612
chr14-1405-0	chr14	90865139	90876120	+	0.708	10981	intron (NM_006888, intron 4 of 5)	intron (NM_006888, intron 4 of 5)	6035	NM_001363670	801	Hs.282410	NM_006888	ENSG00000198668	CALM1	CALML2|CAM2|CAM3|CAMB|CAMC|CAMI|CAMIII|CPVT4|DD132|LQT14|PHKD|caM	calmodulin 1	protein-coding	7774.55	12.9245
chr13-235-1	chr13	99172338	99228150	-	0.707	55812	intron (NM_001032296, intron 1 of 10)	intron (NM_001032296, intron 1 of 10)	-25865	NM_003576	8428	Hs.508514	NM_003576	ENSG00000102572	STK24	HEL-S-95|MST3|MST3B|STE20|STK3	serine/threonine kinase 24	protein-coding	39459.1	15.2681
chr2-694-0	chr2	42801970	42822547	+	0.707	20577	intron (NM_001282756, intron 3 of 16)	AluSp|SINE|Alu	16486	NM_001330443	57504	Hs.435413	NM_020744	ENSG00000057935	MTA3	-	metastasis associated 1 family member 3	protein-coding	14547.9	13.8285
chr3-3092-0	chr3	183451222	183457206	+	0.707	5984	intron (NM_001351369, intron 7 of 30)	intron (NM_001351369, intron 7 of 30)	26187	NM_001351369	55689	Hs.632575	NM_018023	ENSG00000163872	YEATS2	-	YEATS domain containing 2	protein-coding	4230.69	12.0467
chr6-2886-0	chr6	163837293	164006615	+	0.707	169322	intron (NM_206853, intron 3 of 6)	intron (NM_206853, intron 3 of 6)	86204	NM_206853	9444	Hs.510324	NM_006775	ENSG00000112531	QKI	Hqk|QK|QK1|QK3|hqkI	QKI, KH domain containing RNA binding	protein-coding	119711	16.8692
chr5-810-0	chr5	56546820	56566622	+	0.706	19802	intron (NM_001127235, intron 10 of 11)	intron (NM_001127235, intron 10 of 11)	46820	NM_001127236	65056	Hs.444279	NM_022913	ENSG00000062194	GPBP1	GPBP|SSH6|VASCULIN	GC-rich promoter binding protein 1	protein-coding	13980.2	13.7711
chr3-1293-1	chr3	128357331	128368797	-	0.706	11466	intron (NM_002950, intron 2 of 9)	intron (NM_002950, intron 2 of 9)	6597	NM_002950	6184	Hs.518244	NM_002950	ENSG00000163902	RPN1	OST1|RBPH1	ribophorin I	protein-coding	8095	12.9828
chr6-1131-1	chr6	101286166	101296640	-	0.704	10474	intron (NM_001284271, intron 4 of 12)	intron (NM_001284271, intron 4 of 12)	37802	NM_006828	10973	Hs.486031	NM_006828	ENSG00000112249	ASCC3	ASC1p200|HELIC1|RNAH	activating signal cointegrator 1 complex subunit 3	protein-coding	7373.7	12.8482
chr3-2358-0	chr3	141596371	141643796	+	0.704	47425	intron (NM_001679, intron 1 of 6)	intron (NM_001679, intron 1 of 6)	24598	NM_001679	483	Hs.477789	NM_001679	ENSG00000069849	ATP1B3	ATPB-3|CD298	ATPase Na+/K+ transporting subunit beta 3	protein-coding	33387.2	15.027
chr5-2118-0	chr5	132395434	132400322	+	0.704	4888	intron (NM_002154, intron 1 of 18)	intron (NM_002154, intron 1 of 18)	10173	NM_002154	3308	Hs.90093	NM_002154	ENSG00000170606	HSPA4	APG-2|HEL-S-5a|HS24/P52|HSPH2|RY|hsp70|hsp70RY	heat shock protein family A (Hsp70) member 4	protein-coding	3441.15	11.7487
chr1-2571-0	chr1	150337287	150349238	+	0.704	11951	intron (NM_015203, intron 1 of 10)	AluSz6|SINE|Alu	6675	NM_001297673	23248	Hs.213666	NM_015203	ENSG00000163125	RPRD2	HSPC099|KIAA0460	regulation of nuclear pre-mRNA domain containing 2	protein-coding	8413.5	13.0385
chr2-2941-0	chr2	183581902	183611916	+	0.704	30014	intron (NR_073367, intron 9 of 22)	intron (NR_073367, intron 9 of 22)	15925	NM_001271581	54431	Hs.516632	NM_018981	ENSG00000077232	DNAJC10	ERdj5|JPDI|MTHr|PDIA19	DnaJ heat shock protein family (Hsp40) member C10	protein-coding	21129.9	14.367
chr10-81-0	chr10	6131906	6162015	+	0.703	30109	exon (NM_001145547, exon 4 of 12)	exon (NM_001145547, exon 4 of 12)	15651	NM_001145547	84991	Hs.498548	NM_032905	ENSG00000134453	RBM17	SPF45	RNA binding motif protein 17	protein-coding	21166.6	14.3695
chr2-2142-0	chr2	128849564	128872578	+	0.703	23014	intron (NM_020120, intron 2 of 40)	intron (NM_020120, intron 2 of 40)	12297	NR_027671	56886	Hs.743306	NM_020120	ENSG00000136731	UGGT1	HUGT1|UGCGL1|UGT1	UDP-glucose glycoprotein glucosyltransferase 1	protein-coding	16178.8	13.9818
chr14-1527-1	chr14	23495416	23498684	-	0.702	3268	intron (NM_001144932, intron 2 of 3)	intron (NM_001144932, intron 2 of 3)	7059	NM_002797	5693	Hs.422990	NM_002797	ENSG00000100804	PSMB5	LMPX|MB1|X	proteasome subunit beta 5	protein-coding	2294.14	11.1637
chr6-2796-0	chr6	158248817	158337313	+	0.702	88496	intron (NM_016224, intron 2 of 17)	intron (NM_016224, intron 2 of 17)	48787	NM_016224	51429	Hs.191213	NM_016224	ENSG00000130340	SNX9	SDP1|SH3PX1|SH3PXD3A|WISP	sorting nexin 9	protein-coding	62124.2	15.9229
chr17-1076-1	chr17	35681026	35687756	-	0.702	6730	intron (NM_198839, intron 7 of 59)	intron (NM_198839, intron 7 of 59)	-27699	NM_198838	31	Hs.160556	NM_000664	ENSG00000278540	ACACA	ACAC|ACACAD|ACC|ACC1|ACCA	acetyl-CoA carboxylase alpha	protein-coding	4724.46	12.2059
chr12-666-0	chr12	32626472	32679744	+	0.701	53272	intron (NM_001304481, intron 1 of 16)	MIRb|SINE|MIR	-1869	NM_139241	121512	Hs.117835	NM_139241	ENSG00000139132	FGD4	CMT4H|FRABP|ZFYVE6	FYVE, RhoGEF and PH domain containing 4	protein-coding	37343.7	15.1886
chr8-2103-0	chr8	133788394	133864079	+	0.701	75685	TTS (NM_198513)	TTS (NM_198513)	38602	NM_016018	51105	Hs.304362	NM_016018	ENSG00000129292	PHF20L1	CGI-72|TDRD20B|URLC1	PHD finger protein 20 like 1	protein-coding	53055.2	15.6952
chr19-627-1	chr19	39324356	39339800	-	0.7	15444	intron (NM_001005335, intron 6 of 12)	MIRb|SINE|MIR	8539	NM_001533	3191	Hs.644906	NM_001533	ENSG00000104824	HNRNPL	HNRPL|P/OKcl.14|hnRNP-L	heterogeneous nuclear ribonucleoprotein L	protein-coding	10810.8	13.4002
chr4-1515-1	chr4	100797105	100867109	-	0.7	70004	intron (NM_001031723, intron 3 of 7)	L1MD1|LINE|L1	-16404	NM_001243736	8649	Hs.433332	NM_021970	ENSG00000109270	LAMTOR3	MAP2K1IP1|MAPBP|MAPKSP1|MP1|PRO0633|Ragulator3	late endosomal/lysosomal adaptor, MAPK and MTOR activator 3	protein-coding	49002.8	15.5806
chr11-145-1	chr11	124632275	124669286	-	0.699	37011	intron (NM_001352401, intron 1 of 4)	intron (NM_001352401, intron 1 of 4)	-4642	NM_001312920	79684	Hs.146079	NM_024631	ENSG00000120458	MSANTD2	C11orf61	Myb/SANT DNA binding domain containing 2	protein-coding	25870.7	14.659
chr1-2540-1	chr1	91357764	91463016	-	0.699	105252	intron (NM_201269, intron 2 of 5)	intron (NM_201269, intron 2 of 5)	76675	NM_016620	84146	Hs.173001	NM_016620	ENSG00000122482	ZNF644	BM-005|MYP21|NatF|ZEP-2	zinc finger protein 644	protein-coding	73571.1	16.1669
chr11-504-1	chr11	102266079	102269608	-	0.698	3529	3' UTR (NM_052932, exon 5 of 5)	3' UTR (NM_052932, exon 5 of 5)	49738	NM_001256163	329	Hs.696238	NM_001166	ENSG00000110330	BIRC2	API1|HIAP2|Hiap-2|MIHB|RNF48|c-IAP1|cIAP1	baculoviral IAP repeat containing 2	protein-coding	2463.24	11.2663
chr14-590-1	chr14	71061052	71067249	-	0.697	6197	intron (NM_001284209, intron 2 of 7)	intron (NM_001284209, intron 2 of 7)	3257	NM_001284210	10001	Hs.497353	NM_005466	ENSG00000133997	MED6	ARC33|NY-REN-28	mediator complex subunit 6	protein-coding	4319.31	12.0766
chr7-19-0	chr7	857358	880902	+	0.697	23544	intron (NM_001367651, intron 2 of 21)	intron (NM_001367651, intron 2 of 21)	-2983	NM_001130965	23353	Hs.438072	NM_025154	ENSG00000164828	SUN1	UNC84A	Sad1 and UNC84 domain containing 1	protein-coding	16410.2	14.0023
chr13-264-0	chr13	33161967	33173854	+	0.697	11887	intron (NM_015032, intron 1 of 34)	Tigger2|DNA|TcMar-Tigger	7321	NM_015032	23047	Hs.744901	NM_015032	ENSG00000083642	PDS5B	APRIN|AS3|CG008	PDS5 cohesin associated factor B	protein-coding	8285.24	13.0163
chr7-45-1	chr7	156666384	156684887	-	0.697	18503	intron (NR_146958, intron 1 of 14)	AluSg|SINE|Alu	10242	NM_001363411	64327	Hs.209989	NM_022458	ENSG00000105983	LMBR1	ACHP|C7orf2|DIF14|LSS|PPD2|THYP|TPT|ZRS	limb development membrane protein 1	protein-coding	12896.6	13.6547
chr10-635-0	chr10	38300534	38357199	+	0.696	56665	intron (NM_001278176, intron 5 of 5)	L1MC3|LINE|L1	29263	NR_136710	7581	Hs.435774	NM_006954	ENSG00000189180	ZNF33A	KOX2|KOX31|KOX5|NF11A|ZNF11|ZNF11A|ZNF33|ZZAPK	zinc finger protein 33A	protein-coding	39438.8	15.2673
chr11-249-1	chr11	118657626	118660776	-	0.696	3150	intron (NM_004397, intron 1 of 13)	AluSx|SINE|Alu	2456	NM_001257191	1656	Hs.408461	NM_004397	ENSG00000110367	DDX6	HLR2|P54|RCK	DEAD-box helicase 6	protein-coding	2192.4	11.0983
chr20-500-1	chr20	34328872	34330061	-	0.696	1189	intron (NR_040722, intron 1 of 17)	intron (NR_040722, intron 1 of 17)	716	NM_004902	9584	Hs.282901	NM_004902	ENSG00000131051	RBM39	CAPER|CAPERalpha|FSAP59|HCC1|RNPC2	RNA binding motif protein 39	protein-coding	827.544	9.69269
chr5-1016-1	chr5	125909337	125929773	-	0.695	20436	intron (NM_001202404, intron 4 of 15)	intron (NM_001202404, intron 4 of 15)	11356	NM_001201377	501	Hs.483239	NM_001182	ENSG00000164904	ALDH7A1	ATQ1|EPD|PDE	aldehyde dehydrogenase 7 family member A1	protein-coding	14203	13.7939
chr5-201-1	chr5	171665765	171688554	-	0.695	22789	intron (NM_152277, intron 1 of 2)	AluSq|SINE|Alu	33609	NM_152277	92181	Hs.131570	NM_152277	ENSG00000168246	UBTD2	DCUBP	ubiquitin domain containing 2	protein-coding	15838.4	13.9511
chr2-2733-0	chr2	170591151	170624526	+	0.695	33375	non-coding (NR_144936, exon 5 of 5)	non-coding (NR_144936, exon 5 of 5)	17496	NM_144711	151230	Hs.655150	NM_144711	ENSG00000213160	KLHL23	DITHP	kelch like family member 23	protein-coding	23195.6	14.5016
chr16-1232-1	chr16	11936372	11944470	-	0.694	8098	exon (NM_015659, exon 5 of 9)	exon (NM_015659, exon 5 of 9)	4978	NM_015659	26156	Hs.401842	NM_015659	ENSG00000171490	RSL1D1	CSIG|L12|PBK1|UTP30	ribosomal L1 domain containing 1	protein-coding	5620.01	12.4564
chr6-2667-0	chr6	149639988	149699332	+	0.694	59344	intron (NM_001369506, intron 2 of 7)	intron (NM_001369506, intron 2 of 7)	30224	NM_015093	23118	Hs.269775	NM_015093	ENSG00000055208	TAB2	CHTD2|MAP3K7IP2|TAB-2	TGF-beta activated kinase 1 (MAP3K7) binding protein 2	protein-coding	41184.7	15.3298
chrX-1506-0	chrX	77155121	77164363	+	0.694	9242	intron (NM_001866, intron 2 of 2)	intron (NM_001866, intron 2 of 2)	4777	NM_001866	1349	Hs.522699	NM_001866	ENSG00000131174	COX7B	APLCC|LSDMCA2	cytochrome c oxidase subunit 7B	protein-coding	6413.95	12.647
chr14-857-0	chr14	61205670	61369858	+	0.694	164188	intron (NM_002431, intron 6 of 7)	intron (NM_002431, intron 6 of 7)	86285	NM_002431	4331	Hs.509523	NM_002431	ENSG00000020426	MNAT1	CAP35|MAT1|RNF66|TFB3	MNAT1 component of CDK activating kinase	protein-coding	113946	16.798
chr15-996-0	chr15	72767800	72840346	+	0.694	72546	intron (NM_005744, intron 1 of 13)	L1MD3|LINE|L1	37402	NM_005744	25820	Hs.268787	NM_005744	ENSG00000166233	ARIH1	ARI|HARI|HHARI|UBCH7BP	ariadne RBR E3 ubiquitin protein ligase 1	protein-coding	50346.9	15.6196
chr4-1333-1	chr4	110997706	111004815	-	0.694	7109	intron (NM_024090, intron 2 of 3)	L1PA4|LINE|L1	118511	NM_024090	79071	Hs.412939	NM_024090	ENSG00000170522	ELOVL6	FACE|FAE|LCE	ELOVL fatty acid elongase 6	protein-coding	4933.65	12.2684
chr2-3049-1	chr2	54148361	54170654	-	0.693	22293	intron (NM_014614, intron 9 of 46)	intron (NM_014614, intron 9 of 46)	38623	NM_014614	23198	Hs.413801	NM_014614	ENSG00000068878	PSME4	PA200	proteasome activator subunit 4	protein-coding	15449	13.9152
chr8-416-0	chr8	26435551	26518262	+	0.692	82711	intron (NM_001386, intron 3 of 13)	intron (NM_001386, intron 3 of 13)	40985	NM_001244604	1808	Hs.593187	NM_001386	ENSG00000092964	DPYSL2	CRMP-2|CRMP2|DHPRP2|DRP-2|DRP2|N2A3|ULIP-2|ULIP2	dihydropyrimidinase like 2	protein-coding	57236	15.8046
chr5-3046-0	chr5	179160929	179172886	+	0.692	11957	intron (NM_014757, intron 1 of 4)	MER2|DNA|TcMar-Tigger	7084	NM_014757	9794	Hs.631951	NM_014757	ENSG00000161021	MAML1	Mam-1|Mam1	mastermind like transcriptional coactivator 1	protein-coding	8274.24	13.0144
chr1-4049-0	chr1	231664974	231684177	+	0.691	19203	intron (NM_005999, intron 3 of 5)	AluJb|SINE|Alu	10160	NM_005999	7257	Hs.13318	NM_005999	ENSG00000116918	TSNAX	C3PO|TRAX	translin associated factor X	protein-coding	13269.3	13.6958
chr17-1408-0	chr17	61852015	61900981	+	0.691	48966	intron (NM_007372, intron 5 of 18)	intron (NM_007372, intron 5 of 18)	24949	NM_007372	11325	Hs.702010	NM_007372	ENSG00000198231	DDX42	DDX42P|RHELP|RNAHP|SF3B8|SF3b125	DEAD-box helicase 42	protein-coding	33835.5	15.0463
chr3-2365-1	chr3	53255336	53288949	-	0.69	33613	intron (NM_001258028, intron 4 of 14)	intron (NM_001258028, intron 4 of 14)	17896	NM_001064	7086	Hs.89643	NM_001064	ENSG00000163931	TKT	HEL-S-48|HEL107|SDDHD|TK|TKT1	transketolase	protein-coding	23193	14.5014
chr15-928-0	chr15	68571245	68594934	+	0.689	23689	exon (NM_015322, exon 2 of 2)	exon (NM_015322, exon 2 of 2)	13006	NM_015322	10116	Hs.362733	NM_015322	ENSG00000169018	FEM1B	F1A-ALPHA|F1AA|FEM1-beta	fem-1 homolog B	protein-coding	16321.7	13.9945
chr8-494-0	chr8	30891918	30973273	+	0.689	81355	intron (NM_000553, intron 7 of 34)	L2a|LINE|L2	-41723	NM_001015508	29942	Hs.373778	NM_013357	ENSG00000172733	PURG	PURG-A|PURG-B|PURGA|PURGB	purine rich element binding protein G	protein-coding	56053.6	15.7745
chr10-1507-0	chr10	93684129	93718842	+	0.689	34713	intron (NM_003972, intron 3 of 37)	intron (NM_003972, intron 3 of 37)	17958	NM_003972	9044	Hs.500526	NM_003972	ENSG00000095564	BTAF1	MOT1|TAF(II)170|TAF172|TAFII170	B-TFIID TATA-box binding protein associated factor 1	protein-coding	23917.3	14.5458
chr5-175-1	chr5	173025702	173042839	-	0.688	17137	3' UTR (NM_138369, exon 4 of 4)	3' UTR (NM_138369, exon 4 of 4)	9383	NM_138369	91272	Hs.425091	NM_138369	ENSG00000145919	BOD1	FAM44B	biorientation of chromosomes in cell division 1	protein-coding	11790.3	13.5253
chr3-2284-0	chr3	137907124	138020342	+	0.688	113218	intron (NM_001282342, intron 9 of 19)	intron (NM_001282342, intron 9 of 19)	57360	NM_015396	25852	Hs.744868	NM_014154	ENSG00000114098	ARMC8	GID5|HSPC056|S863-2|VID28	armadillo repeat containing 8	protein-coding	77894	16.2492
chr11-1085-0	chr11	61596730	61607370	+	0.688	10640	intron (NM_004265, intron 1 of 11)	intron (NM_004265, intron 1 of 11)	6278	NM_004265	9415	Hs.502745	NM_004265	ENSG00000134824	FADS2	D6D|DES6|FADSD6|LLCDL2|SLL0262|TU13	fatty acid desaturase 2	protein-coding	7320.32	12.8377
chr18-928-1	chr18	9555928	9613452	-	0.688	57524	intron (NR_052003, intron 6 of 19)	intron (NR_052003, intron 6 of 19)	29867	NR_052003	9989	Hs.743236	NM_005134	ENSG00000154845	PPP4R1	MEG1|PP4(Rmeg)|PP4R1	protein phosphatase 4 regulatory subunit 1	protein-coding	39576.5	15.2724
chr11-1158-0	chr11	63525598	63529003	+	0.688	3405	TTS (NR_049751)	TTS (NR_049751)	8947	NM_001144936	65998	Hs.191073	NM_001144936	ENSG00000188070	C11orf95	-	chromosome 11 open reading frame 95	protein-coding	2342.64	11.1939
chr19-1857-0	chr19	58741099	58778952	+	0.687	37853	3' UTR (NM_001320776, exon 8 of 8)	3' UTR (NM_001320776, exon 8 of 8)	19745	NM_001320774	27300	Hs.438994	NM_014480	ENSG00000198131	ZNF544	-	zinc finger protein 544	protein-coding	26005	14.6665
chr7-2113-1	chr7	32901242	32930601	-	0.687	29359	intron (NM_015483, intron 2 of 3)	intron (NM_015483, intron 2 of 3)	15451	NM_015483	25948	Hs.372541	NM_015483	ENSG00000170852	KBTBD2	BKLHD1	kelch repeat and BTB domain containing 2	protein-coding	20169.6	14.2999
chr10-1161-1	chr10	69819607	69834319	-	0.687	14712	TTS (NM_001278187)	TTS (NM_001278187)	8077	NM_001278185	26091	Hs.51891	NM_015601	ENSG00000148634	HERC4	-	HECT and RLD domain containing E3 ubiquitin protein ligase 4	protein-coding	10107.1	13.3031
chr1-1103-0	chr1	46778252	46784039	+	0.686	5787	intron (NM_006004, intron 3 of 3)	AluSx|SINE|Alu	11775	NM_001297566	7388	Hs.481571	NM_006004	ENSG00000173660	UQCRH	QCR6|UQCR8	ubiquinol-cytochrome c reductase hinge protein	protein-coding	3969.88	11.9549
chr6-1273-1	chr6	90491414	90529330	-	0.686	37916	intron (NM_014611, intron 2 of 101)	MER21C|LTR|ERVL	19141	NM_014611	23195	Hs.529948	NM_014611	ENSG00000112159	MDN1	Rea1	midasin AAA ATPase 1	protein-coding	26010.4	14.6668
chr19-725-0	chr19	21338384	21381361	+	0.685	42977	intron (NM_001319126, intron 5 of 5)	L1PA10|LINE|L1	35029	NM_001319124	170959	Hs.156256	NM_133473	ENSG00000196705	ZNF431	-	zinc finger protein 431	protein-coding	29439.2	14.8455
chr8-899-0	chr8	56686272	56715172	+	0.685	28900	intron (NM_024831, intron 4 of 12)	intron (NM_024831, intron 4 of 12)	14717	NM_001317902	96764	Hs.335068	NM_024831	ENSG00000137574	TGS1	NCOA6IP|PIMT|PIPMT	trimethylguanosine synthase 1	protein-coding	19796.5	14.273
chr3-2501-0	chr3	150129391	150184261	+	0.685	54870	intron (NR_130136, intron 3 of 4)	intron (NR_130136, intron 3 of 4)	30741	NR_130136	9819	Hs.722470	NM_014779	ENSG00000196428	TSC22D2	TILZ4a|TILZ4b|TILZ4c	TSC22 domain family member 2	protein-coding	37585.9	15.1979
chr11-1308-1	chr11	61729956	61734111	-	0.685	4155	TTS (NM_004183)	TTS (NM_004183)	3073	NM_002032	2495	Hs.524910	NM_002032	ENSG00000167996	FTH1	FHC|FTH|FTHL6|HFE5|PIG15|PLIF	ferritin heavy chain 1	protein-coding	2846.18	11.4748
chr19-736-0	chr19	21580510	21614655	+	0.684	34145	intron (NM_001076678, intron 3 of 3)	HERVK9-int|LTR|ERVK	17647	NM_145326	284443	Hs.656558	NM_145326	ENSG00000196268	ZNF493	-	zinc finger protein 493	protein-coding	23355.2	14.5115
chr2-2684-1	chr2	74400744	74405288	-	0.684	4544	intron (NM_001317112, intron 1 of 4)	intron (NM_001317112, intron 1 of 4)	2425	NM_001317111	55233	Hs.602092	NM_018221	ENSG00000114978	MOB1A	C2orf6|MATS1|MOB1|MOBK1B|MOBKL1B|Mob4B	MOB kinase activator 1A	protein-coding	3108.1	11.6018
chr3-789-0	chr3	45731414	45788478	+	0.684	57064	intron (NM_001319071, intron 7 of 19)	intron (NM_001319071, intron 7 of 19)	29058	NM_001319073	22908	Hs.156509	NM_014016	ENSG00000211456	SACM1L	SAC1	SAC1 like phosphatidylinositide phosphatase	protein-coding	39031.8	15.2524
chr11-900-1	chr11	77037548	77184026	-	0.684	146478	intron (NM_002576, intron 1 of 14)	AluYa5|SINE|Alu	74321	NM_002576	5058	Hs.435714	NM_002576	ENSG00000149269	PAK1	IDDMSSD|PAKalpha	p21 (RAC1) activated kinase 1	protein-coding	100191	16.6124
chr11-288-0	chr11	12696975	12972487	+	0.684	275512	intron (NM_021961, intron 3 of 12)	intron (NM_021961, intron 3 of 12)	138763	NM_021961	7003	Hs.655331	NM_021961	ENSG00000187079	TEAD1	AA|NTEF-1|REF1|TCF-13|TCF13|TEAD-1|TEF-1	TEA domain transcription factor 1	protein-coding	188450	17.5238
chr10-604-1	chr10	99214156	99257436	-	0.684	43280	intron (NM_022362, intron 8 of 30)	intron (NM_022362, intron 8 of 30)	22383	NM_022362	64210	Hs.500721	NM_022362	ENSG00000155229	MMS19	CIAO4|MET18|MMS19L|hMMS19	MMS19 homolog, cytosolic iron-sulfur assembly component	protein-coding	29603.5	14.8535
chr16-945-1	chr16	28103614	28222350	-	0.683	118736	intron (NM_001270940, intron 9 of 24)	L1ME3A|LINE|L1	60304	NM_015171	23214	Hs.460468	NM_015171	ENSG00000169180	XPO6	EXP6|RANBP20	exportin 6	protein-coding	81096.7	16.3074
chr2-911-1	chr2	190629248	190648352	-	0.683	19104	intron (NR_163942, intron 3 of 4)	MIRb|SINE|MIR	9919	NM_001371388	NA								13048	13.6715
chr9-1973-0	chr9	133569718	133585500	+	0.682	15782	exon (NM_014285, exon 7 of 9)	exon (NM_014285, exon 7 of 9)	8442	NM_014285	23404	Hs.654643	NM_014285	ENSG00000130713	EXOSC2	RRP4|Rrp4p|SHRF|hRrp4p|p7	exosome component 2	protein-coding	10763.3	13.3938
chr7-2058-0	chr7	116503654	116557483	+	0.682	53829	intron (NM_006136, intron 2 of 9)	AluSx|SINE|Alu	27927	NM_006136	830	Hs.446123	NM_006136	ENSG00000198898	CAPZA2	CAPPA2|CAPZ	capping actin protein of muscle Z-line subunit alpha 2	protein-coding	36711.4	15.1639
chr6-350-1	chr6	149834015	149866321	-	0.682	32306	intron (NM_139126, intron 7 of 12)	AluJr4|SINE|Alu	17011	NM_139126	85313	Hs.744238	NM_139126	ENSG00000131013	PPIL4	HDCME13P	peptidylprolyl isomerase like 4	protein-coding	22032.7	14.4274
chr3-1918-1	chr3	88100148	88107375	-	0.681	7227	3' UTR (NM_003663, exon 3 of 3)	3' UTR (NM_003663, exon 3 of 3)	4385	NM_003663	8545	Hs.444818	NM_003663	ENSG00000163320	CGGBP1	CGGBP|p20-CGGBP	CGG triplet repeat binding protein 1	protein-coding	4921.59	12.2649
chr1-3897-0	chr1	224545375	224569037	+	0.681	23662	intron (NM_001277197, intron 3 of 3)	AluSx1|SINE|Alu	12625	NM_001277200	29097	Hs.445890	NM_014184	ENSG00000143771	CNIH4	CNIH-4|CNIH2|HSPC163	cornichon family AMPA receptor auxiliary protein 4	protein-coding	16113.8	13.976
chr12-286-1	chr12	118500424	118540891	-	0.681	40467	intron (NM_019086, intron 2 of 8)	AluSz|SINE|Alu	-20678	NM_001278557	55884	Hs.506985	NM_018639	ENSG00000176871	WSB2	SBA2	WD repeat and SOCS box containing 2	protein-coding	27558	14.7502
chr1-1825-0	chr1	90461378	90508115	+	0.681	46737	intron (NM_182976, intron 9 of 11)	(CAAAAA)n|Simple_repeat|Simple_repeat	24077	NM_001320185	284695	Hs.306221	NM_181781	ENSG00000162664	ZNF326	ZAN75|ZIRD|Zfp326|dJ871E2.1	zinc finger protein 326	protein-coding	31827.9	14.958
chr7-191-1	chr7	148501192	148563272	-	0.68	62080	intron (NM_001203249, intron 3 of 18)	AluJb|SINE|Alu	48345	NM_001203249	2146	Hs.444082	NM_004456	ENSG00000106462	EZH2	ENX-1|ENX1|EZH2b|KMT6|KMT6A|WVS|WVS2	enhancer of zeste 2 polycomb repressive complex 2 subunit	protein-coding	42214.4	15.3654
chr22-604-0	chr22	42029148	42052771	+	0.68	23623	intron (NM_001288978, intron 5 of 11)	MIRb|SINE|MIR	23660	NM_001288976	2547	Hs.292493	NM_001469	ENSG00000196419	XRCC6	CTC75|CTCBF|G22P1|KU70|ML8|TLAA	X-ray repair cross complementing 6	protein-coding	16063.6	13.9715
chrX-935-0	chrX	51546721	51584267	+	0.679	37546	intron (NM_001005332, intron 1 of 12)	L1MB7|LINE|L1	19322	NM_001005332	9500	Hs.5258	NM_006986	ENSG00000179222	MAGED1	DLXIN-1|NRAGE	MAGE family member D1	protein-coding	25493.7	14.6379
chr1-2745-1	chr1	78022659	78148593	-	0.679	125934	intron (NM_001308237, intron 4 of 13)	intron (NM_001308237, intron 4 of 13)	62717	NM_015534	26009	Hs.480506	NM_015534	ENSG00000036549	ZZZ3	ATAC1	zinc finger ZZ-type containing 3	protein-coding	85509.2	16.3838
chr17-879-0	chr17	37618722	37627035	+	0.679	8313	intron (NM_015083, intron 1 of 13)	AluSp|SINE|Alu	5139	NM_015083	51755	Hs.345028	NM_015083	ENSG00000167258	CDK12	CRK7|CRKR|CRKRS	cyclin dependent kinase 12	protein-coding	5644.53	12.4626
chr1-3947-1	chr1	19399990	19535853	-	0.678	135863	exon (NM_020765, exon 57 of 106)	exon (NM_020765, exon 57 of 106)	68839	NM_020765	23352	Hs.148078	NM_020765	ENSG00000127481	UBR4	RBAF600|ZUBR1|p600	ubiquitin protein ligase E3 component n-recognin 4	protein-coding	92115.1	16.4912
chr10-2133-0	chr10	127524627	127542892	+	0.678	18265	intron (NM_018180, intron 6 of 10)	intron (NM_018180, intron 6 of 10)	21644	NM_078469	56647	Hs.370292	NM_016567	ENSG00000107949	BCCIP	TOK-1|TOK1	BRCA2 and CDKN1A interacting protein	protein-coding	12383.7	13.5962
chr9-305-1	chr9	127996162	128003511	-	0.677	7349	intron (NM_005347, intron 7 of 7)	AluSx1|SINE|Alu	3786	NM_005347	3309	Hs.743241	NM_005347	ENSG00000044574	HSPA5	BIP|GRP78|HEL-S-89n|MIF2	heat shock protein family A (Hsp70) member 5	protein-coding	4975.27	12.2806
chr13-582-0	chr13	53227591	53254196	+	0.676	26605	intron (NM_001130912, intron 10 of 13)	intron (NM_001130912, intron 10 of 13)	13922	NM_001320831	10910	Hs.281902	NM_006704	ENSG00000165416	SUGT1	SGT1	SGT1 homolog, MIS12 kinetochore complex assembly cochaperone	protein-coding	17985	14.1345
chr5-2120-0	chr5	132435220	132444582	+	0.676	9362	intron (NM_002154, intron 18 of 18)	intron (NM_002154, intron 18 of 18)	52196	NM_002154	3308	Hs.90093	NM_002154	ENSG00000170606	HSPA4	APG-2|HEL-S-5a|HS24/P52|HSPH2|RY|hsp70|hsp70RY	heat shock protein family A (Hsp70) member 4	protein-coding	6328.71	12.6277
chr10-1688-1	chr10	33200925	33246064	-	0.676	45139	intron (NM_133376, intron 2 of 15)	L1ME4a|LINE|L1	992	NM_033668	3688	Hs.643813	NM_002211	ENSG00000150093	ITGB1	CD29|FNRB|GPIIA|MDF2|MSK12|VLA-BETA|VLAB	integrin subunit beta 1	protein-coding	30514	14.8972
chr7-1888-0	chr7	104655733	104673267	+	0.676	17534	intron (NM_182931, intron 1 of 26)	intron (NM_182931, intron 1 of 26)	9848	NM_182931	55904	Hs.592262	NM_018682	ENSG00000005483	KMT2E	HDCMC04P|MLL5|NKp44L	lysine methyltransferase 2E	protein-coding	11853	13.533
chr17-609-0	chr17	26989926	27006786	+	0.675	16860	intron (NM_003170, intron 1 of 36)	intron (NM_003170, intron 1 of 36)	9133	NM_001320755	6830	Hs.250429	NM_003170	ENSG00000109111	SUPT6H	SPT6|SPT6H|emb-5	SPT6 homolog, histone chaperone and transcription elongation factor	protein-coding	11380.5	13.4743
chr5-2533-1	chr5	32142638	32173605	-	0.675	30967	intron (NM_022130, intron 1 of 3)	AluSq2|SINE|Alu	16304	NM_022130	64083	Hs.408909	NM_022130	ENSG00000113384	GOLPH3	GOPP1|GPP34|MIDAS|Vps74	golgi phosphoprotein 3	protein-coding	20902.7	14.3514
chr6-1275-1	chr6	90348361	90442638	-	0.675	94277	non-coding (NR_111915, exon 4 of 4)	non-coding (NR_111915, exon 4 of 4)	-47033	NM_020466	57226	Hs.177275	NM_020466	ENSG00000083099	LYRM2	DJ122O8.2	LYR motif containing 2	protein-coding	63637	15.9576
chr12-2525-0	chr12	132196762	132283790	+	0.674	87028	intron (NM_001261411, intron 10 of 18)	intron (NM_001261411, intron 10 of 18)	44641	NM_001261411	6433	Hs.308171	NM_004592	ENSG00000061936	SFSWAP	SFRS8|SWAP	splicing factor SWAP	protein-coding	58656.9	15.84
chr17-1114-0	chr17	45610072	45615827	+	0.674	5755	intron (NM_006310, intron 1 of 22)	intron (NM_006310, intron 1 of 22)	4475	NM_006310	9520	Hs.443837	NM_006310	ENSG00000141279	NPEPPS	AAP-S|MP100|PSA	aminopeptidase puromycin sensitive	protein-coding	3878.87	11.9214
chr4-1215-0	chr4	79010587	79027412	+	0.674	16825	intron (NM_025074, intron 2 of 73)	MLT1B|LTR|ERVL-MaLR	40275	NM_001166133	80144	Hs.369448	NM_020875	ENSG00000138759	FRAS1	FRASRS1	Fraser extracellular matrix complex subunit 1	protein-coding	11340	13.4691
chr12-1371-1	chr12	56198437	56211207	-	0.673	12770	intron (NR_026723, intron 1 of 11)	AluSx1|SINE|Alu	6686	NM_033082	84324	Hs.505676	NM_033082	ENSG00000205323	SARNP	CIP29|HCC1|HSPC316|THO1	SAP domain containing ribonucleoprotein	protein-coding	8594.21	13.0691
chr21-250-1	chr21	34103793	34143038	-	0.673	39245	intron (NR_027873, intron 9 of 17)	intron (NR_027873, intron 9 of 17)	20651	NM_013329	94104	Hs.644004	NM_013329	ENSG00000159086	PAXBP1	BM020|C21orf66|FSAP105|GCFC|GCFC1	PAX3 and PAX7 binding protein 1	protein-coding	26411.9	14.6889
chr5-2024-0	chr5	126854123	126877943	+	0.672	23820	exon (NM_130809, exon 5 of 9)	exon (NM_130809, exon 5 of 9)	12701	NM_130809	133619	Hs.483259	NM_130809	ENSG00000164244	PRRC1	-	proline rich coiled-coil 1	protein-coding	16007	13.9664
chr3-2084-0	chr3	128445893	128477751	+	0.672	31858	intron (NM_004637, intron 1 of 5)	LTR12C|LTR|ERV1	16843	NM_004637	7879	Hs.684374	NM_004637	ENSG00000075785	RAB7A	PRO2706|RAB7	RAB7A, member RAS oncogene family	protein-coding	21408.6	14.3859
chr7-437-1	chr7	135110869	135186845	-	0.671	75976	intron (NM_001190847, intron 1 of 10)	L1PA14|LINE|L1	45993	NM_001190849	4850	Hs.490224	NM_013316	ENSG00000080802	CNOT4	CLONE243|NOT4|NOT4H	CCR4-NOT transcription complex subunit 4	protein-coding	50979.9	15.6376
chr1-3909-1	chr1	21419881	21498968	-	0.671	79087	intron (NM_001198803, intron 1 of 12)	AluSz|SINE|Alu	-21548	NM_003760	8672	Hs.467084	NM_003760	ENSG00000075151	EIF4G3	eIF-4G 3|eIF4G 3|eIF4GII	eukaryotic translation initiation factor 4 gamma 3	protein-coding	53067.4	15.6955
chr15-922-0	chr15	68347541	68426780	+	0.671	79239	intron (NM_016166, intron 2 of 13)	intron (NM_016166, intron 2 of 13)	40246	NM_001320687	8554	Hs.162458	NM_016166	ENSG00000033800	PIAS1	DDXBP1|GBP|GU/RH-II|ZMIZ3	protein inhibitor of activated STAT 1	protein-coding	53169.4	15.6983
chr2-3009-1	chr2	55878134	55908115	-	0.671	29981	intron (NM_033109, intron 13 of 27)	L1ME5|LINE|L1	27855	NM_033109	87178	Hs.388733	NM_033109	ENSG00000138035	PNPT1	COXPD13|DFNB70|OLD35|PNPASE|old-35	polyribonucleotide nucleotidyltransferase 1	protein-coding	20117.3	14.2961
chr8-1915-1	chr8	30633431	30668994	-	0.67	35563	intron (NM_001009552, intron 5 of 6)	L1MC4|LINE|L1	19122	NM_001009552	5516	Hs.491440	NM_004156	ENSG00000104695	PPP2CB	PP2Abeta|PP2CB	protein phosphatase 2 catalytic subunit beta	protein-coding	23827.2	14.5403
chr14-758-0	chr14	56048163	56170373	+	0.67	122210	intron (NR_073129, intron 19 of 45)	intron (NR_073129, intron 19 of 45)	62343	NR_073129	3895	Hs.509414	NM_004986	ENSG00000126777	KTN1	CG1|KNT|MU-RMS-40.19	kinectin 1	protein-coding	81880.7	16.3212
chr4-1979-0	chr4	123844372	123864847	+	0.669	20475	exon (NM_145207, exon 4 of 16)	exon (NM_145207, exon 4 of 16)	10376	NM_001345856	166378	Hs.709648	NM_145207	ENSG00000145375	SPATA5	AFG2|EHLMRS|SPAF	spermatogenesis associated 5	protein-coding	13697.8	13.7417
chr3-662-1	chr3	160235406	160282439	-	0.669	47033	intron (NM_002268, intron 1 of 16)	intron (NM_002268, intron 1 of 16)	24437	NM_002268	3840	Hs.467866	NM_002268	ENSG00000186432	KPNA4	IPOA3|QIP1|SRP3	karyopherin subunit alpha 4	protein-coding	31465.1	14.9415
chr5-938-0	chr5	65030355	65138270	+	0.669	107915	intron (NM_020726, intron 8 of 12)	intron (NM_020726, intron 8 of 12)	66280	NM_020726	57486	Hs.247460	NM_020726	ENSG00000123213	NLN	AGTBP|EP24.16|MEP|MOP	neurolysin	protein-coding	72195.1	16.1396
chr14-945-1	chr14	53356569	53416782	-	0.668	60213	intron (NM_001135000, intron 2 of 14)	intron (NM_001135000, intron 2 of 14)	31093	NM_006832	10979	Hs.509343	NM_006832	ENSG00000073712	FERMT2	KIND2|MIG2|PLEKHC1|UNC112|UNC112B|mig-2	fermitin family member 2	protein-coding	40222.3	15.2957
chr13-986-1	chr13	44119609	44119759	-	0.667	150	intron (NM_001347965, intron 1 of 15)	intron (NM_001347965, intron 1 of 15)	83929	NM_001127615	55068	Hs.128258	NM_017993	ENSG00000120658	ENOX1	CNOX|PIG38|bA64J21.1|cCNOX	ecto-NOX disulfide-thiol exchanger 1	protein-coding	100.05	6.64458
chr4-57-1	chr4	187525619	187644209	-	0.667	118590	intron (NM_005245, intron 2 of 26)	MIR|SINE|MIR	60096	NM_005245	2195	Hs.481371	NM_005245	ENSG00000083857	FAT1	CDHF7|CDHR8|FAT|ME5|hFat1	FAT atypical cadherin 1	protein-coding	79099.5	16.2714
chr15-1034-1	chr15	48417979	48469910	-	0.667	51931	TTS (NR_125408)	TTS (NR_125408)	26548	NM_016132	50804	Hs.6638	NM_016132	ENSG00000104177	MYEF2	HsT18564|MEF-2|MST156|MSTP156|myEF-2	myelin expression factor 2	protein-coding	34638	15.0801
chr18-428-1	chr18	46443845	46477721	-	0.666	33876	intron (NM_001190821, intron 3 of 3)	intron (NM_001190821, intron 3 of 3)	8394	NM_001190823	4092	Hs.465087	NM_005904	ENSG00000101665	SMAD7	CRCS3|MADH7|MADH8	SMAD family member 7	protein-coding	22561.4	14.4616
chr21-379-0	chr21	38740715	38868459	+	0.666	127744	intron (NM_001347721, intron 2 of 11)	intron (NM_001347721, intron 2 of 11)	11986	NM_130438	1859	Hs.368240	NM_001396	ENSG00000157540	DYRK1A	DYRK|DYRK1|HP86|MNB|MNBH|MRD7	dual specificity tyrosine phosphorylation regulated kinase 1A	protein-coding	85077.5	16.3765
chr1-370-1	chr1	226541106	226595081	-	0.666	53975	intron (NM_001618, intron 9 of 22)	intron (NM_001618, intron 9 of 22)	27701	NM_001618	142	Hs.177766	NM_001618	ENSG00000143799	PARP1	ADPRT|ADPRT 1|ADPRT1|ARTD1|PARP|PARP-1|PPOL|pADPRT-1	poly(ADP-ribose) polymerase 1	protein-coding	35947.3	15.1336
chr1-388-1	chr1	226164949	226176108	-	0.665	11159	3' UTR (NM_152608, exon 7 of 7)	3' UTR (NM_152608, exon 7 of 7)	16516	NM_152608	163859	Hs.520192	NM_152608	ENSG00000143751	SDE2	C1orf55|dJ671D7.1	SDE2 telomere maintenance homolog	protein-coding	7420.73	12.8573
chr5-946-0	chr5	65440769	65483568	+	0.665	42799	intron (NM_001077199, intron 7 of 11)	intron (NM_001077199, intron 7 of 11)	21505	NM_139168	140890	Hs.49367	NM_139168	ENSG00000153914	SREK1	SFRS12|SRrp508|SRrp86	splicing regulatory glutamic acid and lysine rich protein 1	protein-coding	28461.3	14.7967
chr1-504-0	chr1	25073023	25114977	+	0.665	41954	intron (NM_013943, intron 1 of 5)	intron (NM_013943, intron 1 of 5)	22062	NM_013943	25932	Hs.440544	NM_013943	ENSG00000169504	CLIC4	CLIC4L|H1|MTCLIC|huH1|p64H1	chloride intracellular channel 4	protein-coding	27899.4	14.7679
chr4-616-0	chr4	41937806	41970439	+	0.665	32633	intron (NM_018126, intron 6 of 6)	intron (NM_018126, intron 6 of 6)	16676	NM_018126	55161	Hs.31082	NM_018126	ENSG00000109133	TMEM33	1600019D15Rik|Pom33|SHINC-3|SHINC3	transmembrane protein 33	protein-coding	21700.9	14.4055
chr15-1064-0	chr15	76136783	76196704	+	0.664	59921	intron (NM_001145335, intron 5 of 12)	AluSz|SINE|Alu	-29457	NM_012170	26263	Hs.591115	NM_012170	ENSG00000167196	FBXO22	FBX22|FISTC1	F-box protein 22	protein-coding	39787.5	15.28
chr11-369-1	chr11	110155410	110166080	-	0.664	10670	intron (NM_001260493, intron 1 of 15)	intron (NM_001260493, intron 1 of 15)	6692	NM_001260492	5962	Hs.263671	NM_002906	ENSG00000137710	RDX	DFNB24	radixin	protein-coding	7084.88	12.7905
chr16-1223-1	chr16	12001536	12008228	-	0.663	6692	intron (NM_001130007, intron 1 of 14)	intron (NM_001130007, intron 1 of 14)	4931	NM_002094	2935	Hs.528780	NM_002094	ENSG00000103342	GSPT1	551G9.2|ETF3A|GST1|eRF3a	G1 to S phase transition 1	protein-coding	4436.8	12.1153
chr22-601-0	chr22	42017942	42020472	+	0.663	2530	intron (NM_001288978, intron 2 of 11)	AluJr4|SINE|Alu	1908	NM_001288976	2547	Hs.292493	NM_001469	ENSG00000196419	XRCC6	CTC75|CTCBF|G22P1|KU70|ML8|TLAA	X-ray repair cross complementing 6	protein-coding	1677.39	10.712
chr2-3520-1	chr2	27570860	27578855	-	0.663	7995	intron (NM_001521, intron 1 of 19)	L2|LINE|L2	4502	NM_001318909	2976	Hs.75782	NM_001521	ENSG00000115207	GTF3C2	TFIIIC-BETA|TFIIIC110	general transcription factor IIIC subunit 2	protein-coding	5300.69	12.372
chr1-3842-1	chr1	24286689	24306248	-	0.662	19559	3' UTR (NM_054016, exon 6 of 6).2	3' UTR (NM_054016, exon 6 of 6).2	10150	NM_017761	55629	Hs.7862	NM_017761	ENSG00000189266	PNRC2	-	proline rich nuclear receptor coactivator 2	protein-coding	12948.1	13.6604
chr2-1212-1	chr2	171833645	172016091	-	0.662	182446	intron (NM_001136554, intron 3 of 20)	FLAM_A|SINE|Alu	-1385	NM_001136555	9874	Hs.744917	NM_012290	ENSG00000198586	TLK1	PKU-beta	tousled like kinase 1	protein-coding	120779	16.882
chr9-774-1	chr9	99328372	99353904	-	0.662	25532	intron (NM_001351567, intron 1 of 13)	AluSx|SINE|Alu	-11880	NM_001351570	8555	Hs.40582	NM_003671	ENSG00000081377	CDC14B	CDC14B3|Cdc14B1|Cdc14B2|hCDC14B	cell division cycle 14B	protein-coding	16902.2	14.0449
chr12-1953-1	chr12	25034774	25054936	-	0.662	20162	intron (NM_005504, intron 3 of 10)	AluY|SINE|Alu	10301	NM_001178094	586	Hs.438993	NM_005504	ENSG00000060982	BCAT1	BCATC|BCT1|ECA39|MECA39|PNAS121|PP18	branched chain amino acid transaminase 1	protein-coding	13347.2	13.7043
chr17-333-1	chr17	65332102	65361854	-	0.662	29752	intron (NM_174871, intron 2 of 9)	intron (NM_174871, intron 2 of 9)	15715	NM_002816	5718	Hs.4295	NM_002816	ENSG00000197170	PSMD12	Rpn5|STISS|p55	proteasome 26S subunit, non-ATPase 12	protein-coding	19695.8	14.2656
chr12-661-0	chr12	32392983	32471632	+	0.662	78649	intron (NR_148725, intron 2 of 9)	L1MB8|LINE|L1	-120185	NM_001370298	121512	Hs.117835	NM_139241	ENSG00000139132	FGD4	CMT4H|FRABP|ZFYVE6	FYVE, RhoGEF and PH domain containing 4	protein-coding	52065.6	15.668
chr4-72-0	chr4	2492076	2521022	+	0.66	28946	intron (NM_002938, intron 4 of 7)	AluSx3|SINE|Alu	-30553	NM_001366316	8603	Hs.652364	NM_003704	ENSG00000125386	FAM193A	C4orf8|RES4-22	family with sequence similarity 193 member A	protein-coding	19104.4	14.2216
chr10-2213-1	chr10	842363	945573	-	0.66	103210	intron (NM_015155, intron 5 of 17)	L1MC1|LINE|L1	83677	NM_015155	23185	Hs.159069	NM_015155	ENSG00000107929	LARP4B	KIAA0217|LARP5	La ribonucleoprotein domain family member 4B	protein-coding	68118.6	16.0558
chr15-831-1	chr15	59172344	59213977	-	0.66	41633	intron (NM_024755, intron 6 of 20)	intron (NM_024755, intron 6 of 20)	32718	NM_024755	79811	Hs.512932	NM_017968	ENSG00000137776	SLTM	Met	SAFB like transcription modulator	protein-coding	27477.8	14.746
chr19-595-0	chr19	18683439	18685790	+	0.659	2351	intron (NM_001321018, intron 3 of 4)	intron (NM_001321018, intron 3 of 4)	964	NM_001321021	7311	Hs.5308	NM_003333	ENSG00000221983	UBA52	CEP52|HUBCEP52|L40|RPL40	ubiquitin A-52 residue ribosomal protein fusion product 1	protein-coding	1549.31	10.5974
chr8-1631-1	chr8	48812869	48859959	-	0.658	47090	intron (NM_001081640, intron 21 of 84)	MLT1E3|LTR|ERVL-MaLR	36282	NM_001081640	5591	Hs.491682	NM_006904	ENSG00000253729	PRKDC	DNA-PKC|DNA-PKcs|DNAPK|DNAPKc|DNPK1|HYRC|HYRC1|IMD26|XRCC7|p350	protein kinase, DNA-activated, catalytic subunit	protein-coding	30985.2	14.9193
chr22-680-1	chr22	18315913	18360375	-	0.658	44462	intron (NM_015241, intron 19 of 31)	intron (NM_015241, intron 19 of 31)	51508	NM_001136004	57553	Hs.528024	NM_015241	ENSG00000243156	MICAL3	MICAL-3	microtubule associated monooxygenase, calponin and LIM domain containing 3	protein-coding	29256	14.8364
chr17-961-1	chr17	40131492	40157657	-	0.658	26165	intron (NR_029431, intron 4 of 12)	intron (NR_029431, intron 4 of 12)	24609	NM_001144766	7266	Hs.500156	NM_003315	ENSG00000168259	DNAJC7	DJ11|DJC7|TPR2|TTC2	DnaJ heat shock protein family (Hsp40) member C7	protein-coding	17216.6	14.0715
chr1-1880-0	chr1	93544958	93556768	+	0.657	11810	intron (NM_001164393, intron 1 of 12)	AluY|SINE|Alu	6023	NM_007358	22823	Hs.31016	NM_007358	ENSG00000143033	MTF2	M96|PCL2|TDRD19A|dJ976O13.2	metal response element binding transcription factor 2	protein-coding	7759.17	12.9217
chr4-642-1	chr4	151905701	151935977	-	0.657	30276	intron (NM_006726, intron 2 of 57)	intron (NM_006726, intron 2 of 57)	15580	NM_001199282	987	Hs.480938	NM_006726	ENSG00000198589	LRBA	BGL|CDC4L|CVID8|LAB300|LBA	LPS responsive beige-like anchor protein	protein-coding	19891.3	14.2799
chr6-2575-1	chr6	24699002	24720952	-	0.657	21950	intron (NM_030939, intron 3 of 4)	intron (NM_030939, intron 3 of 4)	9405	NM_030939	81688	Hs.744857	NM_030939	ENSG00000112308	C6orf62	Nbla00237|XTP12|dJ30M3.2	chromosome 6 open reading frame 62	protein-coding	14421.1	13.8159
chr11-2126-0	chr11	117015670	117047939	+	0.657	32269	intron (NR_110269, intron 3 of 7)	intron (NR_110269, intron 3 of 7)	16801	NM_001184746	5049	Hs.728488	NM_002572	ENSG00000168092	PAFAH1B2	HEL-S-303	platelet activating factor acetylhydrolase 1b catalytic subunit 2	protein-coding	21200.7	14.3718
chr15-859-1	chr15	57001550	57025133	-	0.656	23583	intron (NM_001002843, intron 1 of 20)	AluSz6|SINE|Alu	12943	NM_001288589	54816	Hs.511477	NM_017661	ENSG00000137871	ZNF280D	SUHW4|ZNF634	zinc finger protein 280D	protein-coding	15470.4	13.9172
chr12-778-0	chr12	42732169	42744205	+	0.656	12036	intron (NM_001143789, intron 2 of 7)	intron (NM_001143789, intron 2 of 7)	12587	NM_001364834	51535	Hs.444157	NM_016488	ENSG00000134283	PPHLN1	CR|HSPC206|HSPC232	periphilin 1	protein-coding	7895.62	12.9468
chr1-1483-1	chr1	160972901	160984214	-	0.656	11313	intron (NM_001348091, intron 1 of 8)	MIR|SINE|MIR	12385	NM_001348091	50848	Hs.517293	NM_016946	ENSG00000158769	F11R	CD321|JAM|JAM1|JAMA|JCAM|KAT|PAM-1	F11 receptor	protein-coding	7421.33	12.8575
chr5-880-1	chr5	132249604	132270623	-	0.656	21019	intron (NM_014423, intron 5 of 20)	L1ME1|LINE|L1	39213	NM_014423	27125	Hs.519313	NM_014423	ENSG00000072364	AFF4	AF5Q31|CHOPS|MCEF	AF4/FMR2 family member 4	protein-coding	13788.5	13.7512
chr10-1184-0	chr10	74960056	74996418	+	0.656	36362	intron (NM_173348, intron 7 of 13)	MLT1F2-int|LTR|ERVL-MaLR	28776	NM_015190	23234	Hs.408577	NM_015190	ENSG00000213551	DNAJC9	HDJC9|JDD1|SB73	DnaJ heat shock protein family (Hsp40) member C9	protein-coding	23853.5	14.5419
chr9-1437-1	chr9	36327891	36400207	-	0.656	72316	intron (NM_194332, intron 3 of 10)	AluSx1|SINE|Alu	36217	NM_194329	152006	Hs.333503	NM_022781	ENSG00000137075	RNF38	-	ring finger protein 38	protein-coding	47439.3	15.5338
chr7-1907-1	chr7	47998927	48018772	-	0.655	19845	exon (NM_001363683, exon 6 of 8)	exon (NM_001363683, exon 6 of 8)	10363	NM_001363683	3364	Hs.152983	NM_004507	ENSG00000136273	HUS1	hHUS1	HUS1 checkpoint clamp component	protein-coding	12998.5	13.6661
chr17-66-0	chr17	2498090	2508083	+	0.655	9993	intron (NM_000430, intron 1 of 10)	intron (NM_000430, intron 1 of 10)	6138	NM_000430	5048	Hs.77318	NM_000430	ENSG00000007168	PAFAH1B1	LIS1|LIS2|MDCR|MDS|NudF|PAFAH	platelet activating factor acetylhydrolase 1b regulatory subunit 1	protein-coding	6545.41	12.6763
chr2-695-0	chr2	42822586	42832448	+	0.655	9862	intron (NM_001282756, intron 3 of 16)	intron (NM_001282756, intron 3 of 16)	31745	NM_001330443	57504	Hs.435413	NM_020744	ENSG00000057935	MTA3	-	metastasis associated 1 family member 3	protein-coding	6459.61	12.6572
chr18-661-1	chr18	29514448	29522300	-	0.655	7852	intron (NM_014939, intron 1 of 28)	intron (NM_014939, intron 1 of 28)	4717	NM_014939	22878	Hs.202001	NM_014939	ENSG00000153339	TRAPPC8	GSG1|HsT2706|KIAA1012|TRS85	trafficking protein particle complex 8	protein-coding	5143.06	12.3284
chr19-722-0	chr19	21283818	21299287	+	0.655	15469	intron (NR_117088, intron 4 of 4)	MSTB|LTR|ERVL-MaLR	26543	NM_182515	148206	Hs.729186	NM_182515	ENSG00000160352	ZNF714	-	zinc finger protein 714	protein-coding	10132.2	13.3067
chr4-273-0	chr4	15683754	15697448	+	0.654	13694	3' UTR (NM_001145191, exon 2 of 2)	3' UTR (NM_001145191, exon 2 of 2)	7151	NM_001145191	285550	Hs.399980	NM_001145191	ENSG00000237765	FAM200B	C4orf53	family with sequence similarity 200 member B	protein-coding	8955.88	13.1286
chr14-286-1	chr14	89878794	89882276	-	0.654	3482	intron (NM_001085471, intron 1 of 6)	AluJb|SINE|Alu	3042	NM_005197	1112	Hs.434286	NM_005197	ENSG00000053254	FOXN3	C14orf116|CHES1|PRO1635	forkhead box N3	protein-coding	2277.23	11.1531
chr11-275-0	chr11	11864030	11982341	+	0.653	118311	intron (NM_001330208, intron 6 of 28)	L1MC5|LINE|L1	60215	NM_001282659	55031	Hs.577256	NM_017944	ENSG00000170242	USP47	TRFP	ubiquitin specific peptidase 47	protein-coding	77257.1	16.2374
chr11-2060-0	chr11	111907336	111910034	+	0.653	2698	intron (NM_001931, intron 6 of 13)	intron (NM_001931, intron 6 of 13)	13147	NM_001931	1737	Hs.335551	NM_001931	ENSG00000150768	DLAT	DLTA|E2|PDC-E2|PDCE2	dihydrolipoamide S-acetyltransferase	protein-coding	1761.79	10.7828
chr11-641-0	chr11	34074032	34104270	+	0.653	30238	intron (NM_203364, intron 2 of 17)	AluJr4|SINE|Alu	15873	NM_203364	4076	Hs.471818	NM_005898	ENSG00000135387	CAPRIN1	GPIAP1|GPIP137|GRIP137|M11S1|RNG105|p137GPI	cell cycle associated protein 1	protein-coding	19745.4	14.2692
chr19-53-1	chr19	58204246	58213867	-	0.653	9621	non-coding (NR_110974, exon 4 of 4)	non-coding (NR_110974, exon 4 of 4)	11516	NR_110975	7710	Hs.646378	NM_003444	ENSG00000179909	ZNF154	pHZ-92	zinc finger protein 154	protein-coding	6282.51	12.6171
chr1-1599-1	chr1	155873030	155893670	-	0.652	20640	3' UTR (NM_014949, exon 14 of 14)	3' UTR (NM_014949, exon 14 of 14)	-2210	NM_001256820	6016	Hs.491234	NM_006912	ENSG00000143622	RIT1	NS8|RIBB|RIT|ROC1	Ras like without CAAX 1	protein-coding	13457.3	13.7161
chr15-1421-1	chr15	26762506	26862165	-	0.652	99659	intron (NM_001191320, intron 5 of 6)	intron (NM_001191320, intron 5 of 6)	61902	NM_001191321	2562	Hs.302352	NM_000814	ENSG00000166206	GABRB3	ECA5|EIEE43	gamma-aminobutyric acid type A receptor beta3 subunit	protein-coding	64977.7	15.9877
chr8-1279-1	chr8	68240996	68255070	-	0.652	14074	intron (NM_006421, intron 1 of 38)	AluSx3|SINE|Alu	7983	NM_006421	10565	Hs.656902	NM_006421	ENSG00000066777	ARFGEF1	ARFGEP1|BIG1|P200	ADP ribosylation factor guanine nucleotide exchange factor 1	protein-coding	9176.25	13.1637
chr4-2557-1	chr4	39958901	39968213	-	0.651	9312	intron (NM_001100399, intron 2 of 32)	intron (NM_001100399, intron 2 of 32)	15974	NM_001100399	23244	Hs.331431	NM_015200	ENSG00000121892	PDS5A	PIG54|SCC-112|SCC112	PDS5 cohesin associated factor A	protein-coding	6062.11	12.5656
chr1-2908-1	chr1	67854243	67895954	-	0.65	41711	3' UTR (NM_015640, exon 8 of 8)	3' UTR (NM_015640, exon 8 of 8)	20987	NM_001018068	26135	Hs.530412	NM_015640	ENSG00000142864	SERBP1	CGI-55|CHD3IP|HABP4L|PAI-RBP1|PAIRBP1	SERPINE1 mRNA binding protein 1	protein-coding	27112.2	14.7267
chr2-1870-1	chr2	128546896	128567959	-	0.65	21063	intron (NM_001006622, intron 1 of 5)	FRAM|SINE|Alu	11318	NM_001006623	55339	Hs.554831	NM_018383	ENSG00000136709	WDR33	NET14|WDC146	WD repeat domain 33	protein-coding	13691	13.7409
chr1-1520-0	chr1	70671648	70687470	+	0.65	15822	intron (NM_001190987, intron 1 of 12)	MIR|SINE|MIR	-7504	NM_001350614	9295	Hs.479693	NM_004768	ENSG00000116754	SRSF11	NET2|SFRS11|dJ677H15.2|p54	serine and arginine rich splicing factor 11	protein-coding	10284.3	13.3282
chr1-1889-0	chr1	93812112	93850516	+	0.649	38404	3' UTR (NM_001938, exon 3 of 3)	3' UTR (NM_001938, exon 3 of 3)	19850	NM_001938	1810	Hs.348418	NM_001938	ENSG00000117505	DR1	NC2|NC2-BETA|NC2B|NCB2	down-regulator of transcription 1	protein-coding	24924.2	14.6053
chr18-737-1	chr18	23640365	23669505	-	0.649	29140	intron (NM_001007559, intron 3 of 10)	L1MEg|LINE|L1	15642	NM_001007559	6760	Hs.129261	NM_005637	ENSG00000141380	SS18	SSXT|SYT	SS18 subunit of BAF chromatin remodeling complex	protein-coding	18911.9	14.207
chr1-3029-0	chr1	172502941	172540746	+	0.649	37805	intron (NM_001282750, intron 2 of 22)	intron (NM_001282750, intron 2 of 22)	19553	NM_001282750	51430	Hs.204559	NM_014283	ENSG00000094975	SUCO	C1orf9|CH1|OPT|SLP1	SUN domain containing ossification factor	protein-coding	24535.4	14.5826
chr10-145-1	chr10	123671893	123686821	-	0.649	14928	intron (NM_001288735, intron 1 of 9)	AluSx1|SINE|Alu	8189	NM_007041	11101	Hs.632080	NM_007041	ENSG00000107669	ATE1	-	arginyltransferase 1	protein-coding	9688.27	13.242
chr16-580-1	chr16	57195006	57219258	-	0.649	24252	intron (NM_001354091, intron 2 of 6)	intron (NM_001354091, intron 2 of 6)	9330	NM_001354102	80011	Hs.396740	NM_024946	ENSG00000172775	FAM192A	C16orf94|CDA018|CDA10|NIP30|PIP30	family with sequence similarity 192 member A	protein-coding	15739.5	13.9421
chr17-191-1	chr17	73334065	73389450	-	0.649	55385	intron (NM_203506, intron 2 of 4)	intron (NM_203506, intron 2 of 4)	40002	NM_002086	2885	Hs.444356	NM_002086	ENSG00000177885	GRB2	ASH|EGFRBP-GRB2|Grb3-3|MST084|MSTP084|NCKAP2	growth factor receptor bound protein 2	protein-coding	35944.9	15.1335
chr12-25-0	chr12	1136936	1145807	+	0.649	8871	intron (NR_027949, intron 2 of 15)	AluSg|SINE|Alu	4457	NM_001301248	23085	Hs.601216	NM_178039	ENSG00000082805	ERC1	Cast2|ELKS|ERC-1|RAB6IP2	ELKS/RAB6-interacting/CAST family member 1	protein-coding	5757.28	12.4912
chr8-1603-0	chr8	98788870	98792749	+	0.648	3879	intron (NM_018407, intron 1 of 6)	LTR6A|LTR|ERV1	2793	NM_018407	55353	Hs.492314	NM_018407	ENSG00000104341	LAPTM4B	LAPTM4beta|LC27	lysosomal protein transmembrane 4 beta	protein-coding	2513.59	11.2955
chr18-346-0	chr18	21595759	21728900	+	0.648	133141	intron (NM_153211, intron 5 of 13)	intron (NM_153211, intron 5 of 13)	-30962	NM_001292030	125488	Hs.128576	NM_153211	ENSG00000168234	TTC39C	C18orf17|HsT2697	tetratricopeptide repeat domain 39C	protein-coding	86275.4	16.3967
chr18-293-0	chr18	19200364	19225669	+	0.647	25305	3' UTR (NM_006938, exon 4 of 4)	3' UTR (NM_006938, exon 4 of 4)	20741	NM_001291916	6632	Hs.464734	NM_006938	ENSG00000167088	SNRPD1	HsT2456|SMD1|SNRPD|Sm-D1	small nuclear ribonucleoprotein D1 polypeptide	protein-coding	16372.3	13.999
chr3-66-1	chr3	195778831	195802253	-	0.647	23422	intron (NM_001313966, intron 9 of 16)	AluSx1|SINE|Alu	18419	NM_001313966	7037	Hs.529618	NM_003234	ENSG00000072274	TFRC	CD71|IMD46|T9|TFR|TFR1|TR|TRFR|p90	transferrin receptor	protein-coding	15154	13.8874
chr7-711-0	chr7	39663994	39744214	+	0.647	80220	intron (NM_005402, intron 1 of 4)	Tigger2|DNA|TcMar-Tigger	40933	NM_005402	5898	Hs.6906	NM_005402	ENSG00000006451	RALA	RAL	RAS like proto-oncogene A	protein-coding	51902.3	15.6635
chr6-1013-1	chr6	108274135	108278421	-	0.647	4286	intron (NM_007214, intron 1 of 20)	MIR|SINE|MIR	3134	NM_007214	11231	Hs.26904	NM_007214	ENSG00000025796	SEC63	DNAJC23|ERdj2|PCLD2|PRO2507|SEC63L	SEC63 homolog, protein translocation regulator	protein-coding	2773.04	11.4373
chr7-1736-0	chr7	99167004	99176782	+	0.646	9778	3' UTR (NM_138494, exon 3 of 3)	3' UTR (NM_138494, exon 3 of 3)	15436	NM_001363334	79027	Hs.599798	NM_024061	ENSG00000197343	ZNF655	VIK|VIK-1	zinc finger protein 655	protein-coding	6316.59	12.6249
chr1-3908-1	chr1	21499164	21502156	-	0.646	2992	intron (NM_001198801, intron 2 of 34)	intron (NM_001198801, intron 2 of 34)	2730	NM_001198802	8672	Hs.467084	NM_003760	ENSG00000075151	EIF4G3	eIF-4G 3|eIF4G 3|eIF4GII	eukaryotic translation initiation factor 4 gamma 3	protein-coding	1932.83	10.9165
chr10-1720-1	chr10	32289002	32312799	-	0.646	23797	intron (NM_004521, intron 25 of 25)	intron (NM_004521, intron 25 of 25)	44453	NM_004521	3799	Hs.327736	NM_004521	ENSG00000170759	KIF5B	HEL-S-61|KINH|KNS|KNS1|UKHC	kinesin family member 5B	protein-coding	15372.9	13.9081
chr9-388-1	chr9	123517222	123555313	-	0.646	38091	intron (NM_012164, intron 5 of 7)	AluJb|SINE|Alu	19427	NM_012164	26190	Hs.494985	NM_012164	ENSG00000119402	FBXW2	FBW2|Fwd2|Md6	F-box and WD repeat domain containing 2	protein-coding	24606.8	14.5868
chr13-560-0	chr13	52159694	52226840	+	0.646	67146	intron (NM_052950, intron 1 of 11)	intron (NM_052950, intron 1 of 11)	34669	NM_052950	115825	Hs.46506	NM_052950	ENSG00000139668	WDFY2	PROF|WDF2|ZFYVE22	WD repeat and FYVE domain containing 2	protein-coding	43376.3	15.4046
chr8-1523-1	chr8	54693495	54731286	-	0.646	37791	intron (NM_213620, intron 8 of 13)	MLT1A0|LTR|ERVL-MaLR	43212	NM_213620	51606	Hs.491737	NM_015941	ENSG00000047249	ATP6V1H	CGI-11|MSTP042|NBP1|SFD|SFDalpha|SFDbeta|VMA13	ATPase H+ transporting V1 subunit H	protein-coding	24413	14.5754
chr6-347-0	chr6	20436868	20498862	+	0.644	61994	intron (NM_001243076, intron 1 of 6)	MER21-int|LTR|ERVL	63955	NM_001243076	1871	Hs.269408	NM_001949	ENSG00000112242	E2F3	E2F-3	E2F transcription factor 3	protein-coding	39924.1	15.285
chr3-2559-1	chr3	47774109	47808327	-	0.644	34218	intron (NM_003074, intron 2 of 27)	(GA)n|Simple_repeat|Simple_repeat	32165	NM_003074	6599	Hs.476179	NM_003074	ENSG00000173473	SMARCC1	BAF155|CRACC1|Rsc8|SRG3|SWI3	SWI/SNF related, matrix associated, actin dependent regulator of chromatin subfamily c member 1	protein-coding	22036.4	14.4276
chr3-2541-1	chr3	48126641	48129565	-	0.644	2924	intron (NM_030885, intron 1 of 3)	AluSz|SINE|Alu	2235	NM_002375	4134	Hs.517949	NM_002375	ENSG00000047849	MAP4	-	microtubule associated protein 4	protein-coding	1883.06	10.8789
chr11-189-0	chr11	8009425	8024288	+	0.643	14863	exon (NM_003754, exon 7 of 8)	exon (NM_003754, exon 7 of 8)	7972	NM_003754	8665	Hs.516023	NM_003754	ENSG00000175390	EIF3F	EIF3S5|MRT67|eIF3-p47	eukaryotic translation initiation factor 3 subunit F	protein-coding	9556.91	13.2223
chr2-2316-1	chr2	100012091	100079128	-	0.643	67037	intron (NM_001321454, intron 9 of 23)	intron (NM_001321454, intron 9 of 23)	60870	NR_135651	51455	Hs.443077	NM_016316	ENSG00000135945	REV1	AIBP80|REV1L	REV1 DNA directed polymerase	protein-coding	43104.8	15.3956
chr13-1204-1	chr13	30082366	30168245	-	0.643	85879	intron (NM_003045, intron 2 of 12)	L2c|LINE|L2	44520	NM_003045	6541	Hs.14846	NM_003045	ENSG00000139514	SLC7A1	ATRC1|CAT-1|ERR|HCAT1|REC1L	solute carrier family 7 member 1	protein-coding	55220.2	15.7529
chr1-2466-0	chr1	146715385	146777875	+	0.643	62490	intron (NR_145694, intron 12 of 22)	intron (NR_145694, intron 12 of 22)	31838	NM_001348452	9557	Hs.191164	NM_004284	ENSG00000131778	CHD1L	ALC1|CHDL	chromodomain helicase DNA binding protein 1 like	protein-coding	40181.1	15.2942
chr7-427-1	chr7	135609148	135653415	-	0.642	44267	intron (NM_001128619, intron 3 of 3)	MER58A|DNA|hAT-Charlie	30826	NM_145808	136319	Hs.602015	NM_145808	ENSG00000105887	MTPN	GCDP|V-1	myotrophin	protein-coding	28419.4	14.7946
chr16-1297-1	chr16	8980136	9011108	-	0.642	30972	intron (NM_001321858, intron 18 of 30)	intron (NM_001321858, intron 18 of 30)	-32753	NM_001278260	23589	Hs.632184	NM_014316	ENSG00000153048	CARHSP1	CRHSP-24|CRHSP24|CSDC1	calcium regulated heat stable protein 1	protein-coding	19884	14.2793
chr7-460-0	chr7	24625016	24689216	+	0.641	64200	intron (NM_001303037, intron 1 of 11)	L1MA5A|LINE|L1	44045	NM_001303037	51678	Hs.533355	NM_016447	ENSG00000105926	MPP6	PALS2|VAM-1|VAM1|p55T	membrane palmitoylated protein 6	protein-coding	41152.2	15.3287
chr16-1296-1	chr16	9011022	9056278	-	0.641	45256	intron (NM_003470, intron 1 of 30)	intron (NM_003470, intron 1 of 30)	-3154	NM_001286458	7874	Hs.386939	NM_003470	ENSG00000187555	USP7	HAUSP|TEF1	ubiquitin specific peptidase 7	protein-coding	29009.1	14.8242
chr1-1680-1	chr1	153856204	153894727	-	0.641	38523	intron (NM_020699, intron 1 of 10)	AluY|SINE|Alu	19983	NM_020699	57459	Hs.4779	NM_020699	ENSG00000143614	GATAD2B	MRD18|P66beta|p68	GATA zinc finger domain containing 2B	protein-coding	24693.2	14.5918
chr14-914-1	chr14	54881241	54907461	-	0.64	26220	3' UTR (NM_005776, exon 5 of 5)	3' UTR (NM_005776, exon 5 of 5)	13741	NM_005776	10175	Hs.294603	NM_005776	ENSG00000100528	CNIH1	CNIH|CNIH-1|CNIL|TGAM77	cornichon family AMPA receptor auxiliary protein 1	protein-coding	16780.8	14.0345
chr3-144-0	chr3	9932758	9939208	+	0.64	6450	TTS (NM_032492)	TTS (NM_032492)	3689	NM_032492	84522	Hs.24054	NM_032492	ENSG00000171135	JAGN1	GL009|SCN6	jagunal homolog 1	protein-coding	4128	12.0112
chr11-1511-1	chr11	47837646	47843506	-	0.638	5860	intron (NR_134636, intron 10 of 35)	intron (NR_134636, intron 10 of 35)	29326	NR_134636	23279	Hs.643526	NM_015231	ENSG00000030066	NUP160	NPHS19	nucleoporin 160	protein-coding	3738.68	11.8683
chr12-1426-0	chr12	69979897	69999491	+	0.637	19594	intron (NM_006431, intron 10 of 15)	intron (NM_006431, intron 10 of 15)	10025	NM_001198842	10576	Hs.189772	NM_006431	ENSG00000166226	CCT2	99D8.1|CCT-beta|CCTB|HEL-S-100n|PRO1633|TCP-1-beta	chaperonin containing TCP1 subunit 2	protein-coding	12481.4	13.6075
chr2-1830-1	chr2	131804005	131846618	-	0.636	42613	intron (NM_001009993, intron 3 of 6)	(CA)n|Simple_repeat|Simple_repeat	25424	NM_001321747	130074	Hs.534679	NM_001009993	ENSG00000152102	FAM168B	MANI	family with sequence similarity 168 member B	protein-coding	27101.9	14.7261
chr8-1392-0	chr8	86090302	86099394	+	0.636	9092	intron (NM_001083588, intron 1 of 7)	intron (NM_001083588, intron 1 of 7)	-5052	NM_001083589	1875	Hs.445758	NM_001951	ENSG00000133740	E2F5	E2F-5	E2F transcription factor 5	protein-coding	5782.51	12.4975
chr1-3650-1	chr1	32369419	32385164	-	0.636	15745	intron (NM_001369858, intron 3 of 4)	intron (NM_001369858, intron 3 of 4)	26128	NM_001369860	8073	Hs.470477	NM_003479	ENSG00000184007	PTP4A2	HH13|HH7-2|HU-PP-1|OV-1|PRL-2|PRL2|PTP4A|PTPCAAX2|ptp-IV1a|ptp-IV1b	protein tyrosine phosphatase 4A2	protein-coding	10013.8	13.2897
chr2-730-0	chr2	44422874	44470591	+	0.636	47717	intron (NM_177968, intron 5 of 5)	intron (NM_177968, intron 5 of 5)	50718	NM_001033557	5495	Hs.416769	NM_002706	ENSG00000138032	PPM1B	PP2C-beta|PP2C-beta-X|PP2CB|PP2CBETA|PPC2BETAX	protein phosphatase, Mg2+/Mn2+ dependent 1B	protein-coding	30348	14.8893
chr1-3496-1	chr1	38424300	38435597	-	0.635	11297	intron (NM_001320830, intron 13 of 14)	intron (NM_001320830, intron 13 of 14)	-17219	NM_001365824	3633	Hs.449942	NM_005540	ENSG00000204084	INPP5B	5PTase	inositol polyphosphate-5-phosphatase B	protein-coding	7173.6	12.8085
chr10-1752-1	chr10	30612086	30638235	-	0.635	26149	intron (NM_018109, intron 4 of 8)	L1M5|LINE|L1	13107	NM_018109	55149	Hs.173946	NM_018109	ENSG00000107951	MTPAP	PAPD1|SPAX4|TENT6	mitochondrial poly(A) polymerase	protein-coding	16604.6	14.0193
chr3-3195-1	chr3	12692865	12704963	-	0.634	12098	intron (NM_001354691, intron 1 of 16)	intron (NM_001354691, intron 1 of 16)	6093	NM_001354690	5894	Hs.159130	NM_002880	ENSG00000132155	RAF1	CMD1NN|CRAF|NS5|Raf-1|c-Raf	Raf-1 proto-oncogene, serine/threonine kinase	protein-coding	7670.13	12.905
chr18-443-1	chr18	45354440	45376178	-	0.633	21738	3' UTR (NM_001135937, exon 10 of 10)	3' UTR (NM_001135937, exon 10 of 10)	91721	NM_005901	4087	Hs.12253	NM_005901	ENSG00000175387	SMAD2	JV18|JV18-1|MADH2|MADR2|hMAD-2|hSMAD2	SMAD family member 2	protein-coding	13760.2	13.7482
chr12-1476-1	chr12	51538706	51565951	-	0.633	27245	intron (NM_001173452, intron 1 of 14)	AluSz|SINE|Alu	14590	NM_001173453	7024	Hs.48849	NM_005653	ENSG00000135457	TFCP2	LBP1C|LSF|LSF1D|SEF|TFCP2C	transcription factor CP2	protein-coding	17246.1	14.074
chr16-18-1	chr16	89545369	89555364	-	0.633	9995	intron (NM_001256182, intron 1 of 13)	intron (NM_001256182, intron 1 of 13)	6603	NM_001256182	29123	Hs.335003	NM_013275	ENSG00000167522	ANKRD11	ANCO-1|ANCO1|LZ16|T13	ankyrin repeat domain 11	protein-coding	6326.84	12.6273
chr1-211-0	chr1	10459912	10466515	+	0.633	6603	intron (NM_002631, intron 4 of 12)	intron (NM_002631, intron 4 of 12)	4092	NM_001304451	5226	Hs.464071	NM_002631	ENSG00000142657	PGD	6PGD	phosphogluconate dehydrogenase	protein-coding	4179.7	12.0292
chr2-503-0	chr2	32391235	32432985	+	0.633	41750	intron (NM_017964, intron 5 of 13)	intron (NM_017964, intron 5 of 13)	21177	NM_001193513	55676	Hs.23248	NM_017964	ENSG00000152683	SLC30A6	MST103|MSTP103|ZNT6	solute carrier family 30 member 6	protein-coding	26427.8	14.6898
chr2-320-1	chr2	223448948	223520248	-	0.633	71300	intron (NR_130154, intron 14 of 17)	intron (NR_130154, intron 14 of 17)	36213	NM_005687	10056	Hs.471452	NM_005687	ENSG00000116120	FARSB	FARSLB|FRSB|HSPC173|NEDBLLA|PheHB|PheRS|RILDBC	phenylalanyl-tRNA synthetase subunit beta	protein-coding	45132.9	15.4619
chr7-1570-0	chr7	90294598	90371801	+	0.632	77203	intron (NM_001287135, intron 2 of 14)	AluJb|SINE|Alu	-5513	NM_012395	5218	Hs.258576	NM_012395	ENSG00000058091	CDK14	PFTAIRE1|PFTK1	cyclin dependent kinase 14	protein-coding	48792.3	15.5744
chr10-773-0	chr10	49515686	49650513	+	0.632	134827	intron (NM_001323302, intron 3 of 13)	L1PA7|LINE|L1	-26556	NM_001278548	5599	Hs.138211	NM_002750	ENSG00000107643	MAPK8	JNK|JNK-46|JNK1|JNK1A2|JNK21B1/2|PRKM8|SAPK1|SAPK1c	mitogen-activated protein kinase 8	protein-coding	85210.7	16.3787
chr1-90-1	chr1	243336502	243417448	-	0.631	80946	intron (NM_014812, intron 3 of 19)	Looper|DNA|PiggyBac	41608	NM_014812	9859	Hs.533635	NM_014812	ENSG00000143702	CEP170	FAM68A|KAB|KIAA0470	centrosomal protein 170	protein-coding	51076.9	15.6404
chr4-1217-0	chr4	79040284	79050332	+	0.631	10048	intron (NM_025074, intron 2 of 73)	L1PA7|LINE|L1	66584	NM_001166133	80144	Hs.369448	NM_020875	ENSG00000138759	FRAS1	FRASRS1	Fraser extracellular matrix complex subunit 1	protein-coding	6340.29	12.6303
chr12-833-0	chr12	45610993	45711143	+	0.63	100150	intron (NM_001142679, intron 1 of 19)	MLT1B|LTR|ERVL-MaLR	-25405	NM_001142678	196527	Hs.505339	NM_001025356	ENSG00000177119	ANO6	BDPLT7|SCTS|TMEM16F	anoctamin 6	protein-coding	63094.5	15.9452
chr2-698-0	chr2	42849902	42875565	+	0.63	25663	intron (NM_001282756, intron 4 of 16)	AluSx1|SINE|Alu	66961	NM_001330443	57504	Hs.435413	NM_020744	ENSG00000057935	MTA3	-	metastasis associated 1 family member 3	protein-coding	16167.7	13.9808
chr3-482-1	chr3	171021440	171087496	-	0.63	66056	intron (NM_015028, intron 2 of 32)	intron (NM_015028, intron 2 of 32)	123726	NM_001161562	23043	Hs.34024	NM_015028	ENSG00000154310	TNIK	MRT54	TRAF2 and NCK interacting kinase	protein-coding	41615.3	15.3448
chr11-602-1	chr11	95621412	95656567	-	0.63	35155	intron (NM_016156, intron 1 of 14)	intron (NM_016156, intron 1 of 14)	18282	NM_201278	8898	Hs.181326	NM_016156	ENSG00000087053	MTMR2	CMT4B|CMT4B1	myotubularin related protein 2	protein-coding	22147.7	14.4349
chr12-219-1	chr12	121290760	121340648	-	0.63	49888	intron (NM_139015, intron 1 of 10)	AluSx|SINE|Alu	26457	NM_139015	121665	Hs.507087	NM_139015	ENSG00000157837	SPPL3	IMP2|MDHV1887|PRO4332|PSH1|PSL4	signal peptide peptidase like 3	protein-coding	31429.4	14.9398
chr6-408-1	chr6	146097806	146135107	-	0.629	37301	3' UTR (NM_032145, exon 3 of 3)	3' UTR (NM_032145, exon 3 of 3)	19475	NM_001348092	84085	Hs.421095	NM_032145	ENSG00000118496	FBXO30	Fbx30	F-box protein 30	protein-coding	23462.3	14.5181
chr17-676-1	chr17	49299591	49302684	-	0.629	3093	intron (NM_017643, intron 3 of 16)	AluSz|SINE|Alu	36273	NM_017643	54799	Hs.656803	NM_017643	ENSG00000011258	MBTD1	SA49P01	mbt domain containing 1	protein-coding	1945.5	10.9259
chr7-906-1	chr7	105132086	105153881	-	0.628	21795	exon (NM_001318163, exon 4 of 16)	exon (NM_001318163, exon 4 of 16)	5984	NM_001318163	54517	Hs.520619	NM_019042	ENSG00000091127	PUS7	IDDABS	pseudouridine synthase 7	protein-coding	13687.3	13.7405
chr8-37-0	chr8	1774004	1798308	+	0.627	24304	intron (NM_001308153, intron 2 of 29)	intron (NM_001308153, intron 2 of 29)	14064	NM_014629	9639	Hs.98594	NM_014629	ENSG00000104728	ARHGEF10	GEF10|SNCV	Rho guanine nucleotide exchange factor 10	protein-coding	15238.6	13.8954
chr21-456-0	chr21	44403432	44462378	+	0.627	58946	intron (NM_004571, intron 4 of 10)	MIRb|SINE|MIR	38233	NM_004571	5316	Hs.431043	NM_004571	ENSG00000160199	PKNOX1	PREP1|pkonx1c	PBX/knotted 1 homeobox 1	protein-coding	36959.1	15.1736
chr2-2767-0	chr2	172291700	172311419	+	0.627	19719	intron (NM_025000, intron 3 of 13)	intron (NM_025000, intron 3 of 13)	-10246	NM_024770	79828	Hs.135146	NM_024770	ENSG00000123600	METTL8	TIP	methyltransferase like 8	protein-coding	12363.8	13.5938
chr10-1103-0	chr10	71923470	71924926	+	0.626	1456	intron (NM_001142648, intron 1 of 7)	intron (NM_001142648, intron 1 of 7)	6072	NM_001142648	56681	Hs.499960	NM_020150	ENSG00000079332	SAR1A	SAR1|SARA1|Sara|masra2	secretion associated Ras related GTPase 1A	protein-coding	911.456	9.83203
chr5-2878-1	chr5	6595821	6632771	-	0.626	36950	intron (NM_001193455, intron 8 of 17)	intron (NM_001193455, intron 8 of 17)	18861	NR_037947	54888	Hs.481526	NM_017755	ENSG00000037474	NSUN2	MISU|MRT5|SAKI|TRM4	NOP2/Sun RNA methyltransferase 2	protein-coding	23130.7	14.4975
chr2-691-1	chr2	203091626	203102490	-	0.626	10864	intron (NR_163943, intron 1 of 5)	L2a|LINE|L2	6262	NM_003352	7341	Hs.81424	NM_003352	ENSG00000116030	SUMO1	DAP1|GMP1|OFC10|PIC1|SENP2|SMT3|SMT3C|SMT3H3|UBL1	small ubiquitin like modifier 1	protein-coding	6800.86	12.7315
chr3-2935-1	chr3	27453737	27524645	-	0.625	70908	intron (NM_001321105, intron 3 of 24)	intron (NM_001321105, intron 3 of 24)	9078	NM_001258380	9497	Hs.250072	NM_003615	ENSG00000033867	SLC4A7	NBC2|NBC3|NBCN1|SBC2|SLC4A6	solute carrier family 4 member 7	protein-coding	44317.5	15.4356
chrX-2727-1	chrX	16864606	16887476	-	0.625	22870	intron (NM_002893, intron 4 of 11)	intron (NM_002893, intron 4 of 11)	11945	NM_001198719	5931	Hs.495755	NM_002893	ENSG00000102054	RBBP7	RbAp46	RB binding protein 7, chromatin remodeling factor	protein-coding	14293.8	13.8031
chr4-1166-0	chr4	76725179	76742335	+	0.625	17156	intron (NM_003715, intron 21 of 21)	intron (NM_003715, intron 21 of 21)	84051	NM_001290049	8615	Hs.744877	NM_003715	ENSG00000138768	USO1	P115|TAP|VDP	USO1 vesicle transport factor	protein-coding	10722.5	13.3884
chr20-576-0	chr20	34360750	34382020	+	0.625	21270	intron (NM_016436, intron 1 of 17)	AluJo|SINE|Alu	11448	NM_016436	51230	Hs.517044	NM_016436	ENSG00000025293	PHF20	C20orf104|GLEA2|HCA58|NZF|TDRD20A|TZP	PHD finger protein 20	protein-coding	13293.8	13.6985
chr11-759-0	chr11	43381542	43518114	+	0.625	136572	intron (NM_018259, intron 16 of 23)	intron (NM_018259, intron 16 of 23)	69358	NM_018259	55761	Hs.191186	NM_018259	ENSG00000052841	TTC17	-	tetratricopeptide repeat domain 17	protein-coding	85357.5	16.3812
chr17-1075-1	chr17	35687615	35711606	-	0.625	23991	intron (NM_198834, intron 1 of 55)	intron (NM_198834, intron 1 of 55)	16449	NM_198836	31	Hs.160556	NM_000664	ENSG00000278540	ACACA	ACAC|ACACAD|ACC|ACC1|ACCA	acetyl-CoA carboxylase alpha	protein-coding	14994.4	13.8721
chr2-3579-1	chr2	25450059	25473255	-	0.625	23196	intron (NR_135490, intron 21 of 23)	intron (NR_135490, intron 21 of 23)	13343	NM_001320893	1788	Hs.515840	NM_022552	ENSG00000119772	DNMT3A	DNMT3A2|M.HsaIIIA|TBRS	DNA methyltransferase 3 alpha	protein-coding	14497.5	13.8235
chr5-1774-0	chr5	112197395	112202521	+	0.624	5126	intron (NM_001204194, intron 2 of 3)	L2a|LINE|L2	2974	NM_001204199	6728	Hs.637001	NM_003135	ENSG00000153037	SRP19	-	signal recognition particle 19	protein-coding	3198.62	11.6432
chrX-2785-1	chrX	13784216	13956082	-	0.624	171866	intron (NM_001318729, intron 1 of 6)	intron (NM_001318729, intron 1 of 6)	-34671	NM_001001996	2824	Hs.495710	NM_005278	ENSG00000046653	GPM6B	M6B	glycoprotein M6B	protein-coding	107244	16.7105
chr4-1123-1	chr4	122585554	122617177	-	0.623	31623	intron (NM_001154, intron 6 of 12)	L1MA9|LINE|L1	16770	NM_001154	308	Hs.480653	NM_001154	ENSG00000164111	ANXA5	ANX5|ENX2|HEL-S-7|PP4|RPRGL3	annexin A5	protein-coding	19701.1	14.266
chr2-2032-0	chr2	121495356	121500076	+	0.623	4720	intron (NM_001371271, intron 1 of 13)	intron (NM_001371271, intron 1 of 13)	4272	NM_001371271	NA								2940.56	11.5219
chr1-445-0	chr1	22389279	22444661	+	0.622	55382	3' UTR (NM_044472, exon 6 of 6)	3' UTR (NM_044472, exon 6 of 6)	37768	NM_001039802	998	Hs.467637	NM_001791	ENSG00000070831	CDC42	CDC42Hs|G25K|TKS	cell division cycle 42	protein-coding	34447.6	15.0721
chr17-995-1	chr17	38561407	38570360	-	0.622	8953	intron (NM_001067, intron 10 of 34)	AluSz6|SINE|Alu	8265	NM_001067	7153	Hs.156346	NM_001067	ENSG00000131747	TOP2A	TOP2|TP2A	DNA topoisomerase II alpha	protein-coding	5568.77	12.4431
chr9-1913-0	chr9	131315975	131368707	+	0.622	52732	intron (NM_003127, intron 10 of 55)	AluJr4|SINE|Alu	27475	NM_001130438	6709	Hs.372331	NM_003127	ENSG00000197694	SPTAN1	EIEE5|NEAS|SPTA2	spectrin alpha, non-erythrocytic 1	protein-coding	32799.3	15.0014
chr2-3282-0	chr2	203336172	203339374	+	0.621	3202	intron (NM_001204, intron 3 of 12)	intron (NM_001204, intron 3 of 12)	96723	NM_001204	659	Hs.471119	NM_001204	ENSG00000204217	BMPR2	BMPR-II|BMPR3|BMR2|BRK-3|POVD1|PPH1|T-ALK	bone morphogenetic protein receptor type 2	protein-coding	1988.44	10.9574
chr13-539-1	chr13	76099174	76111523	-	0.621	12349	intron (NM_001287394, intron 1 of 2)	intron (NM_001287394, intron 1 of 2)	6660	NM_203495	170622	Hs.508266	NM_203495	ENSG00000188243	COMMD6	Acrg	COMM domain containing 6	protein-coding	7668.73	12.9048
chr2-3047-0	chr2	190306783	190345917	+	0.621	39134	intron (NM_001303096, intron 9 of 21)	L1MEg|LINE|L1	20150	NM_032168	84128	Hs.399984	NM_032168	ENSG00000115368	WDR75	NET16|UTP17	WD repeat domain 75	protein-coding	24302.2	14.5688
chr12-2345-0	chr12	120934232	120938229	+	0.621	3997	TTS (NM_003746)	TTS (NM_003746)	2314	NM_003746	8655	Hs.5120	NM_003746	ENSG00000088986	DYNLL1	DLC1|DLC8|DNCL1|DNCLC1|LC8|LC8a|PIN|hdlc1	dynein light chain LC8-type 1	protein-coding	2482.14	11.2774
chr12-949-0	chr12	50135449	50151080	+	0.62	15631	intron (NM_001098576, intron 1 of 9)	AluSz|SINE|Alu	7672	NM_001098576	7009	Hs.743965	NM_003217	ENSG00000139644	TMBIM6	BAXI1|BI-1|TEGT	transmembrane BAX inhibitor motif containing 6	protein-coding	9691.22	13.2425
chr20-480-0	chr20	30698244	30709687	+	0.62	11443	intron (NM_001363731, intron 1 of 17)	L1MB4|LINE|L1	6434	NM_001363731	9777	Hs.654665	NM_014742	ENSG00000101337	TM9SF4	dJ836N17.2	transmembrane 9 superfamily member 4	protein-coding	7094.66	12.7925
chr5-208-1	chr5	171398524	171432683	-	0.62	34159	intron (NM_012300, intron 1 of 12)	AluSx1|SINE|Alu	18274	NM_012300	23291	Hs.484138	NM_012300	ENSG00000072803	FBXW11	BTRC2|BTRCP2|FBW1B|FBXW1B|Fbw11|Hos	F-box and WD repeat domain containing 11	protein-coding	21178.6	14.3703
chr1-1218-0	chr1	52870380	52876815	+	0.62	6435	intron (NM_032864, intron 2 of 9)	AluSx|SINE|Alu	3323	NM_032864	84950	Hs.5301	NM_032284	ENSG00000134748	PRPF38A	PRP38A|Prp38	pre-mRNA processing factor 38A	protein-coding	3989.7	11.9621
chr10-1057-0	chr10	70484228	70506891	+	0.62	22663	intron (NR_104262, intron 2 of 23)	HY1|scRNA|scRNA	14563	NM_001282959	55749	Hs.49853	NM_018237	ENSG00000060339	CCAR1	-	cell division cycle and apoptosis regulator 1	protein-coding	14051.1	13.7784
chr14-230-1	chr14	92579541	92586607	-	0.619	7066	intron (NM_004545, intron 2 of 2)	intron (NM_004545, intron 2 of 2)	4976	NM_004545	4707	Hs.183435	NM_004545	ENSG00000183648	NDUFB1	CI-MNLL|CI-SGDH|MNLL	NADH:ubiquinone oxidoreductase subunit B1	protein-coding	4373.85	12.0947
chr8-977-0	chr8	61593307	61674218	+	0.619	80911	intron (NM_017780, intron 1 of 37)	MLT1B|LTR|ERVL-MaLR	-20056	NM_001316690	55636	Hs.20395	NM_017780	ENSG00000171316	CHD7	CRG|HH5|IS3|KAL5	chromodomain helicase DNA binding protein 7	protein-coding	50083.9	15.6121
chr19-724-0	chr19	21325430	21337669	+	0.618	12239	intron (NR_138053, intron 2 of 5)	PABL_A-int|LTR|ERV1	6706	NM_001319124	170959	Hs.156256	NM_133473	ENSG00000196705	ZNF431	-	zinc finger protein 431	protein-coding	7563.7	12.8849
chr12-839-0	chr12	46124970	46233335	+	0.617	108365	intron (NM_001347839, intron 3 of 19)	intron (NM_001347839, intron 3 of 19)	55660	NM_001347839	196528	Hs.317304	NM_152641	ENSG00000189079	ARID2	BAF200|CSS6|p200	AT-rich interaction domain 2	protein-coding	66861.2	16.0289
chr5-2393-1	chr5	40769799	40797276	-	0.617	27477	intron (NM_001355028, intron 1 of 9)	intron (NM_001355028, intron 1 of 9)	14742	NM_001355036	5562	Hs.43322	NM_006251	ENSG00000132356	PRKAA1	AMPK|AMPKa1	protein kinase AMP-activated catalytic subunit alpha 1	protein-coding	16953.3	14.0493
chr18-222-0	chr18	12991949	13098688	+	0.617	106739	intron (NM_032142, intron 15 of 44)	L1ME3D|LINE|L1	53957	NM_032142	55125	Hs.100914	NM_018069	ENSG00000101639	CEP192	PPP1R62	centrosomal protein 192	protein-coding	65858	16.0071
chr6-2160-0	chr6	117997777	118038844	+	0.617	41067	intron (NM_138459, intron 3 of 4)	L1MA3|LINE|L1	21678	NM_138459	116150	Hs.289008	NM_138459	ENSG00000153989	NUS1	C6orf68|CDG1AA|MGC:7199|MRD55|NgBR|TANGO14	NUS1 dehydrodolichyl diphosphate synthase subunit	protein-coding	25338.3	14.629
chr7-329-1	chr7	140163060	140178313	-	0.616	15253	intron (NM_001145125, intron 2 of 4)	AluSz|SINE|Alu	8619	NM_013446	23608	Hs.744883	NM_013446	ENSG00000133606	MKRN1	RNF61	makorin ring finger protein 1	protein-coding	9395.85	13.1978
chr14-1654-0	chr14	104104135	104136178	+	0.616	32043	intron (NM_182923, intron 1 of 14)	intron (NM_182923, intron 1 of 14)	24631	NM_001130107	3831	Hs.20107	NM_005552	ENSG00000126214	KLC1	KLC|KNS2|KNS2A	kinesin light chain 1	protein-coding	19738.5	14.2687
chr19-382-0	chr19	11708841	11726642	+	0.615	17801	intron (NM_001290083, intron 2 of 4)	THE1C-int|LTR|ERVL-MaLR	9443	NM_001290083	199692	Hs.526665	NM_145295	ENSG00000198551	ZNF627	-	zinc finger protein 627	protein-coding	10947.6	13.4183
chr5-3065-0	chr5	179941874	179958736	+	0.615	16862	intron (NR_163437, intron 2 of 12)	intron (NR_163437, intron 2 of 12)	-18349	NM_001370474	57472	Hs.608380	NM_015455	ENSG00000113300	CNOT6	CCR4|Ccr4a	CCR4-NOT transcription complex subunit 6	protein-coding	10370.1	13.3401
chr5-908-1	chr5	130490480	130500083	-	0.615	9603	non-coding (NR_134495, exon 4 of 4)	non-coding (NR_134495, exon 4 of 4)	5668	NM_005340	3094	Hs.483305	NM_005340	ENSG00000169567	HINT1	HINT|NMAN|PKCI-1|PRKCNH1	histidine triad nucleotide binding protein 1	protein-coding	5905.85	12.5279
chr14-986-0	chr14	67827175	67855257	+	0.614	28082	exon (NM_004094, exon 3 of 8)	exon (NM_004094, exon 3 of 8)	14171	NM_004094	1965	Hs.151777	NM_004094	ENSG00000134001	EIF2S1	EIF-2|EIF-2A|EIF-2alpha|EIF2|EIF2A	eukaryotic translation initiation factor 2 subunit alpha	protein-coding	17242.3	14.0737
chr1-937-0	chr1	40507247	40540836	+	0.614	33589	intron (NM_001350484, intron 2 of 13)	L2c|LINE|L2	17518	NM_001350481	10487	Hs.370581	NM_006367	ENSG00000131236	CAP1	CAP|CAP1-PEN	cyclase associated actin cytoskeleton regulatory protein 1	protein-coding	20623.6	14.332
chr1-128-0	chr1	8022206	8047622	+	0.614	25416	intron (NM_007262, intron 5 of 6)	AluSq|SINE|Alu	13143	NM_007262	11315	Hs.419640	NM_007262	ENSG00000116288	PARK7	DJ-1|DJ1|GATD2|HEL-S-67p	Parkinsonism associated deglycase	protein-coding	15605.4	13.9298
chr10-2049-0	chr10	122611403	122653578	+	0.613	42175	intron (NM_018117, intron 10 of 28)	intron (NM_018117, intron 10 of 28)	21616	NM_018117	55717	Hs.144447	NM_018117	ENSG00000120008	WDR11	BRWD2|DR11|HH14|SRI1|WDR15	WD repeat domain 11	protein-coding	25853.3	14.6581
chr4-1216-0	chr4	79032931	79040391	+	0.613	7460	intron (NM_025074, intron 2 of 73)	L1PA4|LINE|L1	57937	NM_001166133	80144	Hs.369448	NM_020875	ENSG00000138759	FRAS1	FRASRS1	Fraser extracellular matrix complex subunit 1	protein-coding	4572.98	12.1589
chr1-4171-1	chr1	9869390	9882855	-	0.612	13465	intron (NM_001302883, intron 1 of 17)	L1MB7|LINE|L1	8462	NM_014944	22883	Hs.29665	NM_014944	ENSG00000171603	CLSTN1	ALC-ALPHA|CDHR12|CST-1|CSTN1|PIK3CD|XB31alpha|alcalpha1|alcalpha2	calsyntenin 1	protein-coding	8240.58	13.0085
chr2-2853-0	chr2	177135139	177215766	+	0.612	80627	intron (NM_006554, intron 3 of 9)	L1PA6|LINE|L1	41282	NM_001319098	10651	Hs.470728	NM_006554	ENSG00000128654	MTX2	-	metaxin 2	protein-coding	49343.7	15.5906
chr5-209-1	chr5	171355390	171398589	-	0.612	43199	intron (NM_033644, intron 1 of 12)	L1M4|LINE|L1	56888	NM_012300	23291	Hs.484138	NM_012300	ENSG00000072803	FBXW11	BTRC2|BTRCP2|FBW1B|FBXW1B|Fbw11|Hos	F-box and WD repeat domain containing 11	protein-coding	26437.8	14.6903
chr2-3539-0	chr2	219082986	219093493	+	0.612	10507	intron (NM_152862, intron 2 of 10)	Tigger7|DNA|TcMar-Tigger	6119	NM_005731	10109	Hs.529303	NM_005731	ENSG00000163466	ARPC2	ARC34|PNAS-139|PRO2446|p34-Arc	actin related protein 2/3 complex subunit 2	protein-coding	6430.28	12.6507
chr1-2153-1	chr1	111650722	111681903	-	0.612	31181	intron (NR_146307, intron 5 of 9)	MSTB1|LTR|ERVL-MaLR	-15693	NM_001007794	10390	Hs.363572	NM_006090	ENSG00000134255	CEPT1	-	choline/ethanolamine phosphotransferase 1	protein-coding	19082.8	14.22
chr6-2564-0	chr6	142468857	142537542	+	0.611	68685	intron (NM_001286372, intron 3 of 5)	intron (NM_001286372, intron 3 of 5)	34799	NM_016485	51534	Hs.431367	NM_016485	ENSG00000009844	VTA1	C6orf55|DRG-1|DRG1|HSPC228|LIP5|My012|SBP1	vesicle trafficking 1	protein-coding	41966.5	15.357
chr7-1871-1	chr7	50849543	50860201	-	0.61	10658	intron (NM_001001555, intron 1 of 16)	HAL1|LINE|L1	-4279	NM_001350814	2887	Hs.164060	NM_005311	ENSG00000106070	GRB10	GRB-IR|Grb-10|IRBP|MEG1|RSS	growth factor receptor bound protein 10	protein-coding	6501.38	12.6665
chr20-752-0	chr20	43515048	43578888	+	0.61	63840	intron (NM_001124756, intron 3 of 14)	AluSx|SINE|Alu	8267	NR_134983	80336	Hs.641481	NM_001124756	ENSG00000101104	PABPC1L	C20orf119|EPAB|PABPC1L1|dJ1069P2.3	poly(A) binding protein cytoplasmic 1 like	protein-coding	38942.4	15.2491
chr12-937-1	chr12	80159215	80207613	-	0.61	48398	intron (NM_001143886, intron 20 of 24)	intron (NM_001143886, intron 20 of 24)	-98537	NM_001354733	5074	Hs.643130	NM_002583	ENSG00000177425	PAWR	PAR4|Par-4	pro-apoptotic WT1 regulator	protein-coding	29522.8	14.8495
chr2-620-1	chr2	206993204	207019342	-	0.61	26138	intron (NM_001199981, intron 11 of 17)	AluYc|SINE|Alu	17645	NM_001199984	4719	Hs.471207	NM_005006	ENSG00000023228	NDUFS1	CI-75Kd|CI-75k|MC1DN5|PRO1304	NADH:ubiquinone oxidoreductase core subunit S1	protein-coding	15944.2	13.9607
chr1-197-0	chr1	10093314	10096464	+	0.61	3150	intron (NM_006048, intron 1 of 26)	intron (NM_006048, intron 1 of 26)	1873	NM_001105562	10277	Hs.593974	NM_006048	ENSG00000130939	UBE4B	E4|HDNB1|UBOX3|UFD2|UFD2A	ubiquitination factor E4B	protein-coding	1921.5	10.908
chr16-1184-0	chr16	69465766	69509625	+	0.61	43859	intron (NM_030579, intron 3 of 4)	AluSx1|SINE|Alu	29197	NM_030579	80777	Hs.461131	NM_030579	ENSG00000103018	CYB5B	CYB5-M|CYPB5M|OMB5	cytochrome b5 type B	protein-coding	26754	14.7075
chr1-1666-1	chr1	154145757	154155615	-	0.61	9858	promoter-TSS (NM_001278191)	promoter-TSS (NM_001278191)	-6	NM_001278191	7170	Hs.535581	NM_152263	ENSG00000143549	TPM3	CAPM1|CFTD|HEL-189|HEL-S-82p|NEM1|OK/SW-cl.5|TM-5|TM3|TM30|TM30nm|TM5|TPM3nu|TPMsk3|TRK|hscp30	tropomyosin 3	protein-coding	6013.38	12.554
chr14-1525-1	chr14	23501052	23503543	-	0.609	2491	intron (NM_001144932, intron 2 of 3)	AluSx1|SINE|Alu	1812	NM_002797	5693	Hs.422990	NM_002797	ENSG00000100804	PSMB5	LMPX|MB1|X	proteasome subunit beta 5	protein-coding	1517.02	10.567
chr17-1725-1	chr17	5278524	5317522	-	0.609	38998	intron (NM_001320653, intron 9 of 16)	L2b|LINE|L2	-24938	NM_001160246	84268	Hs.462086	NM_032308	ENSG00000129197	RPAIN	HRIP|RIP	RPA interacting protein	protein-coding	23749.8	14.5356
chr12-1952-1	chr12	25055006	25078369	-	0.609	23363	intron (NM_005504, intron 1 of 10)	MER39B|LTR|ERV1	-10686	NM_001178093	586	Hs.438993	NM_005504	ENSG00000060982	BCAT1	BCATC|BCT1|ECA39|MECA39|PNAS121|PP18	branched chain amino acid transaminase 1	protein-coding	14228.1	13.7965
chr10-459-1	chr10	104937973	104946260	-	0.609	8287	intron (NM_012229, intron 1 of 18)	intron (NM_012229, intron 1 of 18)	-5302	NM_001351173	22978	Hs.97439	NM_012229	ENSG00000076685	NT5C2	GMP|NT5B|PNT5|SPG45|SPG65|cN-II	5'-nucleotidase, cytosolic II	protein-coding	5046.78	12.3011
chr2-1084-1	chr2	179293696	179315139	-	0.609	21443	non-coding (NR_110204, exon 5 of 5)	non-coding (NR_110204, exon 5 of 5)	10938	NM_001139518	8575	Hs.570274	NM_003690	ENSG00000180228	PRKRA	DYT16|HSD14|PACT|RAX	protein activator of interferon induced protein kinase EIF2AK2	protein-coding	13058.8	13.6727
chr5-866-0	chr5	61603216	61656793	+	0.608	53577	intron (NM_001243952, intron 2 of 20)	intron (NM_001243952, intron 2 of 20)	28015	NM_004520	3796	Hs.558351	NM_004520	ENSG00000068796	KIF2A	CDCBM3|HK2|KIF2	kinesin family member 2A	protein-coding	32574.8	14.9915
chr22-587-0	chr22	41502100	41564531	+	0.608	62431	intron (NM_001429, intron 7 of 30)	AluSx1|SINE|Alu	44719	NM_001429	2033	Hs.517517	NM_001429	ENSG00000100393	EP300	KAT3B|MKHK2|RSTS2|p300	E1A binding protein p300	protein-coding	37958	15.2121
chr12-2138-1	chr12	12625746	12714476	-	0.608	88730	intron (NM_030640, intron 3 of 6)	intron (NM_030640, intron 3 of 6)	45686	NM_030640	80824	Hs.536535	NM_030640	ENSG00000111266	DUSP16	MKP-7|MKP7	dual specificity phosphatase 16	protein-coding	53947.8	15.7193
chr13-871-1	chr13	50335668	50365914	-	0.607	30246	intron (NM_002267, intron 1 of 16)	intron (NM_002267, intron 1 of 16)	16027	NM_002267	3839	Hs.527919	NM_002267	ENSG00000102753	KPNA3	IPOA4|SRP1|SRP1gamma|SRP4|hSRP1	karyopherin subunit alpha 3	protein-coding	18359.3	14.1642
chr14-1698-0	chr14	105896816	105922582	+	0.607	25766	intron (NM_004689, intron 2 of 20)	AluJb|SINE|Alu	23535	NM_004689	9112	Hs.525629	NM_004689	ENSG00000182979	MTA1	-	metastasis associated 1	protein-coding	15640	13.9329
chr12-393-1	chr12	112521907	112545796	-	0.607	23889	intron (NM_024953, intron 1 of 23)	L1MC2|LINE|L1	12736	NM_024953	80018	Hs.530941	NM_024953	ENSG00000111300	NAA25	C12orf30|MDM20|NAP1	N(alpha)-acetyltransferase 25, NatB auxiliary subunit	protein-coding	14500.6	13.8238
chr2-2315-1	chr2	100078980	100105521	-	0.607	26541	intron (NR_135652, intron 1 of 21)	AluSg7|SINE|Alu	14229	NR_135651	51455	Hs.443077	NM_016316	ENSG00000135945	REV1	AIBP80|REV1L	REV1 DNA directed polymerase	protein-coding	16110.4	13.9757
chr1-404-1	chr1	225707315	225802566	-	0.606	95251	intron (NM_001008493, intron 2 of 14)	intron (NM_001008493, intron 2 of 14)	85885	NM_018212	55740	Hs.497893	NM_018212	ENSG00000154380	ENAH	ENA|MENA|NDPP1	ENAH actin regulator	protein-coding	57722.1	15.8168
chr9-1061-1	chr9	80555027	80645072	-	0.606	90045	intron (NM_002072, intron 1 of 6)	AluY|SINE|Alu	46678	NM_002072	2776	Hs.269782	NM_002072	ENSG00000156052	GNAQ	CMC1|G-ALPHA-q|GAQ|SWS	G protein subunit alpha q	protein-coding	54567.3	15.7357
chr17-465-1	chr17	60123685	60137043	-	0.606	13358	intron (NM_005121, intron 2 of 29)	intron (NM_005121, intron 2 of 29)	12275	NM_005121	9969	Hs.282678	NM_005121	ENSG00000108510	MED13	ARC250|DRIP250|HSPC221|THRAP1|TRAP240	mediator complex subunit 13	protein-coding	8094.95	12.9828
chr7-907-1	chr7	105093420	105132113	-	0.606	38693	intron (NM_019042, intron 9 of 15)	AluJb|SINE|Alu	36201	NM_001318163	54517	Hs.520619	NM_019042	ENSG00000091127	PUS7	IDDABS	pseudouridine synthase 7	protein-coding	23448	14.5172
chr4-1825-1	chr4	83779798	83811770	-	0.605	31972	exon (NM_001318119, exon 6 of 27)	exon (NM_001318119, exon 6 of 27)	16522	NM_001077207	22872	Hs.370024	NM_014933	ENSG00000138674	SEC31A	ABP125|ABP130|HSPC275|HSPC334|SEC31L1	SEC31 homolog A, COPII coat complex component	protein-coding	19343.1	14.2395
chr10-1036-1	chr10	75177150	75250269	-	0.605	73119	intron (NM_001142354, intron 10 of 12)	Tigger16b|DNA|TcMar-Tigger	-20390	NM_001024593	118490	Hs.631823	NM_001024593	ENSG00000166343	MSS51	ZMYND17	MSS51 mitochondrial translational activator	protein-coding	44237	15.433
chr17-1589-0	chr17	71231660	71247193	+	0.605	15533	intron (NM_001288770, intron 4 of 4)	AluSp|SINE|Alu	10626	NM_001351265	55028	Hs.12929	NM_017941	ENSG00000141219	C17orf80	HLC-8|MIG3|SPEP1	chromosome 17 open reading frame 80	protein-coding	9397.47	13.1981
chr12-409-1	chr12	112019691	112025637	-	0.605	5946	intron (NM_001310121, intron 1 of 25)	AluSp|SINE|Alu	14455	NM_002973	6311	Hs.76253	NM_002973	ENSG00000204842	ATXN2	ATX2|SCA2|TNRC13	ataxin 2	protein-coding	3597.33	11.8127
chr8-1093-0	chr8	68097458	68112129	+	0.605	14671	intron (NM_001363133, intron 26 of 27)	L1MB8|LINE|L1	108710	NM_001291339	79848	Hs.370147	NM_024790	ENSG00000104218	CSPP1	CSPP|JBTS21	centrosome and spindle pole associated protein 1	protein-coding	8875.95	13.1157
chr20-28-1	chr20	61824983	61846406	-	0.605	21423	intron (NM_017798, intron 3 of 4)	intron (NM_017798, intron 3 of 4)	11789	NM_017798	54915	Hs.744852	NM_017798	ENSG00000149658	YTHDF1	C20orf21	YTH N6-methyladenosine RNA binding protein 1	protein-coding	12960.9	13.6619
chr7-223-0	chr7	11035783	11213553	+	0.605	177770	intron (NR_033436, intron 15 of 16)	intron (NR_033436, intron 15 of 16)	111169	NM_001007157	9678	Hs.655688	NM_014660	ENSG00000106443	PHF14	-	PHD finger protein 14	protein-coding	107551	16.7147
chr3-231-0	chr3	14220488	14259255	+	0.604	38767	3' UTR (NM_014463, exon 4 of 4)	3' UTR (NM_014463, exon 4 of 4)	19554	NM_014463	27258	Hs.111632	NM_014463	ENSG00000170860	LSM3	SMX4|USS2|YLR438C	LSM3 homolog, U6 small nuclear RNA and mRNA degradation associated	protein-coding	23415.3	14.5152
chr19-1157-1	chr19	18419468	18433749	-	0.604	14281	intron (NM_001252129, intron 1 of 3)	AluJo|SINE|Alu	7278	NM_012321	25804	Hs.515255	NM_012321	ENSG00000130520	LSM4	GRP|YER112W	LSM4 homolog, U6 small nuclear RNA and mRNA degradation associated	protein-coding	8625.72	13.0744
chr5-2941-0	chr5	174936025	174960387	+	0.604	24362	intron (NM_001322980, intron 7 of 9)	intron (NM_001322980, intron 7 of 9)	42643	NM_001322978	94081	Hs.369440	NM_022754	ENSG00000164466	SFXN1	SLC56A1|TCC	sideroflexin 1	protein-coding	14714.6	13.845
chr10-211-1	chr10	120430152	120513325	-	0.604	83173	intron (NM_153810, intron 3 of 8)	MER52A|LTR|ERV1	42744	NM_153810	143384	Hs.420024	NM_153810	ENSG00000151893	CACUL1	C10orf46|CAC1	CDK2 associated cullin domain 1	protein-coding	50236.5	15.6164
chr2-3775-1	chr2	10944511	10952015	-	0.603	7504	intron (NM_001282706, intron 2 of 13)	L2|LINE|L2	4648	NM_005742	10130	Hs.212102	NM_005742	ENSG00000143870	PDIA6	ERP5|P5|TXNDC7	protein disulfide isomerase family A member 6	protein-coding	4524.91	12.1437
chr7-723-0	chr7	39991722	40022355	+	0.603	30633	intron (NM_003718, intron 1 of 13)	AluJb|SINE|Alu	17079	NM_031267	8621	Hs.233552	NM_003718	ENSG00000065883	CDK13	CDC2L|CDC2L5|CHDFIDD|CHED|hCDK13	cyclin dependent kinase 13	protein-coding	18471.7	14.173
chr17-677-1	chr17	49273253	49299701	-	0.603	26448	intron (NM_017643, intron 6 of 16)	intron (NM_017643, intron 6 of 16)	42394	NM_001018138	4831	Hs.463456	NM_002512	ENSG00000243678	NME2	NDKB|NDPK-B|NDPKB|NM23-H2|NM23B|PUF	NME/NM23 nucleoside diphosphate kinase 2	protein-coding	15948.1	13.9611
chr6-341-1	chr6	150008034	150013791	-	0.601	5757	intron (NM_001350392, intron 2 of 6)	L2|LINE|L2	26649	NR_073033	9113	Hs.549084	NM_004690	ENSG00000131023	LATS1	WARTS|wts	large tumor suppressor kinase 1	protein-coding	3459.96	11.7565
chr7-2213-0	chr7	127292332	127466538	+	0.601	174206	intron (NM_014390, intron 10 of 23)	intron (NM_014390, intron 10 of 23)	87187	NM_014390	27044	Hs.122523	NM_014390	ENSG00000197157	SND1	TDRD11|Tudor-SN|p100	staphylococcal nuclease and tudor domain containing 1	protein-coding	104698	16.6759
chr22-388-1	chr22	32114523	32145588	-	0.601	31065	intron (NM_173566, intron 2 of 8)	AluSc|SINE|Alu	16063	NM_173566	253143	Hs.438906	NM_173566	ENSG00000183530	PRR14L	C22orf30	proline rich 14 like	protein-coding	18670.1	14.1884
chr15-1476-1	chr15	23001296	23006969	-	0.601	5673	TTS (NM_001184889)	TTS (NM_001184889)	30295	NM_001184889	81614	Hs.591003	NM_030922	ENSG00000140157	NIPA2	SLC57A2	NIPA magnesium transporter 2	protein-coding	3409.47	11.7353
chr16-269-1	chr16	71833557	71842119	-	0.6	8562	intron (NM_001128, intron 1 of 22)	AluSz|SINE|Alu	4899	NM_001030007	164	Hs.461253	NM_001128	ENSG00000166747	AP1G1	ADTG|CLAPG1	adaptor related protein complex 1 subunit gamma 1	protein-coding	5137.2	12.3268
chr10-1380-0	chr10	86130852	86217051	+	0.6	86199	intron (NM_001284240, intron 3 of 9)	L1PA11|LINE|L1	-10744	NM_001284243	54462	Hs.461988	NM_018999	ENSG00000107771	CCSER2	FAM190B|Gcap14|KIAA1128|bA486O22.1	coiled-coil serine rich protein 2	protein-coding	51719.4	15.6584
chr1-3086-0	chr1	174866543	174878130	+	0.6	11587	intron (NM_001366451, intron 5 of 12)	intron (NM_001366451, intron 5 of 12)	27680	NM_001035230	9910	Hs.585378	NM_014857	ENSG00000152061	RABGAP1L	HHL|TBC1D18	RAB GTPase activating protein 1 like	protein-coding	6952.2	12.7633
chr2-693-1	chr2	203072088	203075982	-	0.599	3894	intron (NM_001371394, intron 4 of 5)	FLAM_A|SINE|Alu	29285	NM_003352	7341	Hs.81424	NM_003352	ENSG00000116030	SUMO1	DAP1|GMP1|OFC10|PIC1|SENP2|SMT3|SMT3C|SMT3H3|UBL1	small ubiquitin like modifier 1	protein-coding	2332.51	11.1877
chr1-3750-1	chr1	27813583	27815573	-	0.599	1990	intron (NM_006990, intron 1 of 8)	intron (NM_006990, intron 1 of 8)	2100	NM_006990	10163	Hs.469244	NM_006990	ENSG00000158195	WASF2	IMD2|SCAR2|WASF4|WAVE2|dJ393P12.2	WASP family member 2	protein-coding	1192.01	10.2192
chr9-1918-0	chr9	131446232	131451256	+	0.598	5024	intron (NM_001248000, intron 1 of 7)	intron (NM_001248000, intron 1 of 7)	1393	NM_001248000	6418	Hs.436687	NM_003011	ENSG00000119335	SET	2PP2A|I2PP2A|IGAAD|IPP2A2|MRD58|PHAPII|TAF-I|TAF-IBETA	SET nuclear proto-oncogene	protein-coding	3004.35	11.5528
chr16-1183-0	chr16	69459038	69465851	+	0.598	6813	intron (NM_030579, intron 1 of 4)	AluSc5|SINE|Alu	3946	NM_030579	80777	Hs.461131	NM_030579	ENSG00000103018	CYB5B	CYB5-M|CYPB5M|OMB5	cytochrome b5 type B	protein-coding	4074.17	11.9923
chr13-472-1	chr13	79881576	79946138	-	0.597	64562	intron (NM_001366735, intron 18 of 21)	MER103C|DNA|hAT-Charlie	66499	NM_001286631	64062	Hs.558528	NM_018605	ENSG00000139746	RBM26	ARRS2|C13orf10|PPP1R132|PRO1777|SE70-2|ZC3H17	RNA binding motif protein 26	protein-coding	38543.5	15.2342
chr1-2079-1	chr1	114926452	114994104	-	0.597	67652	intron (NM_015906, intron 11 of 19)	AluSp|SINE|Alu	93546	NM_033020	51592	Hs.26837	NM_015906	ENSG00000197323	TRIM33	ECTO|PTC7|RFG7|TF1G|TIF1G|TIF1GAMMA|TIFGAMMA	tripartite motif containing 33	protein-coding	40388.2	15.3016
chr2-438-0	chr2	27806040	27833270	+	0.596	27230	intron (NM_001271286, intron 2 of 12)	intron (NM_001271286, intron 2 of 12)	13746	NM_032434	84450	Hs.529178	NM_032434	ENSG00000243943	ZNF512	-	zinc finger protein 512	protein-coding	16229.1	13.9863
chr12-394-1	chr12	112509998	112522005	-	0.595	12007	exon (NM_024953, exon 7 of 24)	exon (NM_024953, exon 7 of 24)	30586	NM_024953	80018	Hs.530941	NM_024953	ENSG00000111300	NAA25	C12orf30|MDM20|NAP1	N(alpha)-acetyltransferase 25, NatB auxiliary subunit	protein-coding	7144.16	12.8025
chr21-357-1	chr21	27374582	27434139	-	0.595	59557	intron (NM_001136129, intron 4 of 14)	intron (NM_001136129, intron 4 of 14)	108348	NM_001136016	351	Hs.434980	NM_000484	ENSG00000142192	APP	AAA|ABETA|ABPP|AD1|APPI|CTFgamma|CVAP|PN-II|PN2|preA4	amyloid beta precursor protein	protein-coding	35436.4	15.1129
chr12-1851-0	chr12	96253347	96275087	+	0.595	21740	intron (NM_182496, intron 14 of 15)	intron (NM_182496, intron 14 of 15)	11487	NM_003095	6636	Hs.105465	NM_003095	ENSG00000139343	SNRPF	SMF|Sm-F|snRNP-F	small nuclear ribonucleoprotein polypeptide F	protein-coding	12935.3	13.659
chr2-3612-1	chr2	24109239	24149002	-	0.595	39763	intron (NR_125717, intron 1 of 28)	AluSx1|SINE|Alu	20873	NM_001354107	54454	Hs.467862	NM_017552	ENSG00000119778	ATAD2B	-	ATPase family AAA domain containing 2B	protein-coding	23659	14.5301
chr4-2685-0	chr4	170541850	170593991	+	0.594	52141	intron (NM_173872, intron 2 of 13)	intron (NM_173872, intron 2 of 13)	-13293	NM_001243374	1182	Hs.481186	NM_001829	ENSG00000109572	CLCN3	CLC3|ClC-3	chloride voltage-gated channel 3	protein-coding	30971.8	14.9187
chr11-2309-1	chr11	3373459	3399855	-	0.594	26396	intron (NR_046381, intron 4 of 6)	L1M4c|LINE|L1	13719	NM_001256823	7748	Hs.386294	NM_007152	ENSG00000005801	ZNF195	HRF1|ZNFP104	zinc finger protein 195	protein-coding	15679.2	13.9366
chr6-2244-1	chr6	34321585	34359422	-	0.593	37837	intron (NM_001202470, intron 5 of 8)	AluSp|SINE|Alu	19943	NM_006703	11165	Hs.188882	NM_006703	ENSG00000272325	NUDT3	DIPP|DIPP-1|DIPP1	nudix hydrolase 3	protein-coding	22437.3	14.4536
chr16-1295-0	chr16	74331590	74342132	+	0.593	10542	intron (NM_002811, intron 5 of 6)	L4|LINE|RTE	6149	NM_002811	5713	Hs.440604	NM_002811	ENSG00000103035	PSMD7	MOV34|P40|Rpn8|S12	proteasome 26S subunit, non-ATPase 7	protein-coding	6251.41	12.61
chr8-406-0	chr8	26149819	26227281	+	0.592	77462	intron (NM_002717, intron 2 of 9)	intron (NM_002717, intron 2 of 9)	37818	NM_001177591	5520	Hs.146339	NM_002717	ENSG00000221914	PPP2R2A	B55A|B55ALPHA|PR52A|PR55A|PR55alpha	protein phosphatase 2 regulatory subunit Balpha	protein-coding	45857.5	15.4849
chr3-546-1	chr3	167383206	167451984	-	0.592	68778	intron (NM_007217, intron 4 of 8)	Tigger2|DNA|TcMar-Tigger	35035	NM_145860	11235	Hs.478150	NM_007217	ENSG00000114209	PDCD10	CCM3|TFAR15	programmed cell death 10	protein-coding	40716.6	15.3133
chr3-562-0	chr3	33847739	33856207	+	0.592	8468	intron (NM_013374, intron 1 of 17)	L1MC4|LINE|L1	11851	NM_013374	10015	Hs.475896	NM_013374	ENSG00000170248	PDCD6IP	AIP1|ALIX|DRIP4|HP95	programmed cell death 6 interacting protein	protein-coding	5013.06	12.2915
chr22-582-0	chr22	41348060	41353796	+	0.592	5736	intron (NM_014248, intron 2 of 4)	AluSx1|SINE|Alu	3546	NM_014248	9978	Hs.474949	NM_014248	ENSG00000100387	RBX1	BA554C12.1|RNF75|ROC1	ring-box 1	protein-coding	3395.71	11.7295
chr20-972-0	chr20	56965507	56989098	+	0.592	23591	intron (NR_036633, intron 1 of 3)	intron (NR_036633, intron 1 of 3)	13017	NM_001195677	9217	Hs.182625	NM_004738	ENSG00000124164	VAPB	ALS8|VAMP-B|VAP-B	VAMP associated protein B and C	protein-coding	13965.9	13.7696
chr9-301-1	chr9	128035648	128036086	-	0.592	438	intron (NR_148733, intron 2 of 26)	intron (NR_148733, intron 2 of 26)	11762	NM_001354294	26130	Hs.42376	NM_015635	ENSG00000165219	GAPVD1	GAPEX5|GAPex-5|RAP6	GTPase activating protein and VPS9 domains 1	protein-coding	259.296	8.01846
chr7-1121-1	chr7	96315750	96339071	-	0.592	23321	intron (NR_163953, intron 1 of 5)	intron (NR_163953, intron 1 of 5)	11748	NR_163950	NA								13806	13.753
chr15-1222-1	chr15	40320899	40330699	-	0.591	9800	intron (NM_001013703, intron 37 of 38)	intron (NM_001013703, intron 37 of 38)	5583	NM_003134	6727	Hs.533732	NM_003134	ENSG00000140319	SRP14	ALURBP	signal recognition particle 14	protein-coding	5791.8	12.4998
chr17-1077-1	chr17	35585936	35680835	-	0.591	94899	intron (NM_198838, intron 6 of 54)	intron (NM_198838, intron 6 of 54)	23307	NM_198837	31	Hs.160556	NM_000664	ENSG00000278540	ACACA	ACAC|ACACAD|ACC|ACC1|ACCA	acetyl-CoA carboxylase alpha	protein-coding	56085.3	15.7753
chr6-147-1	chr6	160142116	160147601	-	0.59	5485	intron (NM_001322817, intron 3 of 7)	AluJr4|SINE|Alu	3124	NM_001322820	6648	Hs.487046	NM_000636	ENSG00000112096	SOD2	IPO-B|IPOB|MNSOD|MVCD6|Mn-SOD	superoxide dismutase 2	protein-coding	3236.15	11.6601
chr11-820-1	chr11	82965077	82996608	-	0.59	31531	intron (NM_021825, intron 7 of 8)	L1PA6|LINE|L1	16608	NM_001286119	60492	Hs.368866	NM_021825	ENSG00000137500	CCDC90B	MDS011|MDS025	coiled-coil domain containing 90B	protein-coding	18603.3	14.1833
chr4-1218-0	chr4	79050493	79117549	+	0.59	67056	intron (NM_025074, intron 2 of 73)	intron (NM_025074, intron 2 of 73)	105297	NM_001166133	80144	Hs.369448	NM_020875	ENSG00000138759	FRAS1	FRASRS1	Fraser extracellular matrix complex subunit 1	protein-coding	39563	15.2719
chr8-1160-1	chr8	74599688	74652691	-	0.589	53003	intron (NM_001164380, intron 3 of 14)	AluSp|SINE|Alu	32886	NM_001164380	27067	Hs.561815	NM_014393	ENSG00000040341	STAU2	39K2|39K3	staufen double-stranded RNA binding protein 2	protein-coding	31218.8	14.9301
chr10-2183-0	chr10	131944840	131952913	+	0.589	8073	intron (NM_001199868, intron 2 of 11)	intron (NM_001199868, intron 2 of 11)	14203	NM_001321980	10539	Hs.42644	NM_006541	ENSG00000108010	GLRX3	GLRX4|GRX3|GRX4|PICOT|TXNL2|TXNL3	glutaredoxin 3	protein-coding	4755	12.2152
chr21-494-1	chr21	15742371	15754580	-	0.589	12209	intron (NM_006948, intron 3 of 4)	intron (NM_006948, intron 3 of 4)	6992	NM_006948	6782	Hs.352341	NM_006948	ENSG00000155304	HSPA13	STCH	heat shock protein family A (Hsp70) member 13	protein-coding	7191.1	12.812
chr4-1428-1	chr4	106329572	106393989	-	0.589	64417	intron (NM_176869, intron 5 of 11)	L3|LINE|CR1	33439	NM_176869	27068	Hs.654957	NM_006903	ENSG00000138777	PPA2	HSPC124|SCFAI|SCFI|SID6-306	pyrophosphatase (inorganic) 2	protein-coding	37941.6	15.2115
chr8-1556-1	chr8	52767455	52810806	-	0.588	43351	intron (NM_052937, intron 1 of 5)	L1MC4|LINE|L1	22466	NM_052937	115294	Hs.671268	NM_052937	ENSG00000168300	PCMTD1	-	protein-L-isoaspartate (D-aspartate) O-methyltransferase domain containing 1	protein-coding	25490.4	14.6377
chr11-1512-1	chr11	47834694	47837785	-	0.588	3091	intron (NR_134636, intron 13 of 35)	L1MC4|LINE|L1	33663	NR_134636	23279	Hs.643526	NM_015231	ENSG00000030066	NUP160	NPHS19	nucleoporin 160	protein-coding	1817.51	10.8277
chr14-1012-1	chr14	50288366	50313017	-	0.587	24651	intron (NM_004713, intron 7 of 32)	intron (NM_004713, intron 7 of 32)	18815	NM_004713	9147	Hs.655964	NM_004713	ENSG00000165525	NEMF	NY-CO-1|SDCCAG1	nuclear export mediator factor	protein-coding	14470.1	13.8208
chr17-980-0	chr17	40986324	41001078	+	0.587	14754	non-coding (NR_049772, exon 10 of 10)	non-coding (NR_049772, exon 10 of 10)	-2896	NM_001158	314	Hs.143102	NM_001158	ENSG00000131480	AOC2	DAO2|RAO|SSAO	amine oxidase copper containing 2	protein-coding	8660.6	13.0803
chr4-2423-1	chr4	48718358	48780723	-	0.586	62365	intron (NM_015030, intron 1 of 63)	Charlie24|DNA|hAT-Charlie	32776	NM_015030	285527	Hs.595553	NM_015030	ENSG00000075539	FRYL	AF4p12|KIAA0826|MOR2	FRY like transcription coactivator	protein-coding	36545.9	15.1574
chr3-2543-1	chr3	48102524	48124636	-	0.586	22112	intron (NM_030885, intron 1 of 3)	AluSz|SINE|Alu	16758	NM_002375	4134	Hs.517949	NM_002375	ENSG00000047849	MAP4	-	microtubule associated protein 4	protein-coding	12957.6	13.6615
chr2-450-1	chr2	215570918	215611121	-	0.586	40203	non-coding (NR_104216, exon 10 of 10)	non-coding (NR_104216, exon 10 of 10)	83388	NM_001282549	580	Hs.591642	NM_000465	ENSG00000138376	BARD1	-	BRCA1 associated RING domain 1	protein-coding	23559	14.524
chr12-1618-1	chr12	46649202	46662626	-	0.585	13424	intron (NM_001278387, intron 1 of 17)	intron (NM_001278387, intron 1 of 17)	4385	NM_001278389	81539	Hs.533770	NM_030674	ENSG00000111371	SLC38A1	ATA1|NAT2|SAT1|SNAT1	solute carrier family 38 member 1	protein-coding	7853.04	12.939
chr10-1242-1	chr10	65224551	65280311	-	0.585	55760	intron (NM_001318154, intron 1 of 25)	AluSz6|SINE|Alu	-26694	NM_032776	221037	Hs.413416	NM_004241	ENSG00000171988	JMJD1C	KDM3C|TRIP-8|TRIP8	jumonji domain containing 1C	protein-coding	32619.6	14.9935
chrX-2391-0	chrX	123138038	123242715	+	0.585	104677	intron (NM_006603, intron 13 of 32)	AluY|SINE|Alu	94820	NM_006603	10735	Hs.496710	NM_006603	ENSG00000101972	STAG2	NEDXCF|SA-2|SA2|SCC3B|bA517O1.1	stromal antigen 2	protein-coding	61236	15.9021
chr17-203-0	chr17	7212036	7217841	+	0.584	5805	exon (NM_001143761, exon 5 of 6)	exon (NM_001143761, exon 5 of 6)	3244	NM_001143762	1984	Hs.534314	NM_001970	ENSG00000132507	EIF5A	EIF-5A|EIF5A1|eIF5AI	eukaryotic translation initiation factor 5A	protein-coding	3390.12	11.7271
chr3-1001-1	chr3	141741434	141747341	-	0.584	5907	intron (NM_001178139, intron 3 of 12)	intron (NM_001178139, intron 3 of 12)	3081	NM_006286	7029	Hs.379018	NM_006286	ENSG00000114126	TFDP2	DP2	transcription factor Dp-2	protein-coding	3449.69	11.7523
chr12-1613-1	chr12	46765255	46766442	-	0.584	1187	intron (NM_001307936, intron 1 of 14)	CpG	708	NM_001307936	54407	Hs.221847	NM_018976	ENSG00000134294	SLC38A2	ATA2|PRO1068|SAT2|SNAT2	solute carrier family 38 member 2	protein-coding	693.208	9.43714
chr1-1802-0	chr1	89279596	89309073	+	0.584	29477	intron (NM_001320708, intron 18 of 20)	intron (NM_001320708, intron 18 of 20)	62916	NM_001514	2959	Hs.481852	NM_001514	ENSG00000137947	GTF2B	TF2B|TFIIB	general transcription factor IIB	protein-coding	17214.6	14.0713
chr10-1609-0	chr10	98616519	98635826	+	0.584	19307	intron (NM_001346516, intron 2 of 7)	L1ME2|LINE|L1	33470	NM_032440	84458	Hs.427927	NM_015652	ENSG00000196233	LCOR	C10orf12|MLR2	ligand dependent nuclear receptor corepressor	protein-coding	11275.3	13.4609
chr13-871-0	chr13	78273309	78278965	+	0.584	5656	intron (NM_001366665, intron 1 of 7)	L1PA2|LINE|L1	3121	NM_001040153	122060	Hs.349955	NM_144595	ENSG00000139737	SLAIN1	C13orf32	SLAIN motif family member 1	protein-coding	3303.1	11.6896
chr6-524-0	chr6	27791983	27794498	+	0.584	2515	TTS (NM_021968)	TTS (NM_021968)	1337	NM_021968	8363	Hs.278483	NM_021968	ENSG00000197238	HIST1H4J	H4/e|H4F2iv|H4FE|dJ160A22.2	histone cluster 1 H4 family member j	protein-coding	1468.76	10.5204
chr2-3621-0	chr2	223795315	223820377	+	0.583	25062	3' UTR (NM_004457, exon 17 of 17)	3' UTR (NM_004457, exon 17 of 17)	82092	NM_001354158	2181	Hs.655772	NM_004457	ENSG00000123983	ACSL3	ACS3|FACL3|LACS 3|LACS3|PRO2194	acyl-CoA synthetase long chain family member 3	protein-coding	14611.1	13.8348
chr1-3667-1	chr1	31728040	31752136	-	0.583	24096	intron (NM_004814, intron 8 of 9)	intron (NM_004814, intron 8 of 9)	-27354	NM_024522	79570	Hs.470259	NM_024522	ENSG00000084628	NKAIN1	FAM77C	sodium/potassium transporting ATPase interacting 1	protein-coding	14048	13.7781
chr17-1330-0	chr17	57732553	57771436	+	0.583	38883	intron (NM_004859, intron 15 of 31)	intron (NM_004859, intron 15 of 31)	32965	NM_001015509	51651	Hs.12677	NM_016077	ENSG00000141378	PTRH2	BIT1|CFAP37|CGI-147|IMNEPD|PTH|PTH 2|PTH2	peptidyl-tRNA hydrolase 2	protein-coding	22668.8	14.4684
chr20-642-0	chr20	36663032	36724226	+	0.583	61194	intron (NM_021215, intron 5 of 6)	intron (NM_021215, intron 5 of 6)	31481	NM_021215	58490	Hs.278839	NM_021215	ENSG00000101413	RPRD1B	C20orf77|CREPT|K-H|Kub5-Hera|NET60|dJ1057B20.2	regulation of nuclear pre-mRNA domain containing 1B	protein-coding	35676.1	15.1227
chr14-1324-1	chr14	34898141	34930874	-	0.583	32733	intron (NM_138288, intron 1 of 1)	AluSx|SINE|Alu	16939	NM_138288	171546	Hs.740577	NM_138288	ENSG00000165389	SPTSSA	C14orf147|SSSPTA	serine palmitoyltransferase small subunit A	protein-coding	19083.3	14.22
chr6-2847-1	chr6	7279200	7302221	-	0.583	23021	intron (NR_120448, intron 6 of 6)	intron (NR_120448, intron 6 of 6)	22722	NR_120448	6745	Hs.114033	NM_003144	ENSG00000124783	SSR1	TRAPA	signal sequence receptor subunit 1	protein-coding	13421.2	13.7122
chr10-1699-0	chr10	102296170	102321855	+	0.582	25685	3' UTR (NM_017902, exon 8 of 8)	3' UTR (NM_017902, exon 8 of 8)	13312	NM_017902	55662	Hs.500788	NM_017902	ENSG00000166135	HIF1AN	FIH1	hypoxia inducible factor 1 subunit alpha inhibitor	protein-coding	14948.7	13.8677
chr1-2020-0	chr1	101362093	101457223	+	0.582	95130	intron (NM_001144884, intron 8 of 11)	AluJb|SINE|Alu	48012	NM_133496	148867	Hs.533903	NM_133496	ENSG00000162695	SLC30A7	ZNT7|ZnT-7|ZnTL2	solute carrier family 30 member 7	protein-coding	55365.7	15.7567
chr18-292-0	chr18	19197346	19200504	+	0.582	3158	intron (NM_001291916, intron 1 of 3)	intron (NM_001291916, intron 1 of 3)	6650	NM_001291916	6632	Hs.464734	NM_006938	ENSG00000167088	SNRPD1	HsT2456|SMD1|SNRPD|Sm-D1	small nuclear ribonucleoprotein D1 polypeptide	protein-coding	1837.96	10.8439
chr15-1403-1	chr15	28543286	28566498	-	0.582	23212	intron (NM_004667, intron 2 of 92)	MLT1E1|LTR|ERVL-MaLR	12406	NM_004667	8924	Hs.434890	NM_004667	ENSG00000128731	HERC2	D15F37S1|MRT38|SHEP1|jdf2|p528	HECT and RLD domain containing E3 ubiquitin protein ligase 2	protein-coding	13509.4	13.7217
chr12-659-0	chr12	32374598	32385472	+	0.582	10874	intron (NR_148725, intron 2 of 9)	intron (NR_148725, intron 2 of 9)	120254	NM_001354187	636	Hs.505202	NM_001714	ENSG00000151746	BICD1	BICD|bic-D 1	BICD cargo adaptor 1	protein-coding	6328.67	12.6277
chr17-502-0	chr17	20060103	20199337	+	0.581	139234	intron (NM_001033553, intron 4 of 14)	L1ME3C|LINE|L1	70335	NM_001033554	92521	Hs.431045	NM_152904	ENSG00000128487	SPECC1	CYTSB|HCMOGT-1|HCMOGT1|NSP	sperm antigen with calponin homology and coiled-coil domains 1	protein-coding	80895	16.3038
chr15-815-1	chr15	59935268	59949206	-	0.581	13938	intron (NM_001320929, intron 3 of 4)	intron (NM_001320929, intron 3 of 4)	7267	NM_001320929	2958	Hs.512934	NM_004492	ENSG00000140307	GTF2A2	HsT18745|T18745|TF2A2|TFIIA|TFIIA-12|TFIIA-gamma|TFIIAS	general transcription factor IIA subunit 2	protein-coding	8097.98	12.9833
chr4-1837-0	chr4	113744280	113788800	+	0.581	44520	intron (NM_001354249, intron 1 of 44)	intron (NM_001354249, intron 1 of 44)	-15603	NM_001354267	287	Hs.620557	NM_001148	ENSG00000145362	ANK2	ANK-2|LQT4|brank-2	ankyrin 2	protein-coding	25866.1	14.6588
chr2-619-1	chr2	207019460	207023604	-	0.58	4144	intron (NM_001199981, intron 1 of 17)	intron (NM_001199981, intron 1 of 17)	2386	NM_001199984	4719	Hs.471207	NM_005006	ENSG00000023228	NDUFS1	CI-75Kd|CI-75k|MC1DN5|PRO1304	NADH:ubiquinone oxidoreductase core subunit S1	protein-coding	2403.52	11.2309
chr6-180-0	chr6	10556803	10582407	+	0.58	25604	intron (NM_001491, intron 1 of 2)	FRAM|SINE|Alu	13656	NM_001491	2651	Hs.519884	NM_001491	ENSG00000111846	GCNT2	CCAT|CTRCT13|GCNT2C|GCNT5|IGNT|II|NACGT1|NAGCT1|ULG3|bA360O19.2|bA421M1.1	glucosaminyl (N-acetyl) transferase 2 (I blood group)	protein-coding	14850.3	13.8582
chr2-3162-1	chr2	47390421	47403530	-	0.58	13109	intron (NM_001743, intron 2 of 5)	intron (NM_001743, intron 2 of 5)	4371	NM_001305626	805	Hs.468442	NM_001743	ENSG00000143933	CALM2	CALM|CALML2|CAM1|CAM3|CAMC|CAMII|CAMIII|LQT15|PHKD|PHKD2|caM	calmodulin 2	protein-coding	7603.22	12.8924
chr1-3694-1	chr1	29471674	29499464	-	0.58	27790	intron (NM_005626, intron 3 of 5)	AluSg7|SINE|Alu	22843	NM_005626	6429	Hs.469970	NM_005626	ENSG00000116350	SRSF4	SFRS4|SRP75	serine and arginine rich splicing factor 4	protein-coding	16118.2	13.9764
chr8-718-0	chr8	42912457	42943541	+	0.58	31084	intron (NR_033698, intron 4 of 7)	intron (NR_033698, intron 4 of 7)	16533	NM_002027	2339	Hs.370312	NM_002027	ENSG00000168522	FNTA	FPTA|PGGT1A|PTAR2	farnesyltransferase, CAAX box, alpha	protein-coding	18028.7	14.138
chr7-1596-0	chr7	92077454	92090583	+	0.58	13129	intron (NR_052016, intron 4 of 5)	intron (NR_052016, intron 4 of 5)	7222	NM_021167	57798	Hs.21145	NM_021167	ENSG00000157259	GATAD1	CMD2B|ODAG|RG083M05.2	GATA zinc finger domain containing 1	protein-coding	7614.82	12.8946
chr2-3259-0	chr2	202901201	202906201	+	0.58	5000	TTS (NM_003507)	TTS (NM_003507)	4391	NM_003507	8324	Hs.173859	NM_003507	ENSG00000155760	FZD7	FzE3	frizzled class receptor 7	protein-coding	2900	11.5018
chr2-1301-0	chr2	75874636	75904742	+	0.58	30106	TTS (NM_014763)	TTS (NM_014763)	15780	NM_014763	9801	Hs.44024	NM_014763	ENSG00000115364	MRPL19	L19mt|MRP-L15|MRP-L19|MRPL15|RLX1|RPML15	mitochondrial ribosomal protein L19	protein-coding	17461.5	14.0919
chr14-432-1	chr14	77488753	77491978	-	0.58	3225	TTS (NM_024496)	TTS (NM_024496)	4686	NM_024496	64207	Hs.179260	NM_024496	ENSG00000119669	IRF2BPL	C14orf4|EAP1|NEDAMSS	interferon regulatory factor 2 binding protein like	protein-coding	1870.5	10.8692
chr16-19-1	chr16	89528943	89545513	-	0.579	16570	intron (NM_001256182, intron 1 of 13)	AluY|SINE|Alu	19741	NM_001256182	29123	Hs.335003	NM_013275	ENSG00000167522	ANKRD11	ANCO-1|ANCO1|LZ16|T13	ankyrin repeat domain 11	protein-coding	9594.03	13.2279
chr8-782-0	chr8	48941454	48973003	+	0.579	31549	intron (NM_003350, intron 2 of 3)	intron (NM_003350, intron 2 of 3)	36237	NM_003350	7336	Hs.491695	NM_003350	ENSG00000169139	UBE2V2	DDVIT1|DDVit-1|EDAF-1|EDPF-1|EDPF1|MMS2|UEV-2|UEV2	ubiquitin conjugating enzyme E2 V2	protein-coding	18266.9	14.1569
chr10-1591-0	chr10	97890505	97933084	+	0.579	42579	intron (NM_014803, intron 4 of 6)	AluJb|SINE|Alu	21415	NM_001330734	9849	Hs.600823	NM_014803	ENSG00000177853	ZNF518A	ZNF518	zinc finger protein 518A	protein-coding	24653.2	14.5895
chr1-4005-1	chr1	16671300	16678047	-	0.579	6747	intron (NM_018994, intron 1 of 9)	intron (NM_018994, intron 1 of 9)	4302	NM_018994	54455	Hs.522384	NM_018994	ENSG00000037637	FBXO42	Fbx42|JFK	F-box protein 42	protein-coding	3906.51	11.9317
chr3-243-0	chr3	15011034	15093594	+	0.578	82560	intron (NM_003298, intron 3 of 14)	intron (NM_003298, intron 3 of 14)	54508	NR_135246	64432	Hs.657764	NM_022497	ENSG00000131368	MRPS25	MRP-S25|RPMS25	mitochondrial ribosomal protein S25	protein-coding	47719.7	15.5423
chr10-1508-0	chr10	93718803	93751363	+	0.578	32560	intron (NM_003972, intron 14 of 37)	intron (NM_003972, intron 14 of 37)	51556	NM_003972	9044	Hs.500526	NM_003972	ENSG00000095564	BTAF1	MOT1|TAF(II)170|TAF172|TAFII170	B-TFIID TATA-box binding protein associated factor 1	protein-coding	18819.7	14.2
chr22-165-1	chr22	42483661	42485858	-	0.577	2197	intron (NM_002490, intron 1 of 2)	intron (NM_002490, intron 1 of 2)	2017	NM_002490	4700	Hs.274416	NM_002490	ENSG00000184983	NDUFA6	B14|CI-B14|LYRM6|MC1DN33|NADHB14	NADH:ubiquinone oxidoreductase subunit A6	protein-coding	1267.67	10.308
chr21-11-1	chr21	47657699	47705326	-	0.577	47627	intron (NM_003906, intron 13 of 27)	AluSc8|SINE|Alu	24013	NM_003906	8888	Hs.389037	NM_003906	ENSG00000160294	MCM3AP	GANP|MAP80|PNRIID|SAC3	minichromosome maintenance complex component 3 associated protein	protein-coding	27480.8	14.7461
chr7-644-1	chr7	123310269	123388325	-	0.577	78056	intron (NM_003941, intron 1 of 10)	intron (NM_003941, intron 1 of 10)	39760	NM_003941	8976	Hs.143728	NM_003941	ENSG00000106299	WASL	N-WASP|NWASP|WASPB	WASP like actin nucleation promoting factor	protein-coding	45038.3	15.4589
chr2-3017-1	chr2	55611899	55646072	-	0.576	34173	intron (NM_001254943, intron 2 of 33)	intron (NM_001254943, intron 2 of 33)	18007	NM_001135597	55704	Hs.292925	NM_018084	ENSG00000115355	CCDC88A	APE|GIRDIN|GIV|GRDN|HkRP1|KIAA1212|PEHO|PEHOL	coiled-coil domain containing 88A	protein-coding	19683.6	14.2647
chr3-62-0	chr3	5164605	5177967	+	0.575	13362	intron (NM_018184, intron 1 of 6)	AluJo|SINE|Alu	7309	NM_018184	55207	Hs.250009	NM_018184	ENSG00000134108	ARL8B	ARL10C|Gie1	ADP ribosylation factor like GTPase 8B	protein-coding	7683.15	12.9075
chr1-4237-1	chr1	6719528	6760931	-	0.575	41403	intron (NM_018198, intron 2 of 15)	intron (NM_018198, intron 2 of 15)	21647	NM_018198	55735	Hs.462640	NM_018198	ENSG00000007923	DNAJC11	dJ126A5.1	DnaJ heat shock protein family (Hsp40) member C11	protein-coding	23806.7	14.5391
chr17-500-1	chr17	58437425	58468243	-	0.574	30818	intron (NM_032582, intron 1 of 33)	intron (NM_032582, intron 1 of 33)	16660	NM_032582	84669	Hs.132868	NM_032582	ENSG00000170832	USP32	NY-REN-60|USP10	ubiquitin specific peptidase 32	protein-coding	17689.5	14.1106
chr4-1705-1	chr4	89440033	89444006	-	0.574	3973	TTS (NM_032906)	TTS (NM_032906)	2908	NM_032906	100996939	Hs.26136	NM_032906	ENSG00000145337	PYURF	PREY	PIGY upstream reading frame	protein-coding	2280.5	11.1551
chr17-1614-1	chr17	8453423	8532465	-	0.573	79042	intron (NM_001256012, intron 3 of 42)	intron (NM_001256012, intron 3 of 42)	41099	NM_005964	4628	Hs.16355	NM_005964	ENSG00000133026	MYH10	NMMHC-IIB|NMMHCB	myosin heavy chain 10	protein-coding	45291.1	15.4669
chr5-2442-1	chr5	37351347	37364625	-	0.573	13278	intron (NM_153485, intron 4 of 34)	AluSx|SINE|Alu	13222	NM_004298	9631	Hs.547696	NM_004298	ENSG00000113569	NUP155	ATFB15|N155	nucleoporin 155	protein-coding	7608.29	12.8934
chr5-2228-0	chr5	137689464	137695316	+	0.572	5852	intron (NM_016604, intron 1 of 23)	AluSc8|SINE|Alu	4016	NM_016604	51780	Hs.483486	NM_016604	ENSG00000120733	KDM3B	5qNCA|C5orf7|JMJD1B|NET22	lysine demethylase 3B	protein-coding	3347.34	11.7088
chr16-544-1	chr16	58638188	58646914	-	0.572	8726	intron (NM_206999, intron 1 of 30)	L1PB1|LINE|L1	21179	NM_016284	23019	Hs.460923	NM_016284	ENSG00000125107	CNOT1	AD-005|CDC39|NOT1|NOT1H	CCR4-NOT transcription complex subunit 1	protein-coding	4991.27	12.2852
chr19-910-0	chr19	30440966	30546197	+	0.572	105231	intron (NR_045557, intron 3 of 9)	intron (NR_045557, intron 3 of 9)	60435	NM_003796	8725	Hs.466391	NM_003796	ENSG00000105176	URI1	C19orf2|NNX3|PPP1R19|RMP|URI	URI1 prefoldin like chaperone	protein-coding	60192.1	15.8773
chr4-1833-0	chr4	113672314	113686373	+	0.571	14059	intron (NM_001354269, intron 1 of 43)	AluSp|SINE|Alu	52169	NM_001354269	287	Hs.620557	NM_001148	ENSG00000145362	ANK2	ANK-2|LQT4|brank-2	ankyrin 2	protein-coding	8027.69	12.9708
chr9-493-1	chr9	114963123	115094826	-	0.571	131703	intron (NM_005156, intron 5 of 14)	L1ME3C|LINE|L1	66332	NM_001244898	9991	Hs.269988	NM_005156	ENSG00000119314	PTBP3	ROD1	polypyrimidine tract binding protein 3	protein-coding	75202.4	16.1985
chr4-1330-1	chr4	111117038	111119480	-	0.571	2442	intron (NM_024090, intron 1 of 3)	CpG	1512	NM_024090	79071	Hs.412939	NM_024090	ENSG00000170522	ELOVL6	FACE|FAE|LCE	ELOVL fatty acid elongase 6	protein-coding	1394.38	10.4454
chr7-2740-0	chr7	155090363	155104999	+	0.571	14636	intron (NM_198336, intron 5 of 5)	intron (NM_198336, intron 5 of 5)	8093	NM_005542	3638	Hs.520819	NM_005542	ENSG00000186480	INSIG1	CL6	insulin induced gene 1	protein-coding	8357.16	13.0288
chr7-685-1	chr7	120982981	121035119	-	0.57	52138	intron (NM_001040020, intron 5 of 9)	AluSx|SINE|Alu	27312	NM_014888	10447	Hs.434053	NM_014888	ENSG00000196937	FAM3C	GS3786|ILEI	family with sequence similarity 3 member C	protein-coding	29718.7	14.8591
chr4-1836-0	chr4	113718022	113744148	+	0.57	26126	intron (NM_001354269, intron 1 of 43)	intron (NM_001354269, intron 1 of 43)	-8068	NM_001354249	287	Hs.620557	NM_001148	ENSG00000145362	ANK2	ANK-2|LQT4|brank-2	ankyrin 2	protein-coding	14891.8	13.8622
chr5-1546-0	chr5	98110403	98135846	+	0.57	25443	intron (NM_001366511, intron 4 of 4)	intron (NM_001366511, intron 4 of 4)	13757	NM_001366508	285704	Hs.526902	NM_173670	ENSG00000174136	RGMB	DRAGON	repulsive guidance molecule BMP co-receptor b	protein-coding	14502.5	13.824
chr8-1075-1	chr8	80895495	80915429	-	0.57	19934	intron (NM_014018, intron 2 of 2)	intron (NM_014018, intron 2 of 2)	37032	NM_014018	28957	Hs.521124	NM_014018	ENSG00000147586	MRPS28	HSPC007|MRP-S28|MRP-S35|MRPS35	mitochondrial ribosomal protein S28	protein-coding	11362.4	13.472
chr8-1773-0	chr8	109456376	109512661	+	0.57	56285	intron (NM_014673, intron 7 of 10)	intron (NM_014673, intron 7 of 10)	28665	NM_014673	9694	Hs.654351	NM_014673	ENSG00000104412	EMC2	KIAA0103|TTC35	ER membrane protein complex subunit 2	protein-coding	32082.5	14.9695
chr15-114-1	chr15	93586779	93615517	-	0.57	28738	intron (NM_020211, intron 2 of 3)	intron (NM_020211, intron 2 of 3)	15237	NM_001166286	56963	Hs.271277	NM_020211	ENSG00000182175	RGMA	RGM	repulsive guidance molecule BMP co-receptor a	protein-coding	16380.7	13.9997
chr2-2807-1	chr2	68264316	68289763	-	0.57	25447	intron (NM_173177, intron 1 of 4)	intron (NM_173177, intron 1 of 4)	13097	NM_006333	10438	Hs.602900	NM_006333	ENSG00000197223	C1D	LRP1|Rrp47|SUN-CoR|SUNCOR|hC1D	C1D nuclear receptor corepressor	protein-coding	14504.8	13.8242
chr9-290-1	chr9	128455547	128468840	-	0.569	13293	intron (NM_001006617, intron 1 of 11)	AluJb|SINE|Alu	7294	NM_001006618	79109	Hs.495138	NM_024117	ENSG00000119487	MAPKAP1	JC310|MIP1|SIN1|SIN1b|SIN1g	MAPK associated protein 1	protein-coding	7563.72	12.8849
chr7-426-1	chr7	135653300	135661374	-	0.569	8074	intron (NM_001128619, intron 1 of 3)	L2c|LINE|L2	4770	NM_145808	136319	Hs.602015	NM_145808	ENSG00000105887	MTPN	GCDP|V-1	myotrophin	protein-coding	4594.11	12.1656
chr12-2169-1	chr12	10842701	10874674	-	0.569	31973	intron (NM_001145426, intron 5 of 8)	L1MC4|LINE|L1	17235	NM_003651	8531	Hs.221889	NM_003651	ENSG00000060138	YBX3	CSDA|CSDA1|DBPA|ZONAB	Y-box binding protein 3	protein-coding	18192.6	14.1511
chr14-1358-0	chr14	89029965	89087907	+	0.569	57942	intron (NM_001326309, intron 8 of 12)	AluSz6|SINE|Alu	-1828	NM_207662	79882	Hs.684046	NM_024824	ENSG00000100722	ZC3H14	MRT56|MSUT-2|NY-REN-37|SUT2|UKp68	zinc finger CCCH-type containing 14	protein-coding	32969	15.0088
chr9-2097-0	chr9	140514102	140530891	+	0.569	16789	intron (NM_001354612, intron 1 of 8)	intron (NM_001354612, intron 1 of 8)	9039	NM_001354263	79813	Hs.495511	NM_024757	ENSG00000181090	EHMT1	EHMT1-IT1|EUHMTASE1|Eu-HMTase1|FP13812|GLP|GLP1|KLEFS1|KMT1D	euchromatic histone lysine methyltransferase 1	protein-coding	9552.94	13.2217
chr12-556-0	chr12	27397807	27421978	+	0.569	24171	intron (NM_015000, intron 1 of 13)	intron (NM_015000, intron 1 of 13)	12673	NM_015000	23012	Hs.184523	NM_015000	ENSG00000211455	STK38L	NDR2	serine/threonine kinase 38 like	protein-coding	13753.3	13.7475
chr7-1959-1	chr7	44418908	44529406	-	0.569	110498	intron (NM_015332, intron 2 of 5)	intron (NM_015332, intron 2 of 5)	56100	NM_015332	23386	Hs.488171	NM_015332	ENSG00000015676	NUDCD3	NudCL	NudC domain containing 3	protein-coding	62873.4	15.9402
chr9-1047-0	chr9	82187018	82188295	+	0.569	1277	promoter-TSS (NM_001351556)	promoter-TSS (NM_001351556)	-436	NM_001351546	7091	Hs.444213	NM_007005	ENSG00000106829	TLE4	BCE-1|BCE1|E(spI)|E(spl)|ESG|ESG4|GRG4|Grg-4	TLE family member 4, transcriptional corepressor	protein-coding	726.613	9.50504
chr7-416-0	chr7	23145514	23178134	+	0.568	32620	intron (NR_033329, intron 2 of 5)	intron (NR_033329, intron 2 of 5)	15544	NM_018846	55975	Hs.654817	NM_018846	ENSG00000122550	KLHL7	CISS3|KLHL6|SBBI26	kelch like family member 7	protein-coding	18528.2	14.1774
chr6-2709-0	chr6	151676834	151683648	+	0.568	6814	TTS (NM_005100)	TTS (NM_005100)	17400	NM_001370346	9590	Hs.371240	NM_005100	ENSG00000131016	AKAP12	AKAP250|SSeCKS	A-kinase anchoring protein 12	protein-coding	3870.35	11.9182
chr19-701-1	chr19	37014197	37018836	-	0.567	4639	intron (NM_001166038, intron 1 of 2)	AluSz|SINE|Alu	2657	NM_001166037	339324	Hs.18103	NM_001012756	ENSG00000254004	ZNF260	OZRF1|PEX1|ZFP260	zinc finger protein 260	protein-coding	2630.31	11.361
chr5-142-1	chr5	175771262	175785289	-	0.567	14027	intron (NR_109798, intron 2 of 5)	AluY|SINE|Alu	10492	NM_020444	57179	Hs.743257	NM_020444	ENSG00000122203	KIAA1191	p33MONOX|p60MONOX	KIAA1191	protein-coding	7953.31	12.9573
chr14-856-0	chr14	61201612	61205803	+	0.566	4191	intron (NM_001177963, intron 1 of 6)	intron (NM_001177963, intron 1 of 6)	2228	NM_002431	4331	Hs.509523	NM_002431	ENSG00000020426	MNAT1	CAP35|MAT1|RNF66|TFB3	MNAT1 component of CDK activating kinase	protein-coding	2372.11	11.212
chr17-1845-1	chr17	1353137	1358750	-	0.566	5613	intron (NM_016823, intron 1 of 2)	AluSq2|SINE|Alu	3583	NM_016823	1398	Hs.461896	NM_005206	ENSG00000167193	CRK	CRKII|p38	CRK proto-oncogene, adaptor protein	protein-coding	3176.96	11.6334
chr15-984-1	chr15	50939416	50978056	-	0.566	38640	intron (NR_149154, intron 1 of 37)	AluSp|SINE|Alu	20258	NR_149152	54822	Hs.512894	NM_017672	ENSG00000092439	TRPM7	ALSPDC|CHAK|CHAK1|LTRPC7|LTrpC-7|TRP-PLIK	transient receptor potential cation channel subfamily M member 7	protein-coding	21870.2	14.4167
chr9-1404-0	chr9	101868481	101919722	+	0.565	51241	intron (NM_001130916, intron 2 of 7)	AluSq|SINE|Alu	26706	NM_004612	7046	Hs.494622	NM_004612	ENSG00000106799	TGFBR1	AAT5|ACVRLK4|ALK-5|ALK5|ESS1|LDS1|LDS1A|LDS2A|MSSE|SKR4|TBR-i|TBRI|TGFR-1|tbetaR-I	transforming growth factor beta receptor 1	protein-coding	28951.2	14.8213
chr1-444-0	chr1	22380230	22388970	+	0.565	8740	intron (NM_001791, intron 1 of 5)	MER5A1|DNA|hAT-Charlie	5398	NM_001039802	998	Hs.467637	NM_001791	ENSG00000070831	CDC42	CDC42Hs|G25K|TKS	cell division cycle 42	protein-coding	4938.1	12.2697
chr7-1862-0	chr7	102988186	103011783	+	0.565	23597	intron (NM_002803, intron 4 of 11)	L1MB7|LINE|L1	11894	NM_002803	5701	Hs.437366	NM_002803	ENSG00000161057	PSMC2	MSS1|Nbla10058|S7	proteasome 26S subunit, ATPase 2	protein-coding	13332.3	13.7026
chr12-1934-0	chr12	100661918	100688241	+	0.565	26323	intron (NM_017988, intron 1 of 17)	AluJb|SINE|Alu	13917	NM_001330253	55681	Hs.506481	NM_017988	ENSG00000136021	SCYL2	CVAK104	SCY1 like pseudokinase 2	protein-coding	14872.5	13.8604
chr2-1455-0	chr2	85514217	85539281	+	0.565	25064	intron (NM_031283, intron 4 of 11)	AluJb|SINE|Alu	28363	NM_001206840	10618	Hs.593382	NM_006464	ENSG00000152291	TGOLN2	TGN38|TGN46|TGN48|TGN51|TTGN2	trans-golgi network protein 2	protein-coding	14161.2	13.7897
chr1-2254-0	chr1	113616735	113651177	+	0.564	34442	exon (NM_014813, exon 2 of 18)	exon (NM_014813, exon 2 of 18)	18136	NM_001312686	9860	Hs.448972	NM_014813	ENSG00000198799	LRIG2	LIG-2|LIG2|UFS2	leucine rich repeats and immunoglobulin like domains 2	protein-coding	19425.3	14.2456
chr1-3239-0	chr1	183442582	183482803	+	0.563	40221	intron (NM_001174061, intron 1 of 21)	L1MEf|LINE|L1	21058	NM_173156	9887	Hs.591463	NM_014837	ENSG00000116698	SMG7	C1orf16|EST1C|SGA56M	SMG7 nonsense mediated mRNA decay factor	protein-coding	22644.4	14.4669
chr4-2890-1	chr4	15617053	15656222	-	0.563	39169	intron (NM_012161, intron 5 of 10)	intron (NM_012161, intron 5 of 10)	20343	NM_012161	26234	Hs.643433	NM_012161	ENSG00000118564	FBXL5	FBL4|FBL5|FLR1	F-box and leucine rich repeat protein 5	protein-coding	22052.1	14.4286
chr1-2565-0	chr1	150277866	150283579	+	0.562	5713	3' UTR (NM_018997, exon 2 of 2)	3' UTR (NM_018997, exon 2 of 2)	-13195	NR_146768	9129	Hs.11776	NM_004698	ENSG00000117360	PRPF3	HPRP3|HPRP3P|PRP3|Prp3p|RP18|SNRNP90	pre-mRNA processing factor 3	protein-coding	3210.71	11.6487
chr17-1421-0	chr17	62521989	62539485	+	0.562	17496	exon (NM_138363, exon 17 of 20)	exon (NM_138363, exon 17 of 20)	27642	NM_138363	90799	Hs.569713	NM_138363	ENSG00000258890	CEP95	CCDC45	centrosomal protein 95	protein-coding	9832.75	13.2634
chr19-855-0	chr19	24255728	24270262	+	0.562	14534	intron (NM_001278677, intron 3 of 5)	PRIMA41-int|LTR|ERV1	-6967	NM_001278664	9534	Hs.434406	NM_004876	ENSG00000213096	ZNF254	BMZF-5|HD-ZNF1|ZNF539|ZNF91L	zinc finger protein 254	protein-coding	8168.11	12.9958
chr7-1572-0	chr7	90558789	90586980	+	0.562	28191	intron (NM_001287136, intron 7 of 13)	intron (NM_001287136, intron 7 of 13)	233754	NM_001287137	5218	Hs.258576	NM_012395	ENSG00000058091	CDK14	PFTAIRE1|PFTK1	cyclin dependent kinase 14	protein-coding	15843.3	13.9516
chr2-3076-0	chr2	192111208	192262740	+	0.562	151532	intron (NM_001330237, intron 3 of 29)	intron (NM_001330237, intron 3 of 29)	76844	NM_012223	4430	Hs.439620	NM_012223	ENSG00000128641	MYO1B	MMI-alpha|MMIa|MYH-1c|myr1	myosin IB	protein-coding	85161	16.3779
chr14-1526-1	chr14	23499133	23500865	-	0.561	1732	intron (NM_001144932, intron 2 of 3)	intron (NM_001144932, intron 2 of 3)	4110	NM_002797	5693	Hs.422990	NM_002797	ENSG00000100804	PSMB5	LMPX|MB1|X	proteasome subunit beta 5	protein-coding	971.652	9.9243
chr18-874-1	chr18	12874261	12882919	-	0.561	8658	intron (NM_001207013, intron 1 of 10)	AluSx1|SINE|Alu	5646	NM_002828	5771	Hs.654527	NM_002828	ENSG00000175354	PTPN2	PTN2|PTPT|TC-PTP|TCELLPTP|TCPTP	protein tyrosine phosphatase non-receptor type 2	protein-coding	4857.14	12.2459
chr7-725-0	chr7	40061418	40100291	+	0.561	38873	intron (NM_003718, intron 5 of 13)	AluSx|SINE|Alu	90895	NM_031267	8621	Hs.233552	NM_003718	ENSG00000065883	CDK13	CDC2L|CDC2L5|CHDFIDD|CHED|hCDK13	cyclin dependent kinase 13	protein-coding	21807.8	14.4126
chr3-1119-1	chr3	136307844	136319251	-	0.561	11407	intron (NM_005862, intron 4 of 33)	L2c|LINE|L2	157673	NM_005862	10274	Hs.412586	NM_005862	ENSG00000118007	STAG1	MRD47|SA1|SCC3A	stromal antigen 1	protein-coding	6399.33	12.6437
chr5-17-1	chr5	180266926	180287627	-	0.56	20701	exon (NM_001172638, exon 2 of 2)	exon (NM_001172638, exon 2 of 2)	11010	NM_001172638	643836	Hs.509227	NM_152283	ENSG00000196670	ZFP62	ZET|ZNF755	ZFP62 zinc finger protein	protein-coding	11592.6	13.5009
chr6-1156-1	chr6	99983705	100015833	-	0.56	32128	exon (NM_001363537, exon 6 of 13)	exon (NM_001363537, exon 6 of 13)	16767	NM_005190	892	Hs.430646	NM_005190	ENSG00000112237	CCNC	CycC|SRB11|hSRB11	cyclin C	protein-coding	17991.7	14.135
chr7-2059-0	chr7	116557781	116561617	+	0.559	3836	3' UTR (NM_006136, exon 10 of 10)	3' UTR (NM_006136, exon 10 of 10)	-33856	NM_001369604	7982	Hs.368131	NM_018412	ENSG00000004866	ST7	ETS7q|FAM4A|FAM4A1|HELG|RAY1|SEN4|TSG7	suppression of tumorigenicity 7	protein-coding	2144.32	11.0663
chr2-2293-1	chr2	101632434	101635868	-	0.559	3434	intron (NM_001102426, intron 17 of 19)	intron (NM_001102426, intron 17 of 19)	15400	NM_000993	6160	Hs.469473	NM_000993	ENSG00000071082	RPL31	L31	ribosomal protein L31	protein-coding	1919.61	10.9066
chr9-580-0	chr9	34185839	34209357	+	0.559	23518	intron (NM_001171204, intron 2 of 7)	AluSx|SINE|Alu	18557	NM_001171204	51271	Hs.268963	NM_016525	ENSG00000165006	UBAP1	NAG20|SPG80|UAP|UBAP|UBAP-1	ubiquitin associated protein 1	protein-coding	13146.6	13.6824
chr11-1156-0	chr11	63465387	63516794	+	0.559	51407	intron (NM_001265590, intron 2 of 7)	AluSz|SINE|Alu	42118	NM_001265589	10313	Hs.743229	NM_006054	ENSG00000133318	RTN3	ASYIP|HAP|NSPL2|NSPLII|RTN3-A1	reticulon 3	protein-coding	28736.5	14.8106
chr3-2476-1	chr3	49413268	49424136	-	0.559	10868	intron (NM_001313943, intron 1 of 5)	AluSq2|SINE|Alu	-22669	NM_001329455	2876	Hs.76686	NM_000581	ENSG00000233276	GPX1	GPXD|GSHPX1	glutathione peroxidase 1	protein-coding	6075.21	12.5687
chr17-1095-0	chr17	45000929	45022210	+	0.559	21281	intron (NM_001353116, intron 4 of 5)	MIR3|SINE|MIR	11043	NR_148350	9570	Hs.463278	NM_004287	ENSG00000108433	GOSR2	Bos1|EPM6|GS27	golgi SNAP receptor complex member 2	protein-coding	11896.1	13.5382
chr15-258-0	chr15	35235304	35235752	+	0.559	448	intron (NM_014691, intron 6 of 34)	intron (NM_014691, intron 6 of 34)	26415	NM_014691	9716	Hs.510958	NM_014691	ENSG00000021776	AQR	IBP160|fSAP164	aquarius intron-binding spliceosomal factor	protein-coding	250.432	7.96828
chr3-2495-1	chr3	49060851	49115824	-	0.559	54973	intron (NM_017730, intron 4 of 10)	intron (NM_017730, intron 4 of 10)	-21506	NM_000884	3615	Hs.654400	NM_000884	ENSG00000178035	IMPDH2	IMPD2|IMPDH-II	inosine monophosphate dehydrogenase 2	protein-coding	30729.9	14.9074
chr6-348-0	chr6	20535195	20615646	+	0.559	80451	intron (NM_017774, intron 4 of 15)	intron (NM_017774, intron 4 of 15)	40732	NM_017774	54901	Hs.657604	NM_017774	ENSG00000145996	CDKAL1	-	CDK5 regulatory subunit associated protein 1 like 1	protein-coding	44972.1	15.4567
chr1-1801-1	chr1	150193272	150195595	-	0.558	2323	intron (NM_001280560, intron 4 of 4)	AluJb|SINE|Alu	12593	NM_001136479	81611	Hs.656466	NM_030920	ENSG00000143401	ANP32E	LANP-L|LANPL	acidic nuclear phosphoprotein 32 family member E	protein-coding	1296.23	10.3401
chr1-1102-0	chr1	46769487	46778332	+	0.558	8845	intron (NM_001297566, intron 1 of 2)	MER74B|LTR|ERVL	4539	NM_001297566	7388	Hs.481571	NM_006004	ENSG00000173660	UQCRH	QCR6|UQCR8	ubiquinol-cytochrome c reductase hinge protein	protein-coding	4935.51	12.269
chr2-3067-0	chr2	191514549	191562467	+	0.558	47918	intron (NM_001321315, intron 3 of 5)	intron (NM_001321315, intron 3 of 5)	14624	NM_001321315	4664	Hs.107474	NM_005966	ENSG00000138386	NAB1	-	NGFI-A binding protein 1	protein-coding	26738.2	14.7066
chr4-1840-0	chr4	113880328	113887260	+	0.558	6932	intron (NM_001354249, intron 2 of 44)	L1PA16|LINE|L1	-86776	NM_001354265	287	Hs.620557	NM_001148	ENSG00000145362	ANK2	ANK-2|LQT4|brank-2	ankyrin 2	protein-coding	3868.06	11.9174
chr7-1055-1	chr7	99662148	99678748	-	0.558	16600	intron (NM_001371217, intron 3 of 3)	intron (NM_001371217, intron 3 of 3)	8898	NM_001371214	NA								9262.8	13.1772
chrX-2786-1	chrX	13725356	13752094	-	0.558	26738	intron (NM_014563, intron 1 of 4)	L3|LINE|CR1	14014	NM_001128835	6399	Hs.592238	NM_014563	ENSG00000196459	TRAPPC2	MIP2A|SEDL|SEDT|TRAPPC2P1|TRS20|ZNF547L|hYP38334	trafficking protein particle complex 2	protein-coding	14919.8	13.8649
chr3-2140-0	chr3	130614117	130629880	+	0.557	15763	intron (NM_001001486, intron 1 of 27)	intron (NM_001001486, intron 1 of 27)	8564	NM_001001487	27032	Hs.584884	NM_014382	ENSG00000017260	ATP2C1	ATP2C1A|BCPM|HHD|PMR1|SPCA1|hSPCA1	ATPase secretory pathway Ca2+ transporting 1	protein-coding	8779.99	13.1
chr12-1728-1	chr12	39714223	39835780	-	0.557	121557	intron (NM_001173465, intron 1 of 33)	AluY|SINE|Alu	61921	NM_001173465	55605	Hs.374201	NM_017641	ENSG00000139116	KIF21A	CFEOM1|FEOM1|FEOM3A	kinesin family member 21A	protein-coding	67707.2	16.047
chr17-1115-0	chr17	45616361	45636905	+	0.557	20544	intron (NM_006310, intron 2 of 22)	AluSg7|SINE|Alu	18159	NM_006310	9520	Hs.443837	NM_006310	ENSG00000141279	NPEPPS	AAP-S|MP100|PSA	aminopeptidase puromycin sensitive	protein-coding	11443	13.4822
chr15-15-1	chr15	101709934	101791050	-	0.557	81116	intron (NM_014918, intron 2 of 2)	intron (NM_014918, intron 2 of 2)	41761	NM_014918	22856	Hs.110488	NM_014918	ENSG00000131873	CHSY1	CHSY|CSS1|ChSy-1|TPBS	chondroitin sulfate synthase 1	protein-coding	45181.6	15.4634
chr1-2573-0	chr1	150356199	150374325	+	0.557	18126	intron (NM_015203, intron 1 of 10)	AluJr|SINE|Alu	28675	NM_001297673	23248	Hs.213666	NM_015203	ENSG00000163125	RPRD2	HSPC099|KIAA0460	regulation of nuclear pre-mRNA domain containing 2	protein-coding	10096.2	13.3015
chr11-762-0	chr11	43737359	43800290	+	0.557	62931	intron (NM_016142, intron 1 of 10)	intron (NM_016142, intron 1 of 10)	66536	NM_016142	51144	Hs.132513	NM_016142	ENSG00000149084	HSD17B12	KAR|SDR12C1	hydroxysteroid 17-beta dehydrogenase 12	protein-coding	35052.6	15.0972
chr12-1081-1	chr12	70606460	70636455	-	0.557	29995	intron (NR_120461, intron 3 of 4)	intron (NR_120461, intron 3 of 4)	-15353	NM_001199302	4848	Hs.133350	NM_014515	ENSG00000111596	CNOT2	CDC36|HSPC131|NOT2|NOT2H	CCR4-NOT transcription complex subunit 2	protein-coding	16707.2	14.0282
chr3-2299-1	chr3	57573997	57583050	-	0.556	9053	intron (NM_001660, intron 1 of 5)	intron (NM_001660, intron 1 of 5)	4548	NM_001660	378	Hs.652183	NM_001660	ENSG00000168374	ARF4	ARF2	ADP ribosylation factor 4	protein-coding	5033.47	12.2973
chr2-3340-1	chr2	37184029	37192716	-	0.556	8687	intron (NM_003162, intron 1 of 17)	AluJb|SINE|Alu	5307	NM_003162	6801	Hs.127486	NM_003162	ENSG00000115808	STRN	PPP2R6A|SG2NA|STRN1	striatin	protein-coding	4829.97	12.2378
chr15-473-0	chr15	44093749	44097642	+	0.556	3893	TTS (NM_005926)	TTS (NM_005926)	3076	NM_016400	25764	Hs.730672	NM_016400	ENSG00000242028	HYPK	C15orf63|HSPC136	huntingtin interacting protein K	protein-coding	2164.51	11.0798
chr13-1178-1	chr13	31704313	31734900	-	0.555	30587	intron (NM_006644, intron 11 of 17)	intron (NM_006644, intron 11 of 17)	16435	NM_006644	10808	Hs.743267	NM_006644	ENSG00000120694	HSPH1	HSP105|HSP105A|HSP105B|NY-CO-25	heat shock protein family H (Hsp110) member 1	protein-coding	16975.8	14.0512
chr1-2165-0	chr1	109757298	109762795	+	0.555	5497	TTS (NR_034072)	TTS (NR_034072)	3506	NM_006513	6301	Hs.531176	NM_006513	ENSG00000031698	SARS	NEDMAS|SERRS|SERS	seryl-tRNA synthetase	protein-coding	3050.84	11.575
chr1-2339-1	chr1	101458858	101491195	-	0.554	32337	intron (NM_001077394, intron 4 of 7)	intron (NM_001077394, intron 4 of 7)	16314	NM_001077395	51611	Hs.440776	NM_015958	ENSG00000117543	DPH5	AD-018|CGI-30|HSPC143|NPD015	diphthamide biosynthesis 5	protein-coding	17914.7	14.1289
chr2-3050-0	chr2	190649680	190729533	+	0.554	79853	intron (NM_001128143, intron 5 of 11)	intron (NM_001128143, intron 5 of 11)	40430	NM_001128143	5378	Hs.111749	NM_000534	ENSG00000064933	PMS1	HNPCC3|MLH2|PMSL1|hPMS1	PMS1 homolog 1, mismatch repair system component	protein-coding	44238.6	15.433
chr2-286-1	chr2	225332403	225448626	-	0.554	116223	intron (NM_001257197, intron 2 of 14)	intron (NM_001257197, intron 2 of 14)	44158	NM_001257198	8452	Hs.372286	NM_003590	ENSG00000036257	CUL3	CUL-3|PHA2E	cullin 3	protein-coding	64387.5	15.9745
chr3-2070-0	chr3	127771663	127791293	+	0.554	19630	intron (NM_013336, intron 7 of 11)	intron (NM_013336, intron 7 of 11)	10198	NM_013336	29927	Hs.518236	NM_013336	ENSG00000058262	SEC61A1	HNFJ4|HSEC61|SEC61|SEC61A	SEC61 translocon alpha 1 subunit	protein-coding	10875	13.4087
chr18-460-1	chr18	44361629	44496677	-	0.554	135048	intron (NR_148699, intron 4 of 11)	intron (NR_148699, intron 4 of 11)	68317	NM_001324047	9063	Hs.57769	NM_004671	ENSG00000078043	PIAS2	ARIP3|DIP|MIZ1|PIASX|SIZ2|ZMIZ4	protein inhibitor of activated STAT 2	protein-coding	74816.6	16.1911
chr17-1502-1	chr17	16070881	16118144	-	0.553	47263	intron (NM_006311, intron 2 of 45)	L1MEf|LINE|L1	3441	NM_001190440	9611	Hs.462323	NM_006311	ENSG00000141027	NCOR1	N-CoR|N-CoR1|PPP1R109|TRAC1|hN-CoR	nuclear receptor corepressor 1	protein-coding	26136.4	14.6738
chr17-207-1	chr17	73032670	73036603	-	0.553	3933	TTS (NM_001003785)	TTS (NM_001003785)	5974	NR_110835	23510	Hs.514468	NM_015353	ENSG00000180901	KCTD2	-	potassium channel tetramerization domain containing 2	protein-coding	2174.95	11.0868
chr4-143-0	chr4	6642530	6646690	+	0.553	4160	TTS (NM_001272054)	TTS (NM_001272054)	2792	NM_001272053	93621	Hs.406590	NM_033296	ENSG00000179010	MRFAP1	PAM14|PGR1	Morf4 family associated protein 1	protein-coding	2300.48	11.1677
chr3-289-0	chr3	17506822	17507104	+	0.552	282	intron (NM_001349079, intron 4 of 22)	intron (NM_001349079, intron 4 of 22)	234549	NM_001134381	9779	Hs.475629	NM_014744	ENSG00000131374	TBC1D5	-	TBC1 domain family member 5	protein-coding	155.664	7.28229
chr15-800-1	chr15	60727118	60770877	-	0.552	43759	intron (NR_147171, intron 5 of 16)	intron (NR_147171, intron 5 of 16)	22344	NR_147171	79664	Hs.200943	NM_024611	ENSG00000128915	ICE2	BRCC1|NARG2	interactor of little elongation complex ELL subunit 2	protein-coding	24155	14.56
chr5-612-1	chr5	147101114	147161976	-	0.551	60862	intron (NM_001270941, intron 1 of 21)	L2a|LINE|L2	30746	NM_001270934	9832	Hs.740461	NM_014790	ENSG00000176049	JAKMIP2	JAMIP2|NECC1	janus kinase and microtubule interacting protein 2	protein-coding	33535	15.0334
chr1-4334-1	chr1	1479129	1509439	-	0.551	30310	intron (NM_014188, intron 2 of 4)	intron (NM_014188, intron 2 of 4)	15959	NM_014188	29101	Hs.30026	NM_014188	ENSG00000160075	SSU72	HSPC182|PNAS-120	SSU72 homolog, RNA polymerase II CTD phosphatase	protein-coding	16700.8	14.0276
chr5-878-1	chr5	132273599	132284865	-	0.551	11266	intron (NM_014423, intron 1 of 20)	intron (NM_014423, intron 1 of 20)	20094	NM_014423	27125	Hs.519313	NM_014423	ENSG00000072364	AFF4	AF5Q31|CHOPS|MCEF	AF4/FMR2 family member 4	protein-coding	6207.57	12.5998
chr3-2846-1	chr3	33460136	33480454	-	0.55	20318	intron (NM_001128161, intron 2 of 16)	L2|LINE|L2	11575	NM_001128160	7342	Hs.729120	NM_014517	ENSG00000153560	UBP1	LBP-1B|LBP-1a|LBP1A|LBP1B	upstream binding protein 1	protein-coding	11174.9	13.448
chr1-2076-1	chr1	115103387	115124007	-	0.55	20620	intron (NM_005872, intron 4 of 6)	AluSz|SINE|Alu	10539	NM_005872	10286	Hs.22960	NM_005872	ENSG00000116752	BCAS2	DAM1|SPF27|Snt309	BCAS2 pre-mRNA processing factor	protein-coding	11341	13.4693
chr11-1510-1	chr11	47843416	47859522	-	0.55	16106	intron (NR_134636, intron 7 of 35)	L1PA14|LINE|L1	18433	NR_134636	23279	Hs.643526	NM_015231	ENSG00000030066	NUP160	NPHS19	nucleoporin 160	protein-coding	8858.3	13.1128
chr6-1314-1	chr6	88234878	88299405	-	0.55	64527	intron (NR_146759, intron 4 of 16)	intron (NR_146759, intron 4 of 16)	32564	NM_020320	57038	Hs.485910	NM_020320	ENSG00000146282	RARS2	ArgRS|DALRD2|PCH6|PRO1992|RARSL	arginyl-tRNA synthetase 2, mitochondrial	protein-coding	35489.8	15.1151
chr14-290-1	chr14	89615012	89658143	-	0.549	43131	intron (NM_001085471, intron 6 of 6)	L1ME3D|LINE|L1	247000	NM_005197	1112	Hs.434286	NM_005197	ENSG00000053254	FOXN3	C14orf116|CHES1|PRO1635	forkhead box N3	protein-coding	23678.9	14.5313
chr3-1004-1	chr3	141688026	141705876	-	0.549	17850	intron (NM_001178138, intron 8 of 13)	AluSx|SINE|Alu	22278	NM_001178140	7029	Hs.379018	NM_006286	ENSG00000114126	TFDP2	DP2	transcription factor Dp-2	protein-coding	9799.65	13.2585
chr5-2579-0	chr5	154238527	154249940	+	0.549	11413	intron (NM_001301075, intron 2 of 5)	intron (NM_001301075, intron 2 of 5)	6046	NM_001301080	9337	Hs.26703	NM_004779	ENSG00000155508	CNOT8	CAF1|CALIF|Caf1b|POP2|hCAF1	CCR4-NOT transcription complex subunit 8	protein-coding	6265.74	12.6133
chr4-1834-0	chr4	113686333	113699739	+	0.549	13406	intron (NM_001354269, intron 1 of 43)	AluYk4|SINE|Alu	-46117	NM_001354249	287	Hs.620557	NM_001148	ENSG00000145362	ANK2	ANK-2|LQT4|brank-2	ankyrin 2	protein-coding	7359.89	12.8455
chr12-2248-1	chr12	8069302	8088695	-	0.549	19393	intron (NM_006931, intron 6 of 9)	intron (NM_006931, intron 6 of 9)	9785	NM_006931	6515	Hs.419240	NM_006931	ENSG00000059804	SLC2A3	GLUT3	solute carrier family 2 member 3	protein-coding	10646.8	13.3781
chr1-505-0	chr1	25114913	25125290	+	0.549	10377	intron (NM_013943, intron 1 of 5)	intron (NM_013943, intron 1 of 5)	48163	NM_013943	25932	Hs.440544	NM_013943	ENSG00000169504	CLIC4	CLIC4L|H1|MTCLIC|huH1|p64H1	chloride intracellular channel 4	protein-coding	5696.97	12.476
chr13-266-0	chr13	33182467	33210471	+	0.549	28004	intron (NM_015032, intron 1 of 34)	intron (NM_015032, intron 1 of 34)	35880	NM_015032	23047	Hs.744901	NM_015032	ENSG00000083642	PDS5B	APRIN|AS3|CG008	PDS5 cohesin associated factor B	protein-coding	15374.2	13.9082
chr3-106-1	chr3	194121261	194206534	-	0.549	85273	intron (NM_024524, intron 14 of 31)	intron (NM_024524, intron 14 of 31)	25071	NM_024524	79572	Hs.529609	NM_024524	ENSG00000133657	ATP13A3	AFURS1	ATPase 13A3	protein-coding	46814.9	15.5147
chr1-2892-0	chr1	162468370	162505941	+	0.549	37571	intron (NM_144624, intron 6 of 6)	L1MC4a|LINE|L1	19547	NM_175866	127933	Hs.127310	NM_144624	ENSG00000152332	UHMK1	KIS|KIST|P-CIP2	U2AF homology motif kinase 1	protein-coding	20626.5	14.3322
chr3-67-1	chr3	195774409	195778635	-	0.548	4226	3' UTR (NM_003234, exon 19 of 19)	3' UTR (NM_003234, exon 19 of 19)	32439	NM_001313966	7037	Hs.529618	NM_003234	ENSG00000072274	TFRC	CD71|IMD46|T9|TFR|TFR1|TR|TRFR|p90	transferrin receptor	protein-coding	2315.85	11.1773
chr14-1603-0	chr14	102607327	102639078	+	0.548	31751	intron (NM_001353659, intron 1 of 1)	AluSx1|SINE|Alu	16968	NM_001242416	91833	Hs.36859	NM_144574	ENSG00000140153	WDR20	DMR	WD repeat domain 20	protein-coding	17399.5	14.0868
chr6-2703-0	chr6	151563024	151572448	+	0.548	9424	intron (NM_005100, intron 2 of 4)	L1M5|LINE|L1	6634	NM_005100	9590	Hs.371240	NM_005100	ENSG00000131016	AKAP12	AKAP250|SSeCKS	A-kinase anchoring protein 12	protein-coding	5164.35	12.3344
chr6-2795-0	chr6	158245224	158247891	+	0.548	2667	intron (NM_016224, intron 1 of 17)	intron (NM_016224, intron 1 of 17)	2279	NM_016224	51429	Hs.191213	NM_016224	ENSG00000130340	SNX9	SDP1|SH3PX1|SH3PXD3A|WISP	sorting nexin 9	protein-coding	1461.52	10.5132
chr9-1845-0	chr9	128582297	128731885	+	0.548	149588	intron (NR_024122, intron 2 of 7)	intron (NR_024122, intron 2 of 7)	146629	NM_001134778	5090	Hs.428027	NM_006195	ENSG00000167081	PBX3	-	PBX homeobox 3	protein-coding	81974.2	16.3229
chr11-1559-1	chr11	46602226	46604518	-	0.547	2292	intron (NM_001267782, intron 1 of 19)	L2c|LINE|L2	5622	NR_160027	55626	Hs.654644	NM_017749	ENSG00000110497	AMBRA1	DCAF3|WDR94	autophagy and beclin 1 regulator 1	protein-coding	1253.72	10.292
chr4-1838-0	chr4	113833651	113862491	+	0.547	28840	intron (NM_001354249, intron 2 of 44)	THE1C|LTR|ERVL-MaLR	65928	NM_001354271	287	Hs.620557	NM_001148	ENSG00000145362	ANK2	ANK-2|LQT4|brank-2	ankyrin 2	protein-coding	15775.5	13.9454
chr5-694-0	chr5	49964008	50052272	+	0.547	88264	intron (NM_024615, intron 2 of 25)	intron (NM_024615, intron 2 of 25)	44892	NM_001331028	79668	Hs.369581	NM_024615	ENSG00000151883	PARP8	ARTD16|pART16	poly(ADP-ribose) polymerase family member 8	protein-coding	48280.4	15.5592
chr18-220-0	chr18	12963165	12979928	+	0.546	16763	intron (NM_001013437, intron 5 of 8)	AluSq2|SINE|Alu	-19815	NM_032142	55125	Hs.100914	NM_018069	ENSG00000101639	CEP192	PPP1R62	centrosomal protein 192	protein-coding	9152.6	13.16
chr1-1080-0	chr1	46016832	46029290	+	0.546	12458	intron (NM_001202414, intron 3 of 10)	intron (NM_001202414, intron 3 of 10)	6563	NM_001202414	10327	Hs.474584	NM_006066	ENSG00000117448	AKR1A1	ALDR1|ALR|ARM|DD3|HEL-S-6	aldo-keto reductase family 1 member A1	protein-coding	6802.07	12.7318
chr16-648-0	chr16	30078133	30084803	+	0.545	6670	exon (NM_001127617, exon 9 of 9)	exon (NM_001127617, exon 9 of 9)	4387	NM_184041	226	Hs.513490	NM_000034	ENSG00000149925	ALDOA	ALDA|GSD12|HEL-S-87p	aldolase, fructose-bisphosphate A	protein-coding	3635.15	11.8278
chr9-1861-0	chr9	129578078	129590670	+	0.545	12592	intron (NM_014007, intron 2 of 2)	AluSq2|SINE|Alu	17055	NM_014007	23099	Hs.355581	NM_014007	ENSG00000169155	ZBTB43	ZBTB22B|ZNF-X|ZNF297B	zinc finger and BTB domain containing 43	protein-coding	6862.64	12.7445
chr2-1965-1	chr2	122356530	122363758	-	0.545	7228	intron (NM_015282, intron 2 of 38)	L1MA5A|LINE|L1	46894	NM_001207051	23332	Hs.469840	NM_015282	ENSG00000074054	CLASP1	MAST1	cytoplasmic linker associated protein 1	protein-coding	3939.26	11.9437
chr8-2096-0	chr8	132917258	133029929	+	0.545	112671	intron (NR_136616, intron 8 of 23)	L1PA4|LINE|L1	44573	NM_001323557	23167	Hs.204564	NM_015137	ENSG00000132294	EFR3A	-	EFR3 homolog A	protein-coding	61405.7	15.9061
chr13-583-0	chr13	53254101	53281556	+	0.544	27455	3' UTR (NM_001320831, exon 14 of 14)	3' UTR (NM_001320831, exon 14 of 14)	40857	NM_001320831	10910	Hs.281902	NM_006704	ENSG00000165416	SUGT1	SGT1	SGT1 homolog, MIS12 kinetochore complex assembly cochaperone	protein-coding	14935.5	13.8665
chr22-479-1	chr22	28242050	28314596	-	0.544	72546	intron (NM_001284277, intron 7 of 10)	intron (NM_001284277, intron 7 of 10)	36879	NM_001284278	23760	Hs.705323	NM_012399	ENSG00000180957	PITPNB	PI-TP-beta|PtdInsTP|VIB1B	phosphatidylinositol transfer protein beta	protein-coding	39465	15.2683
chr7-1507-1	chr7	72904467	72920435	-	0.544	15968	intron (NM_001370402, intron 4 of 18)	AluSq2|SINE|Alu	24172	NM_001370402	9031	Hs.743372	NM_023005	ENSG00000009954	BAZ1B	WBSCR10|WBSCR9|WSTF	bromodomain adjacent to zinc finger domain 1B	protein-coding	8686.59	13.0846
chr2-3315-1	chr2	38517758	38560911	-	0.544	43153	intron (NM_022374, intron 7 of 12)	intron (NM_022374, intron 7 of 12)	64338	NM_001308076	64225	Hs.594950	NM_022374	ENSG00000119787	ATL2	ARL3IP2|ARL6IP2|aip-2|atlastin2	atlastin GTPase 2	protein-coding	23475.2	14.5189
chr20-243-1	chr20	47728730	47761437	-	0.543	32707	intron (NM_001037328, intron 6 of 13)	L1MC4|LINE|L1	59824	NM_017453	6780	Hs.596704	NM_004602	ENSG00000124214	STAU1	PPP1R150|STAU	staufen double-stranded RNA binding protein 1	protein-coding	17759.9	14.1163
chr9-1379-0	chr9	100396797	100450838	+	0.543	54041	intron (NM_001351505, intron 16 of 22)	intron (NM_001351505, intron 16 of 22)	27714	NM_002486	4686	Hs.595669	NM_002486	ENSG00000136937	NCBP1	CBP80|NCBP|Sto1	nuclear cap binding protein subunit 1	protein-coding	29344.3	14.8408
chr16-1228-1	chr16	11971981	11981521	-	0.543	9540	intron (NM_002094, intron 11 of 14)	AluJr|SINE|Alu	-31352	NM_015659	26156	Hs.401842	NM_015659	ENSG00000171490	RSL1D1	CSIG|L12|PBK1|UTP30	ribosomal L1 domain containing 1	protein-coding	5180.22	12.3388
chr1-455-1	chr1	223953092	224032839	-	0.543	79747	intron (NM_005426, intron 6 of 18)	FLAM_A|SINE|Alu	40684	NM_001031685	7159	Hs.523968	NM_005426	ENSG00000143514	TP53BP2	53BP2|ASPP2|BBP|P53BP2|PPP1R13A	tumor protein p53 binding protein 2	protein-coding	43302.6	15.4022
chr5-562-1	chr5	150085276	150122218	-	0.543	36942	intron (NM_016221, intron 8 of 12)	intron (NM_016221, intron 8 of 12)	-23123	NM_018047	55696	Hs.713564	NM_018047	ENSG00000086589	RBM22	Cwc2|ZC3H16|fSAP47	RNA binding motif protein 22	protein-coding	20059.5	14.292
chr9-1031-0	chr9	80912598	80959527	+	0.543	46929	intron (NM_021154, intron 7 of 7)	intron (NM_021154, intron 7 of 7)	24021	NM_021154	29968	Hs.494261	NM_021154	ENSG00000135069	PSAT1	EPIP|NLS2|PSA|PSAT|PSATD	phosphoserine aminotransferase 1	protein-coding	25482.4	14.6372
chr9-1859-0	chr9	129568555	129573781	+	0.542	5226	5' UTR (NM_014007, exon 2 of 3)	5' UTR (NM_014007, exon 2 of 3)	3849	NM_014007	23099	Hs.355581	NM_014007	ENSG00000169155	ZBTB43	ZBTB22B|ZNF-X|ZNF297B	zinc finger and BTB domain containing 43	protein-coding	2832.49	11.4679
chr12-2559-0	chr12	133402404	133402937	+	0.542	533	intron (NM_001172557, intron 1 of 15)	intron (NM_001172557, intron 1 of 15)	2305	NM_005895	2802	Hs.507333	NM_005895	ENSG00000090615	GOLGA3	GCP170|MEA-2	golgin A3	protein-coding	288.886	8.17436
chr14-1389-1	chr14	31565307	31675860	-	0.542	110553	intron (NM_015382, intron 12 of 42)	intron (NM_015382, intron 12 of 42)	56416	NM_015382	25831	Hs.708017	NM_015382	ENSG00000092148	HECTD1	EULIR	HECT domain E3 ubiquitin protein ligase 1	protein-coding	59919.7	15.8707
chr14-938-0	chr14	64972198	65001027	+	0.542	28829	intron (NR_110550, intron 2 of 3)	intron (NR_110550, intron 2 of 3)	-14681	NM_001304508	7597	Hs.654571	NM_006977	ENSG00000089775	ZBTB25	C14orf51|KUP|ZNF46	zinc finger and BTB domain containing 25	protein-coding	15625.3	13.9316
chr4-1661-0	chr4	103790876	103812917	+	0.541	22041	intron (NM_001008388, intron 1 of 2)	AluSx|SINE|Alu	11747	NM_001008388	493856	Hs.444955	NM_001008388	ENSG00000145354	CISD2	ERIS|Miner1|NAF-1|WFS2|ZCD2	CDGSH iron sulfur domain 2	protein-coding	11924.2	13.5416
chr8-1393-0	chr8	86099442	86126281	+	0.541	26839	intron (NM_001083589, intron 1 of 7)	intron (NM_001083589, intron 1 of 7)	12961	NM_001083589	1875	Hs.445758	NM_001951	ENSG00000133740	E2F5	E2F-5	E2F transcription factor 5	protein-coding	14519.9	13.8257
chr2-1824-0	chr2	109403891	109417760	+	0.541	13869	intron (NM_001303106, intron 4 of 14)	L1MC4|LINE|L1	7598	NR_147236	165055	Hs.362702	NM_144978	ENSG00000163006	CCDC138	-	coiled-coil domain containing 138	protein-coding	7503.13	12.8733
chr15-1114-0	chr15	78833257	78840663	+	0.541	7406	intron (NM_001330675, intron 5 of 8)	intron (NM_001330675, intron 5 of 8)	3932	NM_001330676	5685	Hs.251531	NM_002789	ENSG00000041357	PSMA4	HC9|HsT17706|PSC9	proteasome subunit alpha 4	protein-coding	4006.65	11.9682
chr4-1265-1	chr4	113709113	113709974	-	0.541	861	intron (NM_001354269, intron 1 of 43)	intron (NM_001354269, intron 1 of 43)	-29610	NM_001354249	287	Hs.620557	NM_001148	ENSG00000145362	ANK2	ANK-2|LQT4|brank-2	ankyrin 2	protein-coding	465.801	8.86357
chr9-1421-0	chr9	103236744	103293671	+	0.541	56927	intron (NM_003692, intron 2 of 9)	L2c|LINE|L2	29776	NM_003692	8577	Hs.598100	NM_003692	ENSG00000241697	TMEFF1	C9orf2|CT120.1|H7365|TR-1	transmembrane protein with EGF like and two follistatin like domains 1	protein-coding	30797.5	14.9105
chrX-370-0	chrX	21960309	22036483	+	0.541	76174	intron (NM_004595, intron 7 of 10)	AluSx|SINE|Alu	39569	NM_004595	6611	Hs.724874	NM_004595	ENSG00000102172	SMS	MRSR|SPMSY|SRS|SpS	spermine synthase	protein-coding	41210.1	15.3307
chr20-30-1	chr20	61556896	61568540	-	0.541	11644	intron (NM_022105, intron 1 of 5)	intron (NM_022105, intron 1 of 5)	-4815	NM_080796	11083	Hs.517172	NM_022105	ENSG00000101191	DIDO1	BYE1|C20orf158|DATF-1|DATF1|DIDO2|DIDO3|DIO-1|DIO1|dJ885L7.8	death inducer-obliterator 1	protein-coding	6299.4	12.621
chr2-449-1	chr2	215611759	215673873	-	0.541	62114	intron (NR_104216, intron 3 of 9)	AluSx1|SINE|Alu	31591	NM_001282549	580	Hs.591642	NM_000465	ENSG00000138376	BARD1	-	BRCA1 associated RING domain 1	protein-coding	33603.7	15.0363
chr5-1745-1	chr5	79540123	79551037	-	0.541	10914	intron (NR_126061, intron 1 of 13)	AluSq2|SINE|Alu	6287	NR_126060	256987	Hs.288232	NM_178276	ENSG00000164300	SERINC5	C5orf12|TPO1	serine incorporator 5	protein-coding	5904.47	12.5276
chr17-1615-1	chr17	8375798	8453018	-	0.54	77220	intron (NM_001256012, intron 24 of 42)	L1MA2|LINE|L1	75206	NM_001025579	81565	Hs.372123	NM_030808	ENSG00000166579	NDEL1	EOPA|MITAP1|NDE1L1|NDE2|NUDEL	nudE neurodevelopment protein 1 like 1	protein-coding	41698.8	15.3477
chr15-464-1	chr15	75774204	75782649	-	0.54	8445	intron (NM_002833, intron 8 of 12)	AluY|SINE|Alu	-30270	NM_001145357	25942	Hs.513039	NM_015477	ENSG00000169375	SIN3A	WITKOS	SIN3 transcription regulator family member A	protein-coding	4560.3	12.1549
chr18-48-0	chr18	2656934	2679883	+	0.54	22949	intron (NM_015295, intron 3 of 47)	MIRb|SINE|MIR	12522	NM_015295	23347	Hs.8118	NM_015295	ENSG00000101596	SMCHD1	BAMS|FSHD2	structural maintenance of chromosomes flexible hinge domain containing 1	protein-coding	12392.5	13.5972
chr16-222-1	chr16	74574126	74612884	-	0.54	38758	intron (NR_027264, intron 1 of 26)	intron (NR_027264, intron 1 of 26)	47507	NM_012201	2734	Hs.109731	NM_012201	ENSG00000090863	GLG1	CFR-1|ESL-1|MG-160|MG160	golgi glycoprotein 1	protein-coding	20929.3	14.3532
chr9-107-0	chr9	6447651	6485704	+	0.54	38053	intron (NR_046386, intron 4 of 16)	intron (NR_046386, intron 4 of 16)	53478	NM_152896	115426	Hs.493401	NM_152896	ENSG00000147854	UHRF2	NIRF|RNF107|TDRD23|URF2	ubiquitin like with PHD and ring finger domains 2	protein-coding	20548.6	14.3268
chr17-497-1	chr17	58527389	58602624	-	0.539	75235	intron (NM_001282476, intron 2 of 11)	L1PA6|LINE|L1	38595	NM_001282476	10513	Hs.84084	NM_006380	ENSG00000062725	APPBP2	APP-BP2|HS.84084|PAT1	amyloid beta precursor protein binding protein 2	protein-coding	40551.7	15.3075
chr2-3308-0	chr2	204193622	204197701	+	0.539	4079	intron (NM_001282932, intron 1 of 9)	intron (NM_001282932, intron 1 of 9)	2544	NM_001282925	10152	Hs.471156	NM_005759	ENSG00000138443	ABI2	ABI-2|ABI2B|AIP-1|AIP1|AblBP3|SSH3BP2|argBP1|argBPIA|argBPIB	abl interactor 2	protein-coding	2198.58	11.1024
chr10-1582-1	chr10	43076035	43133067	-	0.539	57032	intron (NR_130951, intron 2 of 3)	L1MC3|LINE|L1	29467	NM_001305036	7582	Hs.435774	NM_006955	ENSG00000196693	ZNF33B	KOX2|KOX31|ZNF11B	zinc finger protein 33B	protein-coding	30740.2	14.9078
chr17-1756-0	chr17	78519291	78576060	+	0.538	56769	intron (NM_001163034, intron 1 of 29)	intron (NM_001163034, intron 1 of 29)	29037	NM_020761	57521	Hs.133044	NM_020761	ENSG00000141564	RPTOR	KOG1|Mip1	regulatory associated protein of MTOR complex 1	protein-coding	30541.7	14.8985
chr12-667-0	chr12	32679817	32716417	+	0.538	36600	intron (NM_001304480, intron 1 of 16)	intron (NM_001304480, intron 1 of 16)	10890	NM_001304480	121512	Hs.117835	NM_139241	ENSG00000139132	FGD4	CMT4H|FRABP|ZFYVE6	FYVE, RhoGEF and PH domain containing 4	protein-coding	19690.8	14.2652
chr17-1648-0	chr17	73663716	73705711	+	0.538	41995	intron (NM_013260, intron 3 of 10)	intron (NM_013260, intron 3 of 10)	21295	NM_013260	29115	Hs.655088	NM_013260	ENSG00000161526	SAP30BP	HCNGP|HTRG|HTRP	SAP30 binding protein	protein-coding	22593.3	14.4636
chr22-389-1	chr22	32102756	32113285	-	0.538	10529	intron (NM_173566, intron 4 of 8)	intron (NM_173566, intron 4 of 8)	38098	NM_173566	253143	Hs.438906	NM_173566	ENSG00000183530	PRR14L	C22orf30	proline rich 14 like	protein-coding	5664.6	12.4678
chr14-482-1	chr14	75117319	75179433	-	0.537	62114	intron (NM_001039479, intron 5 of 19)	AluSc5|SINE|Alu	31407	NM_001039479	9870	Hs.497417	NM_014821	ENSG00000119682	AREL1	FIEL1|KIAA0317	apoptosis resistant E3 ubiquitin protein ligase 1	protein-coding	33355.2	15.0256
chr1-3649-1	chr1	32385411	32387680	-	0.537	2269	intron (NM_001195101, intron 1 of 4)	intron (NM_001195101, intron 1 of 4)	16874	NM_001369860	8073	Hs.470477	NM_003479	ENSG00000184007	PTP4A2	HH13|HH7-2|HU-PP-1|OV-1|PRL-2|PRL2|PTP4A|PTPCAAX2|ptp-IV1a|ptp-IV1b	protein tyrosine phosphatase 4A2	protein-coding	1218.45	10.2508
chr2-205-1	chr2	230765103	230785638	-	0.537	20535	intron (NM_001348325, intron 1 of 42)	intron (NM_001348325, intron 1 of 42)	11025	NM_001348334	9320	Hs.572642	NM_004238	ENSG00000153827	TRIP12	MRD49|TRIP-12|ULF	thyroid hormone receptor interactor 12	protein-coding	11027.3	13.4288
[truncated: 4,109 more rows]

## Sheet: sALS_binding_surface_score
PeakID..cmd.annotatePeaks.pl..HD6T.TAG.sALS_Peaks.txt.hg19.	Chr	Start	End	Strand	Peak.Score	Focus.Ratio.Region.Size	Annotation	Detailed.Annotation	Distance.to.TSS	Nearest.PromoterID	Entrez.ID	Nearest.Unigene	Nearest.Refseq	Nearest.Ensembl	Gene.Name	Gene.Alias	Gene.Description	Gene.Type	sALS.BSS	log2(sALS.BSS)
[truncated: 5,018 more rows]
